# Supplementary material for: A Microarray-Based Genetic Screen for Yeast Chronological Aging Factors
Source: PLoS Genet. 2010 Apr 22;6(4):e1000921. doi: 10.1371/journal.pgen.1000921 (PMC2858703; doi:10.1371/journal.pgen.1000921)
Supplement: Table S1 — Ranks of mutants for each particular time point and glucose condition. (3.20 MB XLS) [file pgen.1000921.s002.xls]

## Sheet: DN-tag signal ratio, log2 ranks
			DOWN-TAG SIGNAL RATIOS									LOG2 of SIGNAL RATIOS									DOWN-TAG RANKS
										log2	log2	log2		log2	log2	log2
ORF	GENE	(d9/d1) 2%	(d21/d1) 2%	(d33/d1) 2%		(d9/d1) 0.5%	(d21/d1) 0.5%	(d33/d1) 0.5%		(d9/d1) 2%	(d21/d1) 2%	(d33/d1) 2%		(d9/d1) 0.5%	(d21/d1) 0.5%	(d33/d1) 0.5%		ORF	GENE	D9 2%	D21 2%	D33 2%		D9 0.5%	D21 0.5%	D33 0.5%
YER068C-A	?	2.36016	1.62654	0.0422535		1.57955	2.59692	0.342105		1.23888	0.701809	-4.56478		0.659514	1.3768	-1.54749		YER068C-A	?	83	350	382		237	189	459
YCL062W	?	2.18944	6.15037	0.0210526		1.4051	0.898852	0.160694		1.13056	2.62067	-5.56986		0.490673	-0.153844	-2.63762		YCL062W	?	108	35	849		458	1260	1280
YCL006C	?	1.28891	1.35745	0.0150921		0.976157	0.421717	0.0646707		0.366152	0.440901	-6.05007		-0.0348155	-1.24565	-3.95074		YCL006C	?	894	526	1195		1730	2188	2150
YGL046W	?	0.428795	0.0381821	0.0150622		0.177335	0.0236078	0.0140814		-1.22164	-4.71096	-6.05292		-2.49545	-5.40459	-6.15007		YGL046W	?	2355	2508	1200		2608	2658	2596
YCL006C	?	1.28026	1.41949	0.0140274		1.01706	0.462373	0.058204		0.356431	0.505371	-6.15561		0.0244066	-1.11287	-4.10274		YCL006C	?	916	468	1284		1597	2133	2204
YCL013W	?	1.23738	1.17301	0.0114783		1.10917	1.04589	0.117276		0.307289	0.23021	-6.44495		0.149474	0.0647332	-3.09202		YCL013W	?	1022	709	1545		1280	926	1676
YER038W-A	?	0.991436	0.957182	0.00730327		0.866045	0.702973	0.104607		-0.0124079	-0.0631345	-7.09724		-0.207486	-0.508458	-3.25695		YER038W-A	?	1693	1060	2316		2086	1709	1809
YER067C-A	?	1.38668	0.930388	0.00697859		1.19931	1.17602	0.226084		0.471637	-0.104095	-7.16285		0.262199	0.233916	-2.14507		YER067C-A	?	679	1107	2395		939	729	822
YJL021C	?	1.27259	4.63815	0.00606933		0.8391	0.347145	0.156396		0.347768	2.21355	-7.36425		-0.253086	-1.52639	-2.67672		YJL021C	?	933	64	2577		2139	2257	1315
YMR056C	AAC1	0.597091	0.226722	0.0056627		0.607395	0.610764	0.202151		-0.743978	-2.14101	-7.46429		-0.719292	-0.711312	-2.30649		YMR056C	AAC1	2217	2182	2619		2447	1883	963
YDL243C	AAD4	1.06375	0.9135	0.0107335		1.39068	0.873705	0.248366		0.0891603	-0.130524	-6.54174		0.475791	-0.194782	-2.00946		YDL243C	AAD4	1503	1144	1652		477	1311	730
YFL056C	AAD6	1.00499	1.37344	0.145963		1.36049	1.30127	0.518018		0.0071848	0.457798	-2.77633		0.444123	0.379916	-0.948926		YFL056C	AAD6	1661	514	88		527	590	245
YHR047C	AAP1'	1.09573	0.428853	0.0136313		1.65126	0.997416	0.116853		0.131899	-1.22144	-6.19693		0.723566	-0.00373285	-3.09723		YHR047C	AAP1'	1418	1943	1318		190	1022	1683
YKL106W	AAT1	1.0391	0.468245	0.0201022		0.879943	0.45891	0.0625571		0.0553388	-1.09466	-5.6365		-0.184518	-1.12372	-3.99868		YKL106W	AAT1	1574	1899	900		2050	2137	2172
YLR027C	AAT2	0.348771	0.214876	0.159091		1.10806	2.07229	0.565164		-1.51965	-2.21842	-2.65208		0.148039	1.05123	-0.823257		YLR027C	AAT2	2399	2195	76		1283	268	221
YCR088W	ABP1	0.940253	2.12612	0.0082165		1.23727	1.9015	0.312284		-0.0888792	1.08822	-6.92726		0.307163	0.927136	-1.67907		YCR088W	ABP1	1824	198	2125		810	299	525
YOR239W	ABP140	1.068	0.812245	0.03003		0.927466	0.632832	0.209559		0.0949059	-0.300013	-5.05745		-0.108634	-0.660105	-2.25457		YOR239W	ABP140	1488	1340	588		1905	1853	916
YOR240W	ABP140	1.39429	0.507749	0.00720387		1.03071	0.48645	0.0987274		0.479531	-0.977814	-7.11701		0.0436326	-1.03964	-3.34041		YOR240W	ABP140	662	1851	2342		1544	2097	1864
YNR033W	ABZ1	2.15409	0.588164	0.00724573		0.820734	0.516413	0.129878		1.10708	-0.76571	-7.10865		-0.285014	-0.953403	-2.94477		YNR033W	ABZ1	118	1740	2330		2184	2054	1554
YER045C	ACA1	1.17482	0.942404	0.00840886		1.11779	1.21585	0.145159		0.232439	-0.0855831	-6.89387		0.160645	0.281971	-2.78429		YER045C	ACA1	1200	1083	2080		1231	676	1421
YLR144C	ACF2	1.25686	0.761445	0.00935557		0.999183	0.63198	0.115727		0.329822	-0.393188	-6.73996		-0.00117922	-0.662049	-3.11121		YLR144C	ACF2	977	1442	1885		1654	1856	1692
YJR083C	ACF4	1.24352	0.235596	0.0170039		1.20205	1.06724	0.214545		0.314432	-2.08561	-5.87799		0.265495	0.0938828	-2.22064		YJR083C	ACF4	1008	2165	1057		931	891	878
YBL015W	ACH1	0.622615	0.158956	0.0799683		1.43986	0.452003	0.0538302		-0.683587	-2.6533	-3.64443		0.525928	-1.14559	-4.21544		YBL015W	ACH1	2203	2247	189		406	2145	2250
YDR511W	ACN9	1.00327	0.925292	0.0261967		1.21291	1.78107	0.0203324		0.0047112	-0.112019	-5.25447		0.278474	0.832745	-5.62008		YDR511W	ACN9	1669	1117	677		900	331	2507
YAL054C	ACS1	1.20524	1.30567	0.0278035		1.17677	0.236333	0.0140977		0.269325	0.384789	-5.16859		0.23483	-2.08111	-6.14839		YAL054C	ACS1	1119	569	633		1019	2367	2594
YMR120C	ADE17	0.966774	0.822618	0.0115082		1.272	0.571838	0.0636052		-0.0487498	-0.281705	-6.4412		0.347094	-0.806322	-3.97471		YMR120C	ADE17	1759	1319	1542		716	1957	2157
YGR204W	ADE3	1.00949	1.09859	0.0778761		1.04032	1.11398	0.115681		0.0136324	0.135655	-3.68268		0.0570291	0.155725	-3.11177		YGR204W	ADE3	1647	831	194		1509	807	1693
YMR300C	ADE4	1.46976	2.45833	0.149864		1.52167	2.3967	0.296226		0.55558	1.29768	-2.73828		0.605657	1.26105	-1.75523		YMR300C	ADE4	524	156	83		295	219	575
YGR061C	ADE6	0.993557	0.0807791	0.0253623		1.52505	1.42832	0.0295659		-0.00932467	-3.62987	-5.30117		0.608861	0.514322	-5.07992		YGR061C	ADE6	1688	2388	704		292	491	2444
YMR303C	ADH2	1.11489	0.433015	0.00723165		0.894597	0.254759	0.0325235		0.156905	-1.20751	-7.11146		-0.160691	-1.9728	-4.94237		YMR303C	ADH2	1358	1936	2333		2010	2351	2416
YGL256W	ADH4	1.11691	0.568889	0.00709183		1.0316	0.923506	0.140073		0.159518	-0.813782	-7.13963		0.0448887	-0.114806	-2.83575		YGL256W	ADH4	1351	1770	2368		1541	1208	1469
YBR145W	ADH5	0.811074	0.538974	0.00631377		0.865679	0.510523	0.048155		-0.302094	-0.891713	-7.30728		-0.208096	-0.969951	-4.37617		YBR145W	ADH5	2023	1814	2543		2087	2064	2304
YMR318C	ADH6	0.9784	0.695142	0.0146673		0.991895	0.851776	0.162023		-0.0315043	-0.52462	-6.09125		-0.0117408	-0.231454	-2.62573		YMR318C	ADH6	1723	1569	1232		1673	1356	1264
YCR105W	ADH7	0.855047	0.281765	0.0154799		0.97768	0.465926	0.075156		-0.225924	-1.82744	-6.01346		-0.0325653	-1.10183	-3.73397		YCR105W	ADH7	1961	2113	1162		1723	2127	2072
YER170W	ADK2	1.0838	1.14521	0.0217468		1.24987	0.947395	0.193747		0.1161	0.195613	-5.52306		0.321774	-0.0779625	-2.36775		YER170W	ADK2	1446	752	820		779	1142	1019
YCR011C	ADP1	4.89659	42.9902	100.43		1.59437	5.86368	1.75632		2.29178	5.42594	6.65004		0.672985	2.55181	0.81256		YCR011C	ADP1	4	3	4		230	56	60
YCR010C	ADY2	2.13634	0.848881	0.0243063		1.65237	1.37866	0.0714088		1.09514	-0.236365	-5.36253		0.724534	0.463266	-3.80775		YCR010C	ADY2	121	1271	732		188	530	2097
YDL239C	ADY3	1.54356	0.954225	0.0169554		1.36641	1.00981	0.180378		0.626261	-0.0675981	-5.88211		0.450394	0.0140895	-2.47091		YDL239C	ADY3	426	1063	1060		515	995	1125
YMR064W	AEP1	0.00931082	0.0140248	0.0134481		0.0342521	0.0246285	0.0132709		-6.74688	-6.15588	-6.21645		-4.86766	-5.34353	-6.23559		YMR064W	AEP1	2696	2637	1334		2672	2657	2616
YEL052W	AFG1	1.05456	1.13623	0.011401		1.01408	0.445217	0.031461		0.0766389	0.184252	-6.4547		0.0201757	-1.16742	-4.99029		YEL052W	AFG1	1528	769	1557		1612	2157	2426
YDR085C	AFR1	2.11932	1.03175	0.113065		2.95266	1.85413	0.166667		1.0836	0.0450879	-3.14477		1.56201	0.890745	-2.58496		YDR085C	AFR1	124	939	124		35	309	1225
YPL202C	AFT2	1.23723	0.872729	0.00878823		0.930067	0.712675	0.111417		0.307118	-0.196394	-6.83021		-0.104593	-0.488684	-3.16596		YPL202C	AFT2	1023	1227	1989		1892	1677	1737
YGL032C	AGA2	1.0655	0.922346	0.0141343		1.28711	1.40002	0.291257		0.0915312	-0.11662	-6.14466		0.364131	0.485446	-1.77964		YGL032C	AGA2	1499	1125	1275		676	514	586
YIL044C	AGE2	0.430495	0.0144249	0.0122825		1.02903	0.516256	0.189851		-1.21593	-6.1153	-6.34725		0.0412818	-0.953842	-2.39706		YIL044C	AGE2	2350	2635	1447		1548	2055	1051
YFL055W	AGP3	0.780018	0.545151	0.00996052		1.2957	1.10214	0.138755		-0.35842	-0.875274	-6.64956		0.373727	0.140302	-2.84938		YFL055W	AGP3	2060	1805	1774		655	829	1476
YDR214W	AHA1	1.27779	0.984262	0.0150862		1.21599	0.760477	0.106733		0.35365	-0.022885	-6.05063		0.282137	-0.395023	-3.22792		YDR214W	AHA1	919	1004	1196		889	1573	1786
YOR023C	AHC1	1.35575	1.61369	0.0057513		1.01436	1.45081	0.610003		0.439094	0.690361	-7.4419		0.0205748	0.536861	-0.713113		YOR023C	AHC1	748	356	2608		1611	475	204
YLR109W	AHP1	1.00598	0.618438	0.00940071		1.23973	0.808688	0.0651022		0.00860736	-0.693298	-6.73302		0.310025	-0.306344	-3.94115		YLR109W	AHP1	1656	1687	1877		804	1455	2147
YHR093W	AHT1	2.14119	1.3783	0.0607407		1.6381	1.35082	0.268987		1.09841	0.462889	-4.04119		0.712023	0.433837	-1.89439		YHR093W	AHT1	120	510	265		198	543	655
YMR092C	AIP1	1.19526	1.04487	0.0125032		1.12452	0.658792	0.112226		0.257326	0.063322	-6.32156		0.169309	-0.602105	-3.15552		YMR092C	AIP1	1148	918	1425		1202	1795	1728
YIL079C	AIR1	0.648881	0.140756	0.016106		1.23932	0.93097	0.0565406		-0.623974	-2.82873	-5.95626		0.309545	-0.103194	-4.14457		YIL079C	AIR1	2181	2280	1121		805	1187	2222
YOR034C	AKR2	0.994476	0.489195	0.00632731		1.03642	0.924061	0.184566		-0.00799092	-1.03152	-7.30419		0.0516018	-0.11394	-2.43779		YOR034C	AKR2	1686	1876	2540		1523	1205	1091
YMR169C	ALD3	1.1557	1.08351	0.198113		0.974719	0.515299	0.0842689		0.208765	0.115718	-2.3356		-0.0369415	-0.956519	-3.56886		YMR169C	ALD3	1257	855	51		1733	2056	1998
YER073W	ALD5	1.13398	1.14948	0.0235294		1.23392	0.92413	0.208005		0.181397	0.200979	-5.40939		0.303254	-0.113833	-2.26531		YER073W	ALD5	1312	741	754		818	1204	927
YPL227C	ALG5	0.150565	0.0118988	0.00789998		0.392414	0.074945	0.0100187		-2.73154	-6.39304	-6.98393		-1.34955	-3.73802	-6.64116		YPL227C	ALG5	2529	2654	2187		2547	2561	2664
YOR002W	ALG6	0.48563	0.391489	0.592593		0.736377	0.762006	0.424779		-1.04207	-1.35295	-0.754888		-0.441483	-0.392126	-1.23522		YOR002W	ALG6	2311	1998	22		2316	1570	333
YOR067C	ALG8	0.217635	0.00755515	0.00621504		0.473362	0.0234443	0.00934949		-2.20002	-7.04832	-7.33002		-1.07898	-5.41462	-6.7409		YOR067C	ALG8	2481	2695	2558		2523	2659	2670
YNL219C	ALG9	0.932796	0.119874	0.0148987		0.552209	0.232607	0.125926		-0.100366	-3.06041	-6.06867		-0.856713	-2.10404	-2.98935		YNL219C	ALG9	1835	2320	1212		2488	2372	1595
YNL270C	ALP1	1.38452	1.21319	0.00818263		1.21974	1.36049	0.309107		0.469386	0.278801	-6.93322		0.286579	0.444124	-1.69382		YNL270C	ALP1	682	667	2129		877	537	534
YBR158W	AMN1	0.929281	0.611992	0.0171674		0.963958	0.898097	0.110031		-0.105813	-0.708415	-5.86419		-0.0529576	-0.155057	-3.18402		YBR158W	AMN1	1843	1699	1049		1770	1262	1753
YGL156W	AMS1	1.7384	1.77938	0.0204901		1.40294	0.960952	0.258955		0.797761	0.831378	-5.60893		0.488456	-0.0574638	-1.94923		YGL156W	AMS1	265	289	872		462	1104	681
YPR128C	ANT1	2.97313	2.74779	0.047619		1.93299	3.18979	0.792593		1.57198	1.45827	-4.39232		0.950834	1.67346	-0.335349		YPR128C	ANT1	25	127	342		94	140	152
YBR231C	AOR1	1.74284	3.5468	0.0179596		2.49953	10.1323	0.872843		0.801444	1.82652	-5.7991		1.32166	3.3409	-0.196207		YBR231C	AOR1	261	89	989		47	26	135
YCL050C	APA1	0.187798	0.0211657	0.0167091		1.398	4.65263	0.340213		-2.41274	-5.56212	-5.90322		0.48336	2.21805	-1.55549		YCL050C	APA1	2505	2590	1081		466	79	462
YLR102C	APC9	0.91881	0.324336	0.0103984		0.76518	0.859159	0.105919		-0.122161	-1.62444	-6.5875		-0.386128	-0.219002	-3.23897		YLR102C	APC9	1865	2067	1700		2275	1341	1793
YBR151W	APD1	1.0288	1.63433	0.0254137		1.22012	0.479373	0.103608		0.0409657	0.708696	-5.29825		0.287026	-1.06078	-3.2708		YBR151W	APD1	1600	342	701		875	2110	1819
YKL157W	APE2	1.48453	1.12751	0.00566038		0.932507	0.947578	0.228327		0.57001	0.173139	-7.46489		-0.100814	-0.0776841	-2.13083		YKL157W	APE2	498	778	2620		1886	1141	805
YBR286W	APE3	0.119015	0.020924	0.0171451		0.836967	0.943971	0.713162		-3.07079	-5.5787	-5.86606		-0.256757	-0.0831849	-0.487698		YBR286W	APE3	2544	2591	1051		2151	1152	170
YLL042C	APG10	0.0373746	0.014476	0.00794965		0.930004	0.0282737	0.0105868		-4.7418	-6.1102	-6.97489		-0.104691	-5.14439	-6.56159		YLL042C	APG10	2629	2633	2171		1895	2649	2653
YBR217W	APG12	0.0398917	0.0126996	0.0203459		0.636558	0.0249791	0.0188744		-4.64777	-6.29908	-5.61912		-0.651637	-5.32313	-5.72743		YBR217W	APG12	2625	2648	881		2428	2656	2528
YPR185W	APG13	0.0355999	0.0114652	0.015975		0.553157	0.0163712	0.0108401		-4.81198	-6.44659	-5.96804		-0.854238	-5.93269	-6.52748		YPR185W	APG13	2631	2659	1128		2486	2688	2651
YBR128C	APG14	0.028689	0.00805878	0.012749		0.655754	0.0184374	0.0111896		-5.12336	-6.95522	-6.29347		-0.608774	-5.76122	-6.48169		YBR128C	APG14	2648	2690	1400		2418	2677	2643
YMR159C	APG16	0.0169088	0.007768	0.00563039		0.709006	0.0142388	0.0112387		-5.88608	-7.00824	-7.47255		-0.496129	-6.13402	-6.47538		YMR159C	APG16	2673	2691	2628		2361	2692	2640
YNL242W	APG2	0.0222974	0.00814585	0.00772354		0.500075	0.0141405	0.00831181		-5.48698	-6.93972	-7.01652		-0.999784	-6.14403	-6.91062		YNL242W	APG2	2660	2687	2219		2512	2693	2690
YPL149W	APG5	0.0172243	0.0136529	0.0208788		0.287881	0.0191117	0.00960297		-5.85941	-6.19465	-5.58182		-1.79646	-5.7094	-6.7023		YPL149W	APG5	2670	2640	856		2574	2675	2668
YHR171W	APG7	0.0466698	0.0938776	0.129743		0.779341	0.132499	0.0549598		-4.42137	-3.41308	-2.94627		-0.359673	-2.91595	-4.18548		YHR171W	APG7	2617	2362	103		2256	2464	2239
YDL149W	APG9	0.0344675	0.0173705	0.0142349		0.916111	0.0294394	0.0170537		-4.85862	-5.84722	-6.13443		-0.126405	-5.08611	-5.87377		YDL149W	APG9	2633	2614	1266		1940	2644	2552
YNL077W	APJ1	0.981948	0.34384	0.0212409		1.0277	0.394069	0.0716049		-0.0262808	-1.54019	-5.55701		0.0394232	-1.34348	-3.8038		YNL077W	APJ1	1715	2049	841		1554	2212	2096
YJR005W	APL1	0.859677	0.650387	0.0124341		0.82521	0.601161	0.232015		-0.218133	-0.62063	-6.32955		-0.277166	-0.734177	-2.10771		YJR005W	APL1	1954	1648	1432		2175	1902	793
YBL037W	APL3	2.03427	1.68454	0.0273292		1.19323	1.84714	0.677357		1.02451	0.752357	-5.19341		0.254871	0.885291	-0.562011		YBL037W	APL3	136	321	651		964	313	181
YPR029C	APL4	0.61058	0.0821053	0.0623269		1.39418	1.23496	0.252907		-0.711748	-3.60638	-4.004		0.47942	0.304465	-1.98332		YPR029C	APL4	2204	2383	256		472	653	710
YPL259C	APM1	0.694787	0.131532	0.0619835		0.811453	1.33758	0.492788		-0.525356	-2.92652	-4.01197		-0.301421	0.419622	-1.02096		YPL259C	APM1	2148	2298	259		2197	556	263
YHL019C	APM2	1.1833	0.730964	0.0507614		1.53246	1.19391	1.43265		0.242813	-0.452127	-4.30012		0.61585	0.255695	0.518689		YHL019C	APM2	1173	1501	327		285	704	75
YBR288C	APM3	0.496091	0.0180402	0.0169872		0.858194	0.0438901	0.0160804		-1.01132	-5.79264	-5.87941		-0.220624	-4.50996	-5.95855		YBR288C	APM3	2298	2609	1059		2104	2611	2568
YOL062C	APM4	0.98266	0.565405	0.0270968		1.41148	0.585807	0.16549		-0.0252353	-0.822644	-5.20574		0.497206	-0.771504	-2.59518		YOL062C	APM4	1712	1776	655		443	1934	1235
YKL114C	APN1	1.4786	1.29453	0.00691538		0.929223	0.752371	0.102687		0.56423	0.372427	-7.17598		-0.105903	-0.410483	-3.28367		YKL114C	APN1	507	578	2410		1900	1586	1828
YBL019W	APN2	2.26457	1.3165	0.00756564		1.55908	3.14091	0.605967		1.17924	0.396709	-7.04632		0.640693	1.65118	-0.722688		YBL019W	APN2	97	558	2255		259	143	207
YMR192W	APP2	1.07781	0.432071	0.00497512		0.774278	0.5673	0.130757		0.108103	-1.21066	-7.65105		-0.369076	-0.817817	-2.93504		YMR192W	APP2	1461	1939	2676		2263	1968	1543
YLR170C	APS1	0.633081	0.3187	0.00837438		1.08236	1.20101	0.28762		-0.659537	-1.64973	-6.8998		0.114181	0.26425	-1.79776		YLR170C	APS1	2194	2078	2093		1366	699	596
YJR058C	APS2	0.903855	0.715223	0.0102071		1.0987	0.734657	0.187841		-0.145837	-0.483535	-6.61428		0.135795	-0.444857	-2.41241		YJR058C	APS2	1892	1529	1732		1310	1626	1069
YJL024C	APS3	0.488769	0.0842191	0.0274684		0.778877	0.109454	0.0633333		-1.03278	-3.56971	-5.18608		-0.360532	-3.19161	-3.98089		YJL024C	APS3	2306	2378	643		2257	2498	2165
YML022W	APT1	0.0870827	0.55	0.0689655		11.4044	0.315131	0.115646		-3.52147	-0.862496	-3.85798		3.51152	-1.66598	-3.11221		YML022W	APT1	2573	1793	229		5	2292	1694
YNL065W	AQR1	1.31225	0.693673	0.0127782		1.22905	0.406646	0.0954156		0.392042	-0.527672	-6.29017		0.297544	-1.29816	-3.38963		YNL065W	AQR1	850	1573	1397		843	2203	1891
YBR043C	AQR2	1.20715	0.917853	0.00763991		1.02812	0.815765	0.0990207		0.2716	-0.123665	-7.03223		0.0400092	-0.293774	-3.33613		YBR043C	AQR2	1113	1135	2235		1552	1435	1859
YPR192W	AQY1	1.11034	0.335291	0.0950321		0.952322	0.587142	0.0444933		0.150997	-1.57651	-3.39544		-0.0704784	-0.768219	-4.49027		YPR192W	AQY1	1378	2056	153		1810	1932	2331
YLL052C	AQY2	1.1732	1.14353	0.012038		1.11026	1.074	0.201733		0.230446	0.193489	-6.37627		0.150903	0.102997	-2.30948		YLL052C	AQY2	1206	756	1471		1274	878	967
YHR013C	ARD1	0.0150426	0.0261176	0.00960615		0.0134294	0.0200101	0.0157809		-6.0548	-5.25883	-6.70183		-6.21846	-5.64313	-5.98568		YHR013C	ARD1	2680	2565	1842		2697	2674	2573
YCR048W	ARE1	0.819902	1.06001	0.00926028		1.00398	0.960195	0.156164		-0.286477	0.0840823	-6.75473		0.00572403	-0.0586003	-2.67886		YCR048W	ARE1	2010	896	1901		1641	1107	1316
YNR019W	ARE2	1.39867	1.22056	0.0163992		1.37418	1.3189	0.095		0.484053	0.287544	-5.93023		0.458569	0.399331	-3.39593		YNR019W	ARE2	650	658	1103		502	576	1898
YOR094W	ARF3	1.06692	1.41853	0.00923747		1.15042	1.1432	0.137186		0.0934562	0.504399	-6.75829		0.202158	0.193081	-2.86579		YOR094W	ARF3	1492	470	1905		1105	758	1493
YOL058W	ARG1	1.21481	0.8885	0.00692289		0.983456	0.806668	0.18159		0.280733	-0.170556	-7.17441		-0.0240671	-0.309952	-2.46124		YOL058W	ARG1	1092	1188	2409		1696	1461	1119
YJL071W	ARG2	1.66142	1.63441	0.00839695		1.54069	1.41591	0.435925		0.732419	0.708766	-6.89592		0.623579	0.501734	-1.19785		YJL071W	ARG2	317	341	2082		279	501	320
YHR018C	ARG4	1.17165	0.633569	0.00533668		0.917336	0.473861	0.0619736		0.228546	-0.658426	-7.54984		-0.124477	-1.07747	-4.0122		YHR018C	ARG4	1212	1665	2655		1936	2118	2178
YER069W	ARG5,6	1.54067	1.41746	0.00962914		1.28803	1.14152	0.223708		0.623562	0.503312	-6.69838		0.365172	0.19095	-2.16031		YER069W	ARG5,6	431	473	1836		671	760	830
YML099C	ARG81	1.22368	0.475	0.0163934		1.16528	1.03909	0.222738		0.291227	-1.074	-5.93074		0.220678	0.055322	-2.16658		YML099C	ARG81	1060	1892	1104		1052	934	835
YBR164C	ARL1	0.215075	0.0828877	0.062645		0.9016	0.599985	0.0766129		-2.21709	-3.5927	-3.99666		-0.149441	-0.737002	-3.70627		YBR164C	ARL1	2484	2380	255		1989	1906	2062
YHL040C	ARN1	1.03339	0.46758	0.00669008		0.961369	0.796748	0.131079		0.04738	-1.09672	-7.22376		-0.0568378	-0.327804	-2.93149		YHL040C	ARN1	1589	1900	2456		1779	1483	1541
YHL047C	ARN2	0.651843	0.897011	0.00845806		0.650601	0.246619	0.0157865		-0.617405	-0.156803	-6.88546		-0.620156	-2.01965	-5.98516		YHL047C	ARN2	2179	1175	2069		2421	2354	2572
YDR380W	ARO10	1.61636	1.9473	0.0162254		1.33313	0.878059	0.187192		0.692746	0.961479	-5.9456		0.414813	-0.18761	-2.41741		YDR380W	ARO10	365	235	1115		576	1301	1073
YDR035W	ARO3	1.37642	1.49379	0.0278228		0.94261	0.728251	0.170801		0.460923	0.578979	-5.16759		-0.0852671	-0.457492	-2.54961		YDR035W	ARO3	697	418	632		1841	1641	1197
YDR421W	ARO80	0.959678	0.420307	0.00906902		1.14765	0.924663	0.118496		-0.0593779	-1.25049	-6.78484		0.19868	-0.113001	-3.07709		YDR421W	ARO80	1773	1958	1929		1112	1203	1660
YHR129C	ARP1	0.708573	0.591013	0.0216867		0.865005	0.433351	0.0678788		-0.497011	-0.758737	-5.52704		-0.209219	-1.20639	-3.8809		YHR129C	ARP1	2129	1736	822		2089	2172	2122
YPR199C	ARR1	1.45138	0.885305	0.0306583		1.46562	1.21748	0.165306		0.537424	-0.175754	-5.02758		0.551516	0.283902	-2.59679		YPR199C	ARR1	547	1197	575		366	674	1238
YPR200C	ARR2	1.02762	0.582808	0.0106698		1.07915	1.22364	0.227056		0.0393115	-0.778907	-6.55032		0.109893	0.291177	-2.13888		YPR200C	ARR2	1603	1750	1659		1381	666	816
YPR201W	ARR3	1.09113	0.92014	0.00668688		0.967748	0.613434	0.166077		0.125821	-0.120074	-7.22445		-0.0472967	-0.705019	-2.59008		YPR201W	ARR3	1429	1128	2457		1760	1881	1230
YDR101C	ARX1	1.00163	0.520548	0.0336634		1.94499	3.53388	0.506231		0.00235049	-0.941897	-4.89268		0.959762	1.82125	-0.982134		YDR101C	ARX1	1675	1838	514		92	120	254
YJL115W	ASF1	2.74027	0.208264	0.144351		0.718451	0.839482	0.101023		1.45432	-2.26351	-2.79234		-0.477039	-0.252429	-3.30724		YJL115W	ASF1	36	2200	90		2346	1376	1839
YKL185W	ASH1	1.90526	1.02493	0.00870647		1.29229	1.1112	0.165182		0.929987	0.0355291	-6.8437		0.36993	0.152115	-2.59787		YKL185W	ASH1	180	953	2009		665	813	1239
YNL159C	ASI2	1.02635	0.983477	0.0129014		0.916983	0.658029	0.118638		0.03752	-0.024037	-6.27633		-0.125033	-0.603778	-3.07536		YNL159C	ASI2	1604	1006	1386		1937	1796	1658
YPR145W	ASN1	1.0669	0.937175	0.0247836		1.19827	0.968679	0.171748		0.093426	-0.0936089	-5.33447		0.260956	-0.0459089	-2.54164		YPR145W	ASN1	1493	1090	720		944	1082	1189
YGR124W	ASN2	1.3887	0.958262	0.00906612		1.22899	1.61894	0.379195		0.473732	-0.0615082	-6.7853		0.297479	0.695049	-1.39899		YGR124W	ASN2	676	1058	1930		844	389	394
YDR321W	ASP1	0.976494	1.05288	0.00883098		0.905722	0.541828	0.126218		-0.0343168	0.0743362	-6.82321		-0.14286	-0.884094	-2.98601		YDR321W	ASP1	1733	905	1980		1979	2021	1592
YBL069W	AST1	2.46555	1.70464	0.0157895		1.93592	3.8388	0.6609		1.30191	0.769468	-5.98489		0.953023	1.94066	-0.597497		YBL069W	AST1	68	315	1138		93	107	186
YER101C	AST2	1.09095	0.422606	0.006982		1.12601	0.743032	0.16185		0.125583	-1.24262	-7.16214		0.171226	-0.428504	-2.62727		YER101C	AST2	1430	1955	2392		1194	1605	1266
YDR184C	ATC1	1.41637	2.73733	0.0231862		1.07289	1.08858	0.219035		0.502201	1.45277	-5.43059		0.101505	0.122454	-2.19077		YDR184C	ATC1	618	128	772		1403	854	856
YGL017W	ATE1	0.96296	0.369036	0.023332		1.30682	0.469595	0.160833		-0.0544526	-1.43817	-5.42155		0.38606	-1.09051	-2.63637		YGL017W	ATE1	1765	2019	762		631	2122	1276
YOR377W	ATF1	1.19707	0.877172	0.00724263		1.21379	0.657677	0.138765		0.259504	-0.189068	-7.10927		0.279518	-0.604549	-2.84928		YOR377W	ATF1	1141	1215	2332		895	1799	1475
YGR177C	ATF2	1.33855	1.1114	0.0138843		1.29319	0.969511	0.128191		0.420668	0.152373	-6.1704		0.370936	-0.0446702	-2.96363		YGR177C	ATF2	789	804	1288		663	1078	1577
YLR393W	ATP10	0.0876875	0.373418	0.0521173		0.168252	0.188126	0.16092		-3.51149	-1.42114	-4.26209		-2.5713	-2.41023	-2.63559		YLR393W	ATP10	2572	2016	319		2614	2420	1274
YPR020W	ATP20	0.64618	0.126034	0.0117828		0.830559	0.281539	0.0595483		-0.629992	-2.98811	-6.40718		-0.267845	-1.82859	-4.0698		YPR020W	ATP20	2185	2309	1508		2166	2322	2192
YNL259C	ATX1	0.509162	0.377128	0.0067836		0.877118	0.69623	0.0608118		-0.973804	-1.40687	-7.20373		-0.189157	-0.522363	-4.03951		YNL259C	ATX1	2287	2013	2439		2060	1724	2185
YOR011W	AUS1	0.972492	1.2265	0.0143186		0.946282	0.957651	0.214489		-0.0402423	0.294553	-6.12597		-0.0796586	-0.0624275	-2.22102		YOR011W	AUS1	1749	653	1261		1834	1113	879
YFR021W	AUT10	0.135913	0.268398	0.113022		0.71134	0.385109	0.206422		-2.87924	-1.89755	-3.14532		-0.491388	-1.37666	-2.27633		YFR021W	AUT10	2538	2128	125		2360	2225	940
YCL038C	AUT4	1.48456	0.619987	0.0131978		0.545823	0.0721985	0.0137723		0.570034	-0.689691	-6.24356		-0.873494	-3.79189	-6.18208		YCL038C	AUT4	497	1683	1356		2492	2568	2601
YBL078C	AUT7	0.582956	0.00812008	0.0101287		1.20818	0.0359637	0.00911162		-0.778542	-6.94429	-6.62541		0.272835	-4.79732	-6.77808		YBL078C	AUT7	2233	2688	1744		915	2629	2674
YMR068W	AVO2	1.23239	0.863328	0.00726838		0.871162	0.914903	0.195216		0.301456	-0.21202	-7.10415		-0.198987	-0.128309	-2.35686		YMR068W	AVO2	1037	1244	2322		2076	1227	1011
YJR001W	AVT1	0.921711	1.08816	0.00950902		1.12523	0.723281	0.208707		-0.117614	0.12189	-6.71649		0.170216	-0.467371	-2.26045		YJR001W	AVT1	1858	848	1854		1198	1653	925
YEL064C	AVT2	1.44675	0.678552	0.0203406		1.42125	0.844704	0.10083		0.532814	-0.559469	-5.61949		0.507161	-0.243482	-3.31		YEL064C	AVT2	554	1599	882		429	1363	1844
YKL146W	AVT3	1.67577	1.07328	0.0188034		1.26569	1.04615	0.183381		0.744824	0.102021	-5.73286		0.339928	0.0650911	-2.44708		YKL146W	AVT3	304	874	951		731	924	1102
YNL101W	AVT4	1.79893	1.71083	0.00996543		1.96453	2.11419	0.903487		0.847142	0.774697	-6.64885		0.974181	1.0801	-0.146425		YNL101W	AVT4	229	308	1773		90	261	120
YER119C	AVT6	0.990311	0.347979	0.00840504		0.988131	0.476937	0.145092		-0.0140466	-1.52293	-6.89453		-0.017226	-1.06813	-2.78496		YER119C	AVT6	1696	2044	2081		1682	2113	1422
YIL088C	AVT7	0.841637	0.254224	0.00931976		1.01315	0.841489	0.14784		-0.24873	-1.97583	-6.74549		0.0188443	-0.248984	-2.75789		YIL088C	AVT7	1977	2147	1891		1615	1370	1402
YPR122W	AXL1	1.48699	0.224913	0.0381471		1.03776	0.786118	0.275		0.572394	-2.15256	-4.71228		0.0534661	-0.347182	-1.8625		YPR122W	AXL1	493	2184	439		1518	1509	638
YIL140W	AXL2	1.38912	3.23554	0.00998229		1.53572	2.18334	0.290123		0.474172	1.69401	-6.64641		0.618916	1.12654	-1.78526		YIL140W	AXL2	674	104	1769		281	249	591
YIL124W	AYR1	0.602828	0.73679	0.011026		1.8436	1.77934	0.101043		-0.730181	-0.440675	-6.50294		0.882526	0.831346	-3.30696		YIL124W	AYR1	2214	1489	1609		114	335	1838
YLL063C	AYT1	1.11563	0.832407	0.00612597		1.05408	0.70452	0.117836		0.157862	-0.26464	-7.35085		0.075983	-0.505287	-3.08514		YLL063C	AYT1	1355	1306	2568		1457	1704	1667
YGR224W	AZR1	1.30974	1.01848	0.00992419		1.11432	0.76041	0.147889		0.389286	0.0264216	-6.65483		0.156161	-0.395151	-2.75741		YGR224W	AZR1	856	961	1781		1249	1574	1401
YOR134W	BAG7	1.21701	0.844905	0.00750872		1.46579	1.12273	0.170494		0.283339	-0.243139	-7.05722		0.551675	0.167013	-2.5522		YOR134W	BAG7	1084	1281	2271		365	793	1201
YDR046C	BAP3	1.49417	1.88647	0.0400867		1.22261	0.833479	0.31749		0.579346	0.915689	-4.64073		0.289962	-0.262782	-1.65521		YDR046C	BAP3	484	254	407		868	1397	517
YJR148W	BAT2	1.47624	1.90562	0.00775582		1.25837	1.35487	0.665019		0.561923	0.930257	-7.01051		0.331551	0.43815	-0.588532		YJR148W	BAT2	514	246	2214		749	540	185
YJL020C	BBC1	1.41685	4.12665	0.00743444		0.960218	0.388231	0.0461422		0.502692	2.04497	-7.07156		-0.0585664	-1.36501	-4.43777		YJL020C	BBC1	616	74	2293		1782	2222	2324
YJL095W	BCK1	0.0173688	0.010208	0.00709788		0.15529	0.0160953	0.0139501		-5.84736	-6.61415	-7.1384		-2.68696	-5.95722	-6.16358		YJL095W	BCK1	2669	2671	2366		2618	2689	2600
YDR375C	BCS1	0.222427	0.26129	0.17658		0.323056	0.212069	0.315068		-2.1686	-1.93627	-2.50161		-1.63015	-2.2374	-1.66626		YDR375C	BCS1	2477	2135	59		2569	2397	520
YER155C	BEM2	0.228454	0.046748	0.0510397		0.998402	2.64409	0.397619		-2.13003	-4.41895	-4.29224		-0.00230728	1.40277	-1.33054		YER155C	BEM2	2471	2481	323		1659	183	371
YPL115C	BEM3	1.0937	0.85057	0.00931057		0.816123	0.689759	0.0865148		0.129212	-0.233498	-6.74691		-0.293142	-0.535837	-3.53091		YPL115C	BEM3	1424	1268	1893		2192	1736	1973
YJR053W	BFA1	0.675877	0.565326	0.00947814		0.698202	0.649019	0.111821		-0.565167	-0.822846	-6.72118		-0.518284	-0.623667	-3.16074		YJR053W	BFA1	2166	1777	1862		2371	1817	1731
YOR198C	BFR1	0.49131	0.132482	0.00785193		0.907593	0.485119	0.0117899		-1.0253	-2.91613	-6.99274		-0.139882	-1.04359	-6.4063		YOR198C	BFR1	2304	2295	2199		1976	2100	2632
YCL029C	BIK1	1.11441	0.488848	0.0305344		0.862054	1.03525	0.108475		0.15628	-1.03254	-5.03342		-0.21415	0.0499733	-3.20457		YCL029C	BIK1	1362	1877	579		2096	941	1768
YNR058W	BIO3	1.02807	0.845069	0.00754899		0.934833	0.825029	0.152092		0.0399428	-0.242859	-7.0495		-0.0972199	-0.277484	-2.71698		YNR058W	BIO3	1602	1279	2260		1871	1416	1355
YNR057C	BIO4	1.17232	1.12465	0.00766442		1.0073	0.903682	0.195624		0.229365	0.169478	-7.02761		0.0104927	-0.146113	-2.35384		YNR057C	BIO4	1209	784	2228		1627	1247	1006
YNR056C	BIO5	1.00522	0.6582	0.00985796		1.11884	0.804438	0.246589		0.00751749	-0.603402	-6.6645		0.162001	-0.313947	-2.01982		YNR056C	BIO5	1659	1631	1792		1226	1469	739
YJL058C	BIT1	1.35494	1.11073	0.0255102		1.45321	1.05551	0.185366		0.438224	0.151509	-5.29278		0.539245	0.0779451	-2.43155		YJL058C	BIT1	749	806	698		385	909	1084
YFL007W	BLM3	0.406386	0.978022	0.0442623		0.703754	0.181125	0.0450581		-1.29908	-0.0320612	-4.49778		-0.506857	-2.46494	-4.47207		YFL007W	BLM3	2367	1021	367		2366	2430	2329
YER177W	BMH1	1.42814	0.12284	0.0245793		0.526366	0.301712	0.0596886		0.514139	-3.02515	-5.34641		-0.925861	-1.72875	-4.0664		YER177W	BMH1	587	2313	727		2500	2306	2190
YDR099W	BMH2	1.3816	1.09408	0.00829673		1.24854	0.704358	0.0950629		0.466342	0.129714	-6.91324		0.320243	-0.505619	-3.39497		YDR099W	BMH2	689	834	2110		784	1706	1896
YJR078W	BNA2	1.03353	0.576275	0.0128003		1.27421	0.715371	0.139932		0.0475861	-0.79517	-6.28768		0.349608	-0.483236	-2.8372		YJR078W	BNA2	1587	1759	1395		711	1667	1470
YJL060W	BNA3	1.15388	0.500336	0.00714836		1.16098	1.08637	0.25851		0.206495	-0.999031	-7.12817		0.215343	0.119515	-1.95171		YJL060W	BNA3	1267	1863	2356		1066	858	683
YBL098W	BNA4	1.50275	1.42923	0.00510681		0.833562	0.558302	0.0924382		0.587602	0.515234	-7.61336		-0.262638	-0.840882	-3.43537		YBL098W	BNA4	475	458	2668		2158	1987	1918
YFR047C	BNA6	0.639791	0.270918	0.0106937		0.945339	0.123636	0.0456368		-0.644327	-1.88407	-6.54709		-0.0810967	-3.01583	-4.45366		YFR047C	BNA6	2192	2126	1655		1836	2483	2327
YNL271C	BNI1	1.13442	1.45024	0.0138436		0.681217	0.549816	0.1643		0.181956	0.536289	-6.17463		-0.553813	-0.862979	-2.60559		YNL271C	BNI1	1311	445	1294		2391	2007	1250
YNL233W	BNI4	0.954112	0.421023	0.0115403		0.78677	0.590631	0.110824		-0.0677694	-1.24803	-6.43717		-0.345986	-0.759672	-3.17365		YNL233W	BNI4	1789	1956	1538		2239	1925	1746
YNL166C	BNI5	0.759365	0.854545	0.0150455		1.62902	4.84405	0.629771		-0.397135	-0.226771	-6.05452		0.704001	2.27622	-0.667101		YNL166C	BNI5	2086	1260	1202		208	73	195
YIL159W	BNR1	0.76051	0.408066	0.0156815		1.35447	0.601746	0.119724		-0.394961	-1.29313	-5.99479		0.437728	-0.732774	-3.06222		YIL159W	BNR1	2084	1973	1147		538	1901	1648
YBL085W	BOI1	3.10775	4.66192	0.0428212		2.44991	7.68497	0.900332		1.63587	2.22092	-4.54553		1.29273	2.94204	-0.151471		YBL085W	BOI1	21	61	372		51	39	121
YER114C	BOI2	1.4112	1.69107	0.0151105		1.43363	0.807718	0.193156		0.496922	0.757938	-6.0483		0.519672	-0.308077	-2.37216		YER114C	BOI2	624	317	1194		411	1459	1024
YPL221W	BOP1	1.21087	1.44097	0.0164221		0.807695	1.26041	0.259186		0.276043	0.527035	-5.92822		-0.308117	0.333892	-1.94794		YPL221W	BOP1	1104	454	1102		2208	628	680
YLR267W	BOP2	0.695282	1.28321	0.0152027		0.89377	1.28527	0.561582		-0.524331	0.359758	-6.03953		-0.162025	0.362075	-0.832432		YLR267W	BOP2	2147	589	1188		2012	610	222
YCR032W	BPH1	0.0805939	0.0144256	0.0137221		0.669992	0.0522139	0.0462466		-3.63319	-6.11523	-6.18735		-0.577784	-4.25942	-4.43451		YCR032W	BPH1	2578	2634	1309		2403	2598	2321
YLL015W	BPT1	0.943731	0.688193	0.00477759		0.855495	0.814795	0.147628		-0.0835531	-0.539116	-7.7095		-0.225169	-0.295491	-2.75996		YLL015W	BPT1	1815	1576	2684		2109	1437	1403
YDL074C	BRE1	0.8236	0.0174216	0.0200295		0.72055	0.765673	0.106353		-0.279984	-5.84298	-5.64173		-0.472829	-0.385199	-3.23307		YDL074C	BRE1	2004	2613	903		2343	1561	1789
YLR015W	BRE2	0.359894	0.0113823	0.00680468		0.862832	3.09408	3.2705		-1.47435	-6.45707	-7.19926		-0.212849	1.62951	1.70951		YLR015W	BRE2	2392	2661	2435		2094	146	28
YPR057W	BRR1	0.129151	0.0113537	0.0127375		0.858583	1.4587	0.322945		-2.95287	-6.46069	-6.29477		-0.219971	0.544686	-1.63064		YPR057W	BRR1	2539	2663	1401		2102	470	505
YPR171W	BSP1	1.22881	0.379679	0.0332068		1.25267	0.753108	0.153125		0.297261	-1.39715	-4.91238		0.325012	-0.409071	-2.70722		YPR171W	BSP1	1048	2009	525		769	1585	1343
YGR142W	BTN2	1.20211	0.790971	0.00756577		1.09074	0.940445	0.184175		0.265567	-0.338303	-7.0463		0.125313	-0.0885842	-2.44085		YGR142W	BTN2	1125	1391	2254		1341	1160	1093
YDR252W	BTT1	1.39693	1.50673	0.017704		1.46044	1.02659	0.354992		0.482259	0.591423	-5.81978		0.546404	0.0378631	-1.49414		YDR252W	BTT1	655	412	1009		374	963	432
YMR055C	BUB2	0.96241	1.38308	0.0729783		1.07333	0.867911	0.311983		-0.0552758	0.467889	-3.77639		0.102095	-0.204382	-1.68046		YMR055C	BUB2	1767	504	214		1400	1325	527
YOR078W	BUD21	2.1008	0.850394	0.0894569		1.79241	2.68157	0.592593		1.07094	-0.233797	-3.48266		0.8419	1.42308	-0.754888		YOR078W	BUD21	128	1269	167		132	179	211
YDR241W	BUD26	1.44368	0.207585	0.160083		1.02022	0.637206	0.299401		0.529753	-2.26823	-2.64311		0.0288759	-0.650168	-1.73985		YDR241W	BUD26	559	2203	72		1583	1843	567
YCL014W	BUD3	1.17246	0.504565	0.00835614		1.3691	2.44321	0.412863		0.229533	-0.986888	-6.90295		0.453228	1.28878	-1.27627		YCL014W	BUD3	1208	1856	2100		511	214	350
YCL012W	BUD3	1.29449	1.12017	0.00703579		1.17261	1.01068	0.167439		0.372389	0.163714	-7.15107		0.229724	0.0153315	-2.57829		YCL012W	BUD3	881	795	2379		1028	993	1220
YLR319C	BUD6	1.25042	0.777667	0.0112915		0.835321	0.343276	0.0809717		0.322411	-0.362775	-6.46862		-0.259597	-1.54256	-3.62644		YLR319C	BUD6	994	1410	1574		2155	2261	2020
YOR299W	BUD7	1.50022	0.747397	0.00961301		0.929896	0.956403	0.117154		0.585174	-0.420053	-6.7008		-0.104858	-0.06431	-3.09352		YOR299W	BUD7	477	1471	1840		1896	1115	1678
YMR275C	BUL1	0.559976	0.11279	0.00917011		1.34622	0.638866	0.0679808		-0.836564	-3.14828	-6.76885		0.428912	-0.646415	-3.87873		YMR275C	BUL1	2251	2329	1917		549	1840	2120
YML111W	BUL2	1.6256	1.21523	0.00570647		3.39477	12.3054	1.30141		0.700971	0.281232	-7.45318		1.76331	3.62122	0.380081		YML111W	BUL2	353	664	2614		25	14	81
YHR114W	BZZ1	0.978845	0.764389	0.00760525		0.877393	0.776184	0.0527599		-0.0308482	-0.387621	-7.03879		-0.188705	-0.365529	-4.24442		YHR114W	BZZ1	1721	1436	2242		2059	1540	2262
YML102W	CAC2	0.795839	0.801653	0.0536585		1.26002	1.18288	0.40597		-0.329451	-0.31895	-4.22005		0.33345	0.242305	-1.30055		YML102W	CAC2	2045	1367	303		745	719	361
YDR423C	CAD1	0.823763	0.724676	0.00963838		1.01508	0.94947	0.221961		-0.279698	-0.464593	-6.69699		0.0215951	-0.0748057	-2.17162		YDR423C	CAD1	2003	1513	1834		1606	1133	838
YNL278W	CAF120	1.41986	1.29089	0.00698373		1.18697	0.777295	0.21989		0.505754	0.368364	-7.16179		0.247284	-0.363466	-2.18515		YNL278W	CAF120	604	581	2391		984	1534	850
YGR134W	CAF130	1.39128	0.36152	0.0313957		1.76468	2.7119	1.23663		0.476416	-1.46785	-4.99329		0.819408	1.4393	0.306419		YGR134W	CAF130	670	2036	561		140	173	84
YFL028C	CAF16	1.04422	0.438769	0.0311398		1.08489	1.47036	0.478436		0.0624258	-1.18847	-5.00509		0.117553	0.556171	-1.0636		YFL028C	CAF16	1559	1931	569		1358	466	272
YOR276W	CAF20	1.937	0.947343	0.0240564		1.49598	0.450432	0.0564154		0.953824	-0.0780409	-5.37743		0.581094	-1.15062	-4.14777		YOR276W	CAF20	166	1075	740		323	2147	2223
YKR036C	CAF4	1.3046	1.06034	0.0132715		1.03265	0.281404	0.0371979		0.383606	0.0845245	-6.23552		0.0463506	-1.82928	-4.74864		YKR036C	CAF4	864	895	1344		1538	2323	2382
YNL288W	CAF40	0.977879	0.770162	0.00757929		0.724791	1.04566	0.120563		-0.0322716	-0.376765	-7.04372		-0.464363	0.0644116	-3.05215		YNL288W	CAF40	1726	1423	2248		2334	927	1639
YER048C	CAJ1	0.982098	0.0240645	0.00896102		0.919861	0.512244	0.11763		-0.0260607	-5.37695	-6.80212		-0.120512	-0.965097	-3.08767		YER048C	CAJ1	1713	2575	1952		1929	2062	1672
YEL063C	CAN1	1.08075	0.683646	0.0101473		1.28715	0.93703	0.1406		0.112027	-0.548679	-6.62276		0.364182	-0.0938334	-2.83033		YEL063C	CAN1	1455	1584	1741		675	1172	1464
YIL034C	CAP2	0.369174	0.255369	0.00978996		0.561725	0.352643	0.0151919		-1.43763	-1.96935	-6.67448		-0.832064	-1.50372	-6.04055		YIL034C	CAP2	2386	2145	1808		2480	2254	2583
YPL111W	CAR1	0.902071	0.60848	0.0152591		1.17461	0.35238	0.0899857		-0.148687	-0.716719	-6.03418		0.232183	-1.5048	-3.47416		YPL111W	CAR1	1898	1706	1182		1025	2255	1945
YLR438W	CAR2	1.36632	1.45428	0.0119917		0.927429	1.12535	0.145749		0.450293	0.540309	-6.38183		-0.108691	0.170369	-2.77844		YLR438W	CAR2	722	440	1477		1906	791	1416
YML042W	CAT2	1.02517	2.15628	0.0126394		1.43379	1.47348	0.3149		0.0358639	1.10855	-6.30593		0.519834	0.559227	-1.66703		YML042W	CAT2	1607	191	1411		410	462	522
YMR280C	CAT8	0.203478	0.081761	0.0526316		0.432049	0.35786	0.171123		-2.29706	-3.61244	-4.24793		-1.21073	-1.48253	-2.54689		YMR280C	CAT8	2491	2385	313		2535	2248	1195
YJL209W	CBP1	0.189946	0.108153	0.0422185		0.075382	0.2667	0.0516129		-2.39634	-3.20885	-4.56598		-3.72964	-1.90671	-4.27612		YJL209W	CBP1	2500	2333	383		2644	2341	2272
YHL038C	CBP2	0.0193713	0.0226767	0.0117438		0.0244544	0.032568	0.0206349		-5.68993	-5.46265	-6.41196		-5.35376	-4.9404	-5.59877		YHL038C	CBP2	2666	2582	1512		2687	2637	2504
YIL043C	CBR1	0.459177	0.27287	0.0094529		0.978215	0.645374	0.0372446		-1.12288	-1.87371	-6.72503		-0.0317772	-0.631793	-4.74682		YIL043C	CBR1	2326	2122	1867		1718	1829	2381
YKR066C	CCP1	1.82705	1.59016	0.0157068		1.33049	0.636329	0.206714		0.869516	0.669176	-5.99247		0.411962	-0.652155	-2.27429		YKR066C	CCP1	213	367	1146		584	1845	938
YLR110C	CCW12	1.54379	4.49384	0.00858264		1.7427	2.45015	0.660796		0.62648	2.16795	-6.86436		0.801326	1.29287	-0.597722		YLR110C	CCW12	425	68	2042		146	211	187
YLR390W-A	CCW14	1.15336	0.366528	0.00754401		0.867485	0.414242	0.0290601		0.205848	-1.44801	-7.05045		-0.205089	-1.27145	-5.10482		YLR390W-A	CCW14	1269	2025	2263		2084	2196	2450
YGL003C	CDH1	1.1266	1.35589	0.0385852		0.837399	0.526316	0.0446985		0.171977	0.439238	-4.69581		-0.256013	-0.925999	-4.48363		YGL003C	CDH1	1334	528	433		2148	2040	2330
YGL029W	CGR1	1.17435	0.745652	0.102497		0.90239	0.78313	0.409266		0.231865	-0.423425	-3.28635		-0.148177	-0.352676	-1.28889		YGL029W	CGR1	1203	1472	138		1985	1516	358
YLR098C	CHA4	1.04933	1.10809	0.0193866		1.21471	0.822097	0.129412		0.0694647	0.148081	-5.6888		0.280615	-0.28262	-2.94996		YLR098C	CHA4	1538	814	931		893	1423	1564
YDR254W	CHL4	1.09189	0.641471	0.00885532		1.0736	0.432054	0.0653097		0.126826	-0.640544	-6.81924		0.102454	-1.21072	-3.93656		YDR254W	CHL4	1426	1658	1973		1398	2175	2142
YGR157W	CHO2	0.226653	1.24271	0.0236416		0.772352	2.59879	1.51234		-2.14144	0.313494	-5.40253		-0.372669	1.37784	0.596784		YGR157W	CHO2	2472	640	749		2266	188	70
YJL099W	CHS6	0.776445	0.624155	0.0151515		1.10943	1.08785	0.165814		-0.365043	-0.680023	-6.04439		0.149818	0.121473	-2.59236		YJL099W	CHS6	2065	1676	1191		1278	856	1232
YHR142W	CHS7	1.28521	0.291358	0.103189		1.00306	0.562179	0.218659		0.362	-1.77914	-3.27663		0.00441498	-0.830899	-2.19325		YHR142W	CHS7	903	2099	136		1644	1975	858
YMR198W	CIK1	1.32563	0.156863	0.0308057		1.40868	6.85118	0.040724		0.406673	-2.67243	-5.02066		0.494346	2.77635	-4.61798		YMR198W	CIK1	819	2256	573		449	51	2352
YMR198W	CIK1	2.22145	0.0557342	0.0171674		3.93112	0.197931	0.415584		1.1515	-4.16529	-5.86419		1.97494	-2.33693	-1.26679		YMR198W	CIK1	103	2447	1050		12	2408	347
YOR349W	CIN1	0.807797	0.428781	0.0068187		0.940649	0.526165	0.115124		-0.307935	-1.22169	-7.19629		-0.0882721	-0.926412	-3.11874		YOR349W	CIN1	2027	1944	2432		1846	2041	1701
YMR138W	CIN4	1.09724	1.87548	0.00747364		1.00099	0.774805	0.118851		0.133877	0.90726	-7.06397		0.00142834	-0.368095	-3.07278		YMR138W	CIN4	1415	262	2283		1649	1544	1655
YOR028C	CIN5	0.748727	0.399225	0.0759076		0.997237	1.42144	0.312292		-0.417488	-1.32473	-3.71961		-0.00399113	0.50735	-1.67903		YOR028C	CIN5	2095	1990	201		1664	495	524
YEL061C	CIN8	0.862889	0.193425	0.0195293		1.38618	1.52689	0.250963		-0.212754	-2.37016	-5.67822		0.47111	0.6106	-1.99445		YEL061C	CIN8	1950	2216	927		483	428	719
YDR022C	CIS1	0.111444	0.0133747	0.00886045		0.589328	0.041503	0.0280514		-3.16561	-6.22435	-6.8184		-0.762857	-4.59064	-5.15578		YDR022C	CIS1	2552	2643	1970		2463	2615	2457
YJL158C	CIS3	1.00902	0.66053	0.00754273		0.828974	0.820211	0.174749		0.0129557	-0.598303	-7.0507		-0.270601	-0.285933	-2.51664		YJL158C	CIS3	1648	1627	2264		2168	1425	1169
YNR001C	CIT1	0.122425	0.250095	0.0109188		1.19249	0.240636	0.0126232		-3.03002	-1.99945	-6.51705		0.253979	-2.05507	-6.30778		YNR001C	CIT1	2541	2154	1623		968	2361	2625
YCR005C	CIT2	0.552325	0.925373	0.0135606		0.75291	0.0715765	0.0150094		-0.85641	-0.111893	-6.20443		-0.409451	-3.80437	-6.05799		YCR005C	CIT2	2258	1116	1323		2291	2569	2588
YOR061W	CKA2	1.73111	1.67991	0.124535		2.46804	9.91283	2.64822		0.791695	0.748383	-3.00538		1.30336	3.3093	1.40503		YOR061W	CKA2	273	324	111		49	27	35
YOR039W	CKB2	0.549794	1.58547	0.0281729		1.00603	0.551434	0.110932		-0.863037	0.664908	-5.14955		0.00866949	-0.858741	-3.17225		YOR039W	CKB2	2260	370	626		1630	2005	1744
YGR108W	CLB1	1.75081	1.45029	0.113208		1.27994	0.960735	0.34375		0.80802	0.536344	-3.14296		0.356081	-0.0577893	-1.54057		YGR108W	CLB1	254	444	123		697	1105	452
YDL155W	CLB3	1.19555	1.16815	0.00987102		1.31047	1.72564	0.425695		0.257677	0.224227	-6.66259		0.390088	0.787134	-1.23211		YDL155W	CLB3	1145	714	1791		627	355	331
YLR210W	CLB4	1.2725	1.7341	0.0113391		1.06075	1.44527	0.395259		0.347668	0.79419	-6.46255		0.0850901	0.531342	-1.33913		YLR210W	CLB4	934	302	1565		1436	480	373
YGR109C	CLB6	0.95403	0.76699	0.243386		2.04529	1.24402	0.302905		-0.067893	-0.38272	-2.03868		1.03231	0.315009	-1.72306		YGR109C	CLB6	1790	1427	44		81	645	551
YGL215W	CLG1	1.01799	0.329032	0.112205		0.92428	0.401346	0.0498575		0.0257239	-1.6037	-3.15579		-0.113598	-1.31708	-4.32604		YGL215W	CLG1	1627	2061	129		1915	2207	2286
YMR199W	CLN1	1.29371	1.12017	0.00594872		0.953276	0.937542	0.115429		0.371517	0.163722	-7.39321		-0.0690342	-0.0930449	-3.11492		YMR199W	CLN1	883	794	2589		1806	1171	1697
YPL256C	CLN2	3.23526	2.13514	0.0716612		2.0568	2.11736	0.402439		1.69388	1.09433	-3.80266		1.0404	1.08227	-1.31316		YPL256C	CLN2	17	194	217		78	260	365
YFR014C	CMK1	1.04019	1.10844	0.0213666		0.83736	0.743034	0.276774		0.0568468	0.148526	-5.5485		-0.256081	-0.4285	-1.85322		YFR014C	CMK1	1569	812	833		2149	1604	633
YOL016C	CMK2	1.35264	0.813526	0.00886067		1.03371	1.18585	0.165518		0.435781	-0.29774	-6.81837		0.0478331	0.245927	-2.59494		YOL016C	CMK2	756	1336	1969		1535	714	1233
YLR433C	CNA1	1.06172	0.50856	0.0105505		1.1653	0.554485	0.108825		0.086401	-0.975511	-6.56654		0.220698	-0.85078	-3.19992		YLR433C	CNA1	1510	1850	1677		1051	1993	1762
YKL190W	CNB1	0.767259	0.0486527	0.0061665		1.16483	2.51314	0.531257		-0.382215	-4.36134	-7.34133		0.220118	1.32949	-0.912518		YKL190W	CNB1	2079	2473	2566		1055	197	235
YML071C	COG8	0.149116	0.255401	0.010821		1.02897	0.159237	0.0307208		-2.74549	-1.96917	-6.53002		0.0411972	-2.65075	-5.02464		YML071C	COG8	2531	2144	1637		1549	2444	2431
YML110C	COQ5	0.0909074	0.110912	0.0145985		0.0623007	0.155052	0.0925508		-3.45946	-3.17251	-6.09803		-4.00461	-2.68917	-3.43361		YML110C	COQ5	2568	2331	1239		2653	2446	1917
YBL045C	COR1	0.0627339	0.0656499	0.0449516		0.0643902	0.100651	0.0784103		-3.99461	-3.92906	-4.47548		-3.95702	-3.31257	-3.67281		YBL045C	COR1	2594	2425	362		2651	2513	2044
YNL336W	COS1	1.56215	0.924627	0.0114516		1.24502	1.03233	0.45743		0.643529	-0.113056	-6.44831		0.316165	0.0459083	-1.12838		YNL336W	COS1	406	1122	1552		788	950	294
YGL263W	COS12	1.3599	0.610571	0.0313104		1.3162	1.43273	0.162624		0.4435	-0.711768	-4.99721		0.396374	0.51877	-2.62039		YGL263W	COS12	734	1702	566		615	488	1259
YGR295C	COS6	0.978895	0.732557	0.00695909		1.02522	0.703192	0.165908		-0.0307741	-0.448987	-7.16689		0.0359284	-0.50801	-2.59154		YGR295C	COS6	1720	1497	2400		1562	1708	1231
YOR316C	COT1	1.75058	1.94469	0.00889541		0.93226	0.687489	0.211379		0.807833	0.959539	-6.81272		-0.101196	-0.540592	-2.2421		YOR316C	COT1	255	236	1962		1887	1741	903
YIL111W	COX5B	0.787485	0.430028	0.0197461		1.08347	0.707869	0.0803709		-0.344676	-1.2175	-5.66229		0.115657	-0.498446	-3.63718		YIL111W	COX5B	2053	1941	916		1362	1691	2024
YKL179C	COY1	1.64803	1.06699	0.0121396		1.14328	0.948123	0.197183		0.720744	0.0935452	-6.36413		0.193177	-0.0768545	-2.34239		YKL179C	COY1	331	885	1460		1126	1138	996
YOR303W	CPA1	1.15426	0.68769	0.026862		1.16199	1.01598	0.230177		0.206972	-0.54017	-5.21829		0.216593	0.0228674	-2.11918		YOR303W	CPA1	1265	1577	664		1062	984	800
YOR303W	CPA1	1.15692	0.974592	0.00855352		1.00736	0.793957	0.155255		0.210292	-0.0371297	-6.86927		0.0105826	-0.332868	-2.68729		YOR303W	CPA1	1254	1028	2053		1626	1492	1322
YJR109C	CPA2	1.88355	1.07814	0.0426731		1.43674	1.88334	0.53202		0.913455	0.108547	-4.55053		0.522796	0.91329	-0.910448		YJR109C	CPA2	184	867	376		409	305	234
YGR247W	CPD1	1.26594	0.756754	0.00775261		0.962441	0.679861	0.0960806		0.340206	-0.402104	-7.0111		-0.0552305	-0.556688	-3.37961		YGR247W	CPD1	956	1455	2215		1774	1759	1885
YCR069W	CPR4	1.26874	1.28893	0.0186289		1.04388	1.12911	0.0762871		0.343397	0.366178	-5.74631		0.0619595	0.175192	-3.71242		YCR069W	CPR4	946	584	957		1489	781	2065
YDR304C	CPR5	1.31652	1.34909	0.0144848		1.15995	0.446367	0.0151573		0.396732	0.431992	-6.10931		0.214067	-1.1637	-6.04385		YDR304C	CPR5	841	534	1251		1071	2154	2585
YLR216C	CPR6	0.188476	0.0480769	0.0212339		0.63861	0.163694	0.0361635		-2.40755	-4.37851	-5.55749		-0.646992	-2.61093	-4.78932		YLR216C	CPR6	2504	2475	842		2427	2440	2393
YNR028W	CPR8	0.926153	1.03678	0.00973812		0.939997	0.851507	0.179648		-0.110678	0.0521131	-6.68214		-0.0892725	-0.231909	-2.47676		YNR028W	CPR8	1849	929	1819		1851	1357	1131
YJL172W	CPS1	0.804305	0.290823	0.00662983		0.864655	0.442309	0.0695447		-0.314186	-1.78179	-7.23681		-0.209804	-1.17687	-3.84591		YJL172W	CPS1	2034	2100	2472		2092	2161	2107
YLR213C	CRR1	1.29113	0.994169	0.0067541		0.982985	0.746313	0.101613		0.368631	-0.00843647	-7.21002		-0.024758	-0.422147	-3.29884		YLR213C	CRR1	889	990	2446		1698	1596	1834
YLR087C	CSF1	0.487932	0.0369407	0.0230874		2.84686	1.04498	0.0863126		-1.03525	-4.75865	-5.43675		1.50937	0.0634729	-3.53429		YLR087C	CSF1	2307	2511	774		36	929	1977
YIL132C	CSM2	0.806082	0.62635	0.0185414		0.965959	0.449391	0.104989		-0.311001	-0.674959	-5.75311		-0.0499656	-1.15396	-3.25169		YIL132C	CSM2	2032	1675	961		1765	2150	1806
YMR048W	CSM3	1.52401	2.31806	0.0201246		1.36908	1.63524	0.147529		0.607869	1.21292	-5.6349		0.453206	0.7095	-2.76093		YMR048W	CSM3	450	174	898		512	385	1404
YJR084W	CSN12	0.682201	0.0352762	0.00831115		0.915027	0.656562	0.0525549		-0.55173	-4.82516	-6.91074		-0.128114	-0.606997	-4.25003		YJR084W	CSN12	2158	2519	2108		1944	1802	2266
YLR380W	CSR1	1.66981	2.24104	0.0359408		1.50642	0.986372	0.169811		0.739685	1.16417	-4.79823		0.591121	-0.019797	-2.558		YLR380W	CSR1	310	184	480		308	1044	1210
YPR030W	CSR2	0.750593	1.14525	0.0223152		0.922149	0.4843	0.118902		-0.413898	0.195664	-5.48583		-0.116928	-1.04603	-3.07215		YPR030W	CSR2	2093	751	800		1920	2102	1654
YLR394W	CST9	1.10446	1.06953	0.00955541		1.0609	1.0565	0.148338		0.143346	0.0969831	-6.70947		0.0852859	0.0792928	-2.75304		YLR394W	CST9	1393	881	1847		1435	908	1395
YDR256C	CTA1	1.40013	0.994857	0.0132713		1.01216	0.5507	0.0827993		0.485563	-0.00743912	-6.23554		0.0174432	-0.860662	-3.59424		YDR256C	CTA1	648	988	1345		1620	2006	2009
YMR078C	CTF18	0.575092	0.230159	0.136872		0.855035	1.10141	0.337748		-0.798134	-2.1193	-2.86911		-0.225945	0.139349	-1.56598		YMR078C	CTF18	2243	2177	97		2110	831	466
YPL018W	CTF19	1.34251	1.01575	0.0115366		1.19289	0.975809	0.235192		0.424935	0.0225388	-6.43764		0.25446	-0.0353289	-2.08809		YPL018W	CTF19	780	968	1539		967	1062	773
YLR381W	CTF3	1.09983	0.966127	0.019692		1.09336	0.700584	0.181704		0.13728	-0.0497158	-5.66625		0.128772	-0.513369	-2.46034		YLR381W	CTF3	1407	1045	920		1330	1716	1116
YDR151C	CTH1	1.10317	2.12103	0.029792		1.23279	1.26482	0.512208		0.141659	1.08477	-5.06893		0.301929	0.338927	-0.965198		YDR151C	CTH1	1395	199	590		826	625	250
YMR180C	CTL1	1.81366	0.777919	0.0159574		1.08133	1.08093	0.192042		0.858905	-0.362309	-5.96963		0.112805	0.112271	-2.38051		YMR180C	CTL1	223	1408	1129		1372	868	1034
YPR124W	CTR1	0.0375375	0.046549	0.0257967		0.0472903	0.0699048	0.0632353		-4.73552	-4.42511	-5.27667		-4.40231	-3.83846	-3.98313		YPR124W	CTR1	2628	2482	691		2665	2574	2166
YLR286C	CTS1	1.30306	1.1789	0.00745845		1.2611	0.99525	0.178168		0.381907	0.237446	-7.06691		0.33468	-0.00686842	-2.48869		YLR286C	CTS1	868	701	2287		741	1026	1142
YDR371W	CTS2	1.36779	1.20202	0.011788		1.49857	0.928325	0.152134		0.451848	0.265461	-6.40653		0.583587	-0.107298	-2.71658		YDR371W	CTS2	716	680	1507		320	1191	1352
YGR088W	CTT1	1.05737	1.04611	0.00887574		0.968705	0.911725	0.194738		0.0804829	0.0650328	-6.81592		-0.0458713	-0.13333	-2.36039		YGR088W	CTT1	1522	917	1967		1757	1232	1014
YMR264W	CUE1	1.10242	5.69295	0.0666667		1.3375	2.74235	0.366142		0.140677	2.50918	-3.90689		0.41954	1.45541	-1.44953		YMR264W	CUE1	1397	40	237		566	172	415
YKL090W	CUE2	1.32795	0.783304	0.00599431		0.98791	0.501432	0.0880178		0.409202	-0.352357	-7.38219		-0.017549	-0.995875	-3.50606		YKL090W	CUE2	815	1402	2583		1684	2078	1965
YML101C	CUE4	0.779874	0.977394	0.0212993		1.05582	0.608054	0.174194		-0.358687	-0.0329884	-5.55305		0.0783632	-0.717728	-2.52124		YML101C	CUE4	2061	1022	839		1451	1893	1173
YOR042W	CUE5	1.33597	1.09946	0.00542153		1.14198	3.36583	0.715957		0.417886	0.13679	-7.52708		0.191537	1.75096	-0.482056		YOR042W	CUE5	795	828	2647		1130	133	169
YGL166W	CUP2	1.44977	0.40658	0.0985429		1.14701	0.750813	0.12976		0.535825	-1.29839	-3.3431		0.197884	-0.413474	-2.94608		YGL166W	CUP2	551	1976	147		1115	1589	1556
YPL177C	CUP9	0.948817	0.154027	0.00748887		0.882383	0.566043	0.0901207		-0.0757978	-2.69874	-7.06104		-0.180524	-0.821017	-3.472		YPL177C	CUP9	1801	2261	2280		2044	1970	1943
YCR068W	CVT17	0.229338	0.0208736	0.0165695		0.723395	0.0205314	0.0100536		-2.12445	-5.58218	-5.91533		-0.467145	-5.60603	-6.63614		YCR068W	CVT17	2469	2593	1094		2337	2671	2660
YOL082W	CVT19	1.02555	1.0111	0.00738007		1.18523	1.77939	0.302973		0.0363991	0.0159291	-7.08215		0.245163	0.831379	-1.72274		YOL082W	CVT19	1605	972	2306		989	334	550
YDR482C	CWC21	1.21059	0.661981	0.0123767		1.22295	0.983396	0.134297		0.275712	-0.595139	-6.33624		0.290362	-0.0241562	-2.8965		YDR482C	CWC21	1106	1624	1438		866	1049	1522
YPL064C	CWC27	1.18362	0.76578	0.0135465		1.25392	0.888134	0.219841		0.243203	-0.384998	-6.20594		0.326449	-0.171151	-2.18547		YPL064C	CWC27	1170	1431	1326		765	1280	851
YCR017C	CWH43	0.0325885	0.00851911	0.00805975		0.57561	0.069706	0.0108673		-4.93949	-6.87508	-6.95505		-0.796836	-3.84257	-6.52386		YCR017C	CWH43	2636	2686	2149		2471	2575	2650
YKL096W-A	CWP2	2.12393	0.889706	0.0909091		1.35199	1.56892	0.26		1.08674	-0.1686	-3.45943		0.435083	0.649774	-1.94342		YKL096W-A	CWP2	123	1187	160		542	406	677
YNL111C	CYB5	1.36118	1.97846	0.00877441		1.26134	0.541298	0.11797		0.444856	0.984377	-6.83248		0.334957	-0.885505	-3.08351		YNL111C	CYB5	733	230	1992		740	2023	1666
YJR048W	CYC1	0.436023	0.0860927	0.0356436		0.124618	0.263158	0.0842912		-1.19752	-3.53797	-4.81021		-3.00442	-1.926	-3.56847		YJR048W	CYC1	2345	2376	485		2624	2346	1997
YEL039C	CYC7	0.58392	0.418415	0.0196464		1.06898	0.717795	0.0863339		-0.776159	-1.25699	-5.66959		0.0962287	-0.478356	-3.53393		YEL039C	CYC7	2231	1961	924		1411	1660	1976
YDR430C	CYM1	2.51127	1.9113	0.00893406		1.8138	4.75711	0.974209		1.32841	0.934556	-6.80647		0.859016	2.25009	-0.0376969		YDR430C	CYM1	62	244	1957		120	78	108
YAL012W	CYS3	0.869329	2.0456	0.0231523		0.75767	2.10401	1.53114		-0.202026	1.03253	-5.4327		-0.400359	1.07314	0.614606		YAL012W	CYS3	1937	210	773		2285	264	69
YOR065W	CYT1	0.0194715	0.0383838	0.0368098		0.0271694	0.12933	0.0957643		-5.68249	-4.70336	-4.76377		-5.20187	-2.95087	-3.38437		YOR065W	CYT1	2665	2507	459		2679	2467	1888
YKL087C	CYT2	0.0158594	0.00974432	0.00742685		0.0114415	0.0209313	0.00967078		-5.97852	-6.68122	-7.07303		-6.44958	-5.5782	-6.69215		YKL087C	CYT2	2676	2676	2295		2698	2669	2667
YFL053W	DAK2	0.94706	1.0515	0.041555		1.33599	0.711849	0.0234604		-0.0784724	0.072442	-4.58884		0.417904	-0.490357	-5.41363		YFL053W	DAK2	1807	909	389		568	1681	2485
YIR027C	DAL1	1.81789	0.88646	0.0101309		1.24885	1.03625	0.153603		0.862264	-0.173872	-6.6251		0.320597	0.0513764	-2.70272		YIR027C	DAL1	220	1191	1743		781	940	1338
YIR032C	DAL3	1.1829	0.879885	0.0054617		1.11972	1.16391	0.214182		0.242329	-0.184613	-7.51643		0.163139	0.21898	-2.22309		YIR032C	DAL3	1175	1210	2644		1223	737	885
YIR031C	DAL7	1.13594	1.57202	0.00904627		1.17942	0.781726	0.184629		0.183883	0.652618	-6.78846		0.238072	-0.355265	-2.4373		YIR031C	DAL7	1309	377	1936		1007	1519	1087
YIR023W	DAL81	2.61043	5.20277	0.0274823		1.38905	7.13888	2.70514		1.38429	2.37928	-5.18536		0.474104	2.8357	1.43571		YIR023W	DAL81	49	52	641		478	48	33
YNL314W	DAL82	1.23219	0.981651	0.0821918		1.30556	1.38302	0.311927		0.301226	-0.0267173	-3.60486		0.384669	0.467822	-1.68072		YNL314W	DAL82	1038	1011	182		635	526	528
YJR150C	DAN1	1.17844	0.840287	0.0069912		0.959266	0.862223	0.228009		0.236877	-0.251046	-7.16024		-0.0599968	-0.213867	-2.13284		YJR150C	DAN1	1187	1290	2390		1785	1335	808
YLR037C	DAN2	1.87226	1.12367	0.0332326		1.55363	0.730994	0.286267		0.904783	0.168215	-4.91126		0.635642	-0.452068	-1.80457		YLR037C	DAN2	188	789	523		266	1634	601
YBR301W	DAN3	0.773171	0.763905	0.00978565		0.947098	0.643941	0.254707		-0.37114	-0.388536	-6.67512		-0.0784146	-0.634999	-1.97309		YBR301W	DAN3	2069	1438	1809		1833	1832	703
YHR028C	DAP2	1.01901	0.652837	0.00512197		0.708749	0.545411	0.22822		0.0271713	-0.615205	-7.60909		-0.496653	-0.874583	-2.1315		YHR028C	DAP2	1624	1641	2667		2363	2014	806
YML113W	DAT1	0.680961	0.326296	0.00950269		0.901423	0.714577	0.179299		-0.554355	-1.61574	-6.71745		-0.149724	-0.484838	-2.47956		YML113W	DAT1	2160	2064	1856		1992	1674	1133
YIR030C	DCG1	1.39311	0.82415	0.00879223		1.01738	0.59383	0.0755287		0.478307	-0.279021	-6.82956		0.024855	-0.751878	-3.72683		YIR030C	DCG1	665	1314	1988		1596	1914	2068
YMR135C	DCR1	0.00953274	0.00974093	0.00869993		0.196846	0.0183407	0.0116529		-6.71289	-6.68172	-6.84478		-2.34486	-5.7688	-6.42316		YMR135C	DCR1	2694	2677	2010		2601	2679	2634
YLR361C	DCR2	0.856835	0.740628	0.00653401		1.05052	0.651486	0.0526453		-0.222911	-0.433179	-7.25782		0.0711069	-0.618193	-4.24755		YLR361C	DCR2	1959	1482	2501		1466	1810	2265
YKL046C	DCW1	0.923398	7.84487	108.024		1.30513	2.57337	1.43577		-0.114975	2.97175	6.75521		0.384195	1.36366	0.521821		YKL046C	DCW1	1856	28	2		637	192	74
YPL194W	DDC1	4.3501	0.455595	0.00943658		0.842786	0.415354	0.0616925		2.12105	-1.13418	-6.72752		-0.246761	-1.26759	-4.01876		YPL194W	DDC1	6	1913	1871		2131	2194	2181
YER143W	DDI1	1.19418	0.70219	0.0120953		1.1605	0.61013	0.0742		0.256025	-0.510066	-6.36942		0.21475	-0.712811	-3.75244		YER143W	DDI1	1153	1555	1465		1068	1885	2081
YOL053C-A	DDR2	1.09004	3.90906	0.0116834		1.05983	2.23382	0.58134		0.124377	1.96682	-6.4194		0.0838344	1.15951	-0.782546		YOL053C-A	DDR2	1431	82	1521		1439	245	216
YMR173W	DDR48	1.75619	1.78739	0.00938449		1.90509	1.55836	0.291042		0.812445	0.837852	-6.73551		0.92986	0.640031	-1.7807		YMR173W	DDR48	250	284	1879		102	411	589
YMR238W	DFG5	1.23656	1.2	0.00791838		1.30965	1.73814	0.443288		0.30633	0.263034	-6.98058		0.38918	0.797546	-1.17368		YMR238W	DFG5	1025	681	2183		628	348	312
YOR245C	DGA1	0.941048	1.1025	0.00804829		1.35615	1.09745	0.254953		-0.0876596	0.140781	-6.9571		0.439519	0.134156	-1.9717		YOR245C	DGA1	1822	823	2151		536	838	701
YMR316W	DIA1	0.395453	0.103921	0.0076637		0.804291	0.391098	0.0588524		-1.33842	-3.26644	-7.02774		-0.314211	-1.3544	-4.08676		YMR316W	DIA1	2375	2345	2229		2215	2217	2197
YHR011W	DIA4	0.203092	0.804444	0.151603		0.391182	0.383092	0.285403		-2.29979	-0.313935	-2.72163		-1.35409	-1.38424	-1.80893		YHR011W	DIA4	2493	1359	81		2548	2228	609
YKR035W-A	DID2	0.499507	0.107107	0.0196918		0.379473	0.075425	0.0334288		-1.00142	-3.22287	-5.66626		-1.39793	-3.72881	-4.90276		YKR035W-A	DID2	2292	2336	921		2550	2559	2411
YDR480W	DIG2	1.58613	0.398998	0.0170059		1.56404	1.55644	0.448101		0.665507	-1.32555	-5.87782		0.64528	0.63825	-1.15811		YDR480W	DIG2	389	1991	1056		253	412	307
YPL265W	DIP5	0.758945	0.490231	0.00616615		0.832721	0.568044	0.128098		-0.397933	-1.02847	-7.34141		-0.264096	-0.815925	-2.96468		YPL265W	DIP5	2087	1874	2567		2160	1967	1579
YDR403W	DIT1	1.15573	0.967708	0.0349895		1.42318	1.32554	0.348446		0.208801	-0.0473558	-4.83693		0.509114	0.406576	-1.52099		YDR403W	DIT1	1256	1041	492		427	566	446
YDR402C	DIT2	1.61657	1.39157	0.0118421		1.43946	1.15333	0.267402		0.692936	0.476716	-6.39993		0.525525	0.205811	-1.90292		YDR402C	DIT2	364	495	1496		407	747	663
YIR004W	DJP1	1.45083	1.83162	0.0100386		1.01852	1.44208	0.296341		0.536881	0.873123	-6.6383		0.0264789	0.528151	-1.75467		YIR004W	DJP1	549	273	1757		1591	482	574
YDL174C	DLD1	1.19497	0.925126	0.0250383		1.25495	1.21155	0.134346		0.256973	-0.112279	-5.31972		0.327628	0.276853	-2.89598		YDL174C	DLD1	1151	1119	711		760	683	1519
YDL178W	DLD2	1.43285	1.04268	0.0150768		1.54596	1.22599	0.172627		0.518883	0.0602919	-6.05153		0.628507	0.293948	-2.53427		YDL178W	DLD2	580	921	1197		275	665	1184
YEL071W	DLD3	1.2435	0.980596	0.010426		1.11487	1.25254	0.253727		0.314412	-0.0282687	-6.58367		0.156874	0.32486	-1.97865		YEL071W	DLD3	1009	1014	1697		1248	640	708
YER179W	DMC1	1.45205	1.12472	0.0213138		1.48444	0.882425	0.156458		0.538089	0.169569	-5.55207		0.56992	-0.180455	-2.67615		YER179W	DMC1	545	783	838		342	1291	1313
YER166W	DNF1	0.736338	0.33245	0.0521739		1.37669	0.300092	0.0568966		-0.441559	-1.58879	-4.26053		0.461206	-1.73652	-4.13551		YER166W	DNF1	2106	2058	318		496	2308	2220
YDR093W	DNF2	1.11456	0.658537	0.0909091		1.35002	2.15147	0.415842		0.156476	-0.602665	-3.45943		0.432986	1.10532	-1.26589		YDR093W	DNF2	1360	1630	161		544	252	345
YMR162C	DNF3	1.67247	1.03761	0.00738832		1.56062	0.918702	0.412485		0.741979	0.0532695	-7.08054		0.642115	-0.122332	-1.27758		YMR162C	DNF3	308	926	2303		257	1218	353
YOR005C	DNL4	0.988962	0.812579	0.00765396		0.952273	0.72178	0.195586		-0.0160134	-0.29942	-7.02958		-0.0705527	-0.470368	-2.35413		YOR005C	DNL4	1700	1337	2230		1811	1654	1007
YLL001W	DNM1	0.799498	0.092707	0.0104487		0.795289	0.451924	0.0359056		-0.322834	-3.43118	-6.58053		-0.330449	-1.14585	-4.79965		YLL001W	DNM1	2038	2365	1692		2228	2146	2395
YKL213C	DOA1	0.0358639	0.0229234	0.0152082		0.226614	0.0523697	0.0266484		-4.80132	-5.44703	-6.039		-2.14169	-4.25512	-5.2298		YKL213C	DOA1	2630	2581	1186		2589	2597	2467
YHR044C	DOG1	1.00284	0.757752	0.00759446		1.1517	0.680062	0.110063		0.00408837	-0.400203	-7.04084		0.203766	-0.556261	-3.1836		YHR044C	DOG1	1670	1451	2244		1099	1758	1751
YHR043C	DOG2	0.706041	0.497903	0.0100666		0.94888	0.717369	0.0884161		-0.502176	-1.00606	-6.63428		-0.0757023	-0.479212	-3.49955		YHR043C	DOG2	2132	1867	1753		1823	1663	1959
YDR068W	DOS2	1.17565	1.17292	0.0166084		1.06691	0.559288	0.14884		0.233457	0.230101	-5.91194		0.0934439	-0.838337	-2.74816		YDR068W	DOS2	1195	710	1090		1413	1983	1391
YDR440W	DOT1	1.51209	1.52033	0.0175121		1.16929	1.13946	0.23954		0.596545	0.604381	-5.83551		0.225628	0.188351	-2.06166		YDR440W	DOT1	460	402	1021		1035	764	764
YIL010W	DOT5	0.30761	0.0113733	0.00781973		0.766445	0.577605	0.121738		-1.70083	-6.45821	-6.99867		-0.383745	-0.791844	-3.03815		YIL010W	DOT5	2425	2662	2203		2272	1947	1634
YER088C	DOT6	1.33762	0.0948509	0.0258541		1.80537	1.51015	0.114943		0.419665	-3.39819	-5.27346		0.852298	0.59469	-3.12102		YER088C	DOT6	791	2361	688		125	438	1703
YDR121W	DPB4	3.27483	4.21823	0.0291452		1.21296	3.70504	0.376143		1.71142	2.07664	-5.1006		0.278535	1.88949	-1.41065		YDR121W	DPB4	16	71	607		899	113	401
YLR172C	DPH5	0.646779	0.461452	0.0108108		1.26559	0.339829	0.0345149		-0.628654	-1.11575	-6.53138		0.339809	-1.55712	-4.85664		YLR172C	DPH5	2184	1908	1639		732	2266	2405
YDR294C	DPL1	1.05181	0.927602	0.015		1.19926	0.343065	0.0190381		0.0728687	-0.108422	-6.05889		0.262139	-1.54345	-5.71497		YDR294C	DPL1	1532	1112	1204		941	2262	2526
YHR143W	DSE2	2.19101	1.03409	0.0138607		1.55906	1.73338	0.277228		1.13159	0.048363	-6.17285		0.640674	0.793591	-1.85086		YHR143W	DSE2	107	934	1291		260	350	632
YNR067C	DSE4	1.19908	0.882913	0.0179118		1.2322	1.97461	0.352744		0.261932	-0.179657	-5.80295		0.301241	0.981567	-1.50331		YNR067C	DSE4	1134	1201	995		829	292	438
YMR276W	DSK2	1.20863	0.409758	0.00502772		1.30653	1.22856	0.0906086		0.27337	-1.28716	-7.63588		0.385738	0.296973	-3.46421		YMR276W	DSK2	1109	1970	2673		632	662	1934
YPR017C	DSS4	1.19285	1.386	0.0557185		1.18025	0.972127	0.171171		0.254411	0.470932	-4.1657		0.239098	-0.0407829	-2.54649		YPR017C	DSS4	1156	499	297		1003	1072	1194
YGL043W	DST1	0.0258536	0.0271845	0.0293667		0.558386	0.0609329	0.017732		-5.27349	-5.20107	-5.08967		-0.840666	-4.03663	-5.8175		YGL043W	DST1	2654	2556	599		2483	2584	2545
YDL219W	DTD1	1.26425	0.531139	0.0173758		1.11823	0.966814	0.191486		0.338285	-0.912838	-5.84678		0.161214	-0.0486894	-2.38469		YDL219W	DTD1	960	1826	1037		1229	1089	1036
YBR180W	DTR1	0.909064	0.549592	0.00912988		1.05364	0.937833	0.274015		-0.137547	-0.863568	-6.77519		0.0753795	-0.0925973	-1.86767		YBR180W	DTR1	1880	1794	1921		1459	1169	642
YDL101C	DUN1	1.36603	0.54868	0.00993738		1.19146	1.47098	0.494461		0.449993	-0.865963	-6.65292		0.252725	0.556776	-1.01607		YDL101C	DUN1	723	1798	1780		973	465	261
YBR208C	DUR1,2	1.01635	1.20573	0.00984232		1.02623	0.900183	0.220296		0.0233921	0.269909	-6.66679		0.0373521	-0.15171	-2.18248		YBR208C	DUR1,2	1632	675	1796		1559	1253	847
YHL016C	DUR3	1.38172	0.96974	0.0142164		1.44892	0.612809	0.107628		0.466468	-0.0443307	-6.1363		0.53498	-0.70649	-3.21588		YHL016C	DUR3	688	1035	1268		392	1882	1773
YDR424C	DYN2	0.94392	0.729332	0.026026		1.33072	0.812461	0.0690184		-0.0832631	-0.455352	-5.2639		0.412202	-0.29963	-3.85688		YDR424C	DYN2	1814	1504	682		583	1447	2111
YPR023C	EAF3	0.745227	0.166042	0.0524729		0.325391	0.0802547	0.0220238		-0.424248	-2.59038	-4.25228		-1.61975	-3.63927	-5.50479		YPR023C	EAF3	2098	2244	317		2566	2552	2496
YKL204W	EAP1	0.812813	0.104478	0.0294118		0.239957	0.32784	0.142857		-0.299004	-3.25873	-5.08746		-2.05915	-1.60894	-2.80735		YKL204W	EAP1	2020	2343	598		2584	2282	1446
YLR284C	ECI1	0.982035	0.475425	0.00824884		0.998219	0.963207	0.172176		-0.026153	-1.07271	-6.92159		-0.00257174	-0.0540815	-2.53804		YLR284C	ECI1	1714	1891	2118		1661	1099	1187
YHR021W-A	ECM12	1.3243	1.25228	0.0496241		1.53494	1.28905	0.410828		0.405228	0.324557	-4.33282		0.618179	0.366304	-1.28339		YHR021W-A	ECM12	824	630	330		282	604	354
YHR132C	ECM14	2.30535	1.6391	0.00445702		0.656664	0.733605	0.138677		1.20499	0.712907	-7.80971		-0.606772	-0.446925	-2.8502		YHR132C	ECM14	89	340	2696		2416	1628	1477
YBL001C	ECM15	2.78663	2.45931	0.015255		1.448	1.00465	0.132369		1.47852	1.29825	-6.03457		0.53406	0.00669065	-2.91736		YBL001C	ECM15	34	155	1183		393	1007	1534
YPL021W	ECM23	1.39612	0.232218	0.0191246		0.977813	0.66845	0.0830058		0.481428	-2.10645	-5.70843		-0.0323688	-0.581108	-3.59064		YPL021W	ECM23	657	2172	941		1719	1777	2008
YJL201W	ECM25	1.19667	1.06352	11.4718		0.895414	0.361303	0.089547		0.25902	0.0888434	3.52002		-0.159373	-1.46872	-3.48121		YJL201W	ECM25	1143	888	16		2007	2242	1950
YHL030W	ECM29	0.322809	0.0385172	0.00968168		1.65127	3.70318	0.684467		-1.63125	-4.69835	-6.69053		0.723574	1.88877	-0.546947		YHL030W	ECM29	2416	2505	1827		189	115	176
YER176W	ECM32	1.2702	0.8522	0.0100541		1.3618	0.70271	0.200078		0.345054	-0.230736	-6.63608		0.445518	-0.508998	-2.32136		YER176W	ECM32	943	1264	1754		524	1711	976
YBR078W	ECM33	0.13991	0.0387324	0.0666667		3.51434	0.437013	0.0968858		-2.83742	-4.69032	-3.90689		1.81325	-1.19425	-3.36757		YBR078W	ECM33	2534	2504	238		21	2168	1879
YHL043W	ECM34	0.945673	0.50046	0.00648493		0.779728	0.215186	0.0295455		-0.0805864	-0.998673	-7.26869		-0.358957	-2.21634	-5.08092		YHL043W	ECM34	1808	1862	2512		2255	2393	2445
YIL146C	ECM37	0.523433	0.0263158	0.0143335		1.2154	0.33741	0.0181671		-0.933924	-5.24793	-6.12447		0.281433	-1.56743	-5.78253		YIL146C	ECM37	2277	2562	1260		891	2270	2539
YLR299W	ECM38	1.2303	1.05788	0.0100279		0.799569	0.384768	0.0162553		0.299015	0.0811761	-6.63984		-0.322706	-1.37794	-5.94295		YLR299W	ECM38	1043	899	1761		2220	2226	2562
YNR030W	ECM39	1.03931	0.663533	0.0111757		1.14244	4.16943	0.621495		0.0556235	-0.59176	-6.48349		0.192121	2.05985	-0.686185		YNR030W	ECM39	1573	1620	1589		1129	92	198
YKR076W	ECM4	1.34307	0.802215	0.0197381		1.46649	1.20678	0.155923		0.425536	-0.317939	-5.66288		0.552364	0.271167	-2.6811		YKR076W	ECM4	776	1366	917		363	690	1318
YMR176W	ECM5	1.09893	0.765833	0.00577689		1.0338	0.579541	0.164478		0.136102	-0.384898	-7.43549		0.047958	-0.787017	-2.60403		YMR176W	ECM5	1412	1430	2606		1533	1943	1246
YLR443W	ECM7	0.831562	0.438457	0.00981354		1.12602	0.540324	0.061117		-0.266105	-1.18949	-6.67101		0.171237	-0.888103	-4.03228		YLR443W	ECM7	1991	1933	1802		1193	2025	2184
YBR076W	ECM8	1.25728	1.28316	0.0291701		1.13683	0.721177	0.0616016		0.330304	0.359706	-5.09937		0.185019	-0.471575	-4.02089		YBR076W	ECM8	976	590	603		1155	1655	2182
YGL222C	EDC1	1.22226	0.595326	0.0668869		1.24797	0.645111	0.222408		0.289553	-0.748248	-3.90213		0.319578	-0.632382	-2.16872		YGL222C	EDC1	1063	1728	235		785	1830	836
YER035W	EDC2	1.25547	0.682153	0.0327576		1.13404	0.846493	0.127767		0.328229	-0.551833	-4.93203		0.181476	-0.24043	-2.96842		YER035W	EDC2	981	1587	531		1163	1362	1583
YBR033W	EDS1	1.35184	1.44765	0.0382565		1.45997	0.858261	0.200242		0.434921	0.533716	-4.70815		0.545937	-0.220512	-2.32019		YBR033W	EDS1	757	447	438		376	1344	975
YPL037C	EGD1	0.514376	0.0660112	0.0663507		1.14092	5.40471	1.60911		-0.959106	-3.92114	-3.91374		0.190192	2.43422	0.686261		YPL037C	EGD1	2284	2423	239		1134	64	68
YHR193C	EGD2	1.53704	0.141188	0.0317073		1.80054	12.1002	12.2785		0.620151	-2.82431	-4.97904		0.848433	3.59696	3.61807		YHR193C	EGD2	437	2279	551		127	15	10
YNL327W	EGT2	1.07724	1.47428	0.00982699		0.9002	1.19013	0.207078		0.107346	0.560015	-6.66903		-0.151682	0.251123	-2.27176		YNL327W	EGT2	1464	429	1797		1995	710	935
YBR177C	EHT1	1.29857	0.710034	0.00861415		1.13261	1.12749	0.16176		0.376927	-0.49404	-6.85908		0.179648	0.173114	-2.62807		YBR177C	EHT1	876	1535	2034		1170	783	1268
YNL230C	ELA1	1.41454	0.620577	0.00948831		1.59791	1.59659	0.683177		0.500329	-0.688317	-6.71963		0.676187	0.674993	-0.549669		YNL230C	ELA1	621	1680	1858		228	397	177
YOR144C	ELG1	1.07314	1.15047	0.00837582		1.37372	4.51587	0.506748		0.101836	0.202222	-6.89955		0.458089	2.175	-0.980659		YOR144C	ELG1	1472	740	2090		503	81	253
YKL048C	ELM1	1.43922	1.26081	0.0118143		2.98918	25.3125	31.2129		0.525292	0.334348	-6.40332		1.57975	4.66178	4.96407		YKL048C	ELM1	563	616	1500		34	7	6
YJL196C	ELO1	1.45427	1.16781	0.024602		1.57295	1.37486	0.227431		0.540294	0.223805	-5.34508		0.653477	0.459287	-2.1365		YJL196C	ELO1	542	715	725		247	532	810
YJL196C	ELO1	1.19671	1.11447	0.022908		1.12778	1.29752	0.558876		0.259069	0.156356	-5.448		0.173487	0.37576	-0.839399		YJL196C	ELO1	1142	799	782		1185	596	224
YGR200C	ELP2	0.608787	0.093178	0.0474614		0.238383	0.273684	0.0717213		-0.71599	-3.42387	-4.3971		-2.06865	-1.86942	-3.80145		YGR200C	ELP2	2206	2364	344		2585	2334	2093
YPL101W	ELP4	0.586124	0.183333	0.0798005		0.309721	0.175439	0.0765172		-0.770722	-2.44746	-3.64746		-1.69096	-2.51096	-3.70807		YPL101W	ELP4	2227	2224	190		2571	2436	2064
YMR312W	ELP6	0.486251	0.0416171	0.100802		0.165561	0.108799	0.0432802		-1.04023	-4.58668	-3.31041		-2.59457	-3.20026	-4.53015		YMR312W	ELP6	2308	2494	144		2615	2501	2339
YDR512C	EMI1	0.44884	0.0818966	0.148666		0.109428	0.34205	0.0588235		-1.15573	-3.61005	-2.74986		-3.19194	-1.54772	-4.08746		YDR512C	EMI1	2336	2384	85		2626	2263	2199
YDR512C	EMI1	0.0395898	0.0222141	0.0573103		0.0731362	0.0380636	0.0186457		-4.65873	-5.49238	-4.12506		-3.77327	-4.71544	-5.74501		YDR512C	EMI1	2626	2584	286		2647	2619	2531
YDR516C	EMI2	1.24475	0.846993	55.8227		1.25946	1.04551	0.135875		0.315858	-0.239578	5.80278		0.332809	0.0642082	-2.87964		YDR516C	EMI2	1005	1276	9		746	928	1500
YOL071W	EMI5	0.423765	0.025413	0.0454985		0.430356	0.0528961	0.036036		-1.23866	-5.29829	-4.45804		-1.2164	-4.2407	-4.79442		YOL071W	EMI5	2357	2570	358		2537	2595	2394
YLR080W	EMP46	1.56102	0.592402	0.0176282		1.37726	2.84854	0.520921		0.642494	-0.75535	-5.82597		0.461802	1.51022	-0.940865		YLR080W	EMP46	409	1734	1014		494	163	243
YFL048C	EMP47	0.980525	0.366979	0.0279085		1.05636	0.390707	0.0524161		-0.0283733	-1.44623	-5.16315		0.0791026	-1.35584	-4.25385		YFL048C	EMP47	1717	2024	631		1450	2219	2268
YLR083C	EMP70	0.976933	0.866733	0.0898599		1.05097	0.960147	0.254545		-0.0336689	-0.20634	-3.47618		0.0717265	-0.058673	-1.974		YLR083C	EMP70	1729	1234	164		1465	1108	704
YOL158C	ENB1	1.20165	0.702063	0.0167398		1.36768	1.07447	0.146364		0.265017	-0.510328	-5.90057		0.451731	0.103623	-2.77237		YOL158C	ENB1	1127	1556	1077		514	876	1415
YGR254W	ENO1	1.43438	0.914828	0.00883439		1.16875	0.853623	0.105745		0.520428	-0.128428	-6.82265		0.224963	-0.228329	-3.24133		YGR254W	ENO1	576	1140	1979		1040	1352	1796
YDL161W	ENT1	0.849879	0.136682	0.0132568		0.883408	0.8293	0.1023		-0.23467	-2.87111	-6.23712		-0.178848	-0.270034	-3.28912		YDL161W	ENT1	1968	2286	1348		2040	1410	1831
YLR206W	ENT2	1.31609	4.52328	0.00924566		1.44449	3.74544	1.50159		0.396255	2.17737	-6.75701		0.530558	1.90514	0.586494		YLR206W	ENT2	842	67	1902		398	110	71
YDR153C	ENT5	2.8396	1.36672	0.0738255		2.01031	7.38884	2.67711		1.50569	0.450716	-3.75974		1.00742	2.88535	1.42068		YDR153C	ENT5	33	520	207		86	45	34
YDR414C	ERD1	0.282129	0.0123238	0.00834076		0.593383	0.870859	0.27739		-1.82557	-6.34241	-6.90561		-0.752966	-0.199489	-1.85001		YDR414C	ERD1	2434	2652	2102		2459	1318	630
YLR246W	ERF2	1.6993	2.25699	0.00865218		1.33283	1.15268	0.123693		0.76494	1.1744	-6.85272		0.414497	0.204996	-3.01517		YLR246W	ERF2	288	183	2023		577	749	1616
YAR002C-A	ERP1	1.08936	0.17692	0.0102552		0.735367	0.29337	0.052015		0.123486	-2.49883	-6.60749		-0.443464	-1.76921	-4.26493		YAR002C-A	ERP1	1433	2229	1722		2318	2312	2271
YDL018C	ERP3	1.28482	0.892648	0.017529		1.08549	1.18039	0.220677		0.361562	-0.163837	-5.83411		0.118352	0.23926	-2.17999		YDL018C	ERP3	905	1182	1019		1355	722	845
YHR110W	ERP5	0.875469	1.29039	0.00747959		1.01234	1.72859	0.512741		-0.191872	0.367808	-7.06282		0.0176969	0.7896	-0.963697		YHR110W	ERP5	1931	582	2282		1619	353	249
YCR075C	ERS1	0.735915	0.845043	0.00650679		0.765464	0.54288	0.0791478		-0.442389	-0.242903	-7.26384		-0.385594	-0.881294	-3.65931		YCR075C	ERS1	2107	1280	2506		2274	2020	2035
YGL054C	ERV14	0.845804	1.05685	0.205078		0.938666	0.794634	0.231061		-0.241606	0.0797673	-2.28575		-0.0913165	-0.331638	-2.11366		YGL054C	ERV14	1973	900	50		1857	1490	798
YPR037C	ERV2	0.99678	0.667048	0.00894855		1.03983	0.49569	0.0349741		-0.00465341	-0.584137	-6.80413		0.0563521	-1.01249	-4.83757		YPR037C	ERV2	1684	1616	1954		1511	2083	2402
YML067C	ERV41	0.884925	0.998627	0.00539632		0.752218	0.464822	0.0540986		-0.176373	-0.00198275	-7.53381		-0.410777	-1.10525	-4.20826		YML067C	ERV41	1920	983	2649		2294	2129	2247
YNL125C	ESBP6	0.315678	0.154821	0.00981997		0.564623	0.392084	0.0116738		-1.66348	-2.69133	-6.67007		-0.82464	-1.35077	-6.42058		YNL125C	ESBP6	2419	2259	1800		2478	2215	2633
YMR219W	ESC1	1.50722	1.27503	0.0106783		1.29566	1.20612	0.0842983		0.591889	0.350528	-6.54917		0.373691	0.270375	-3.56835		YMR219W	ESC1	470	600	1657		656	691	1996
YDR363W	ESC2	0.791277	0.733954	0.0222861		1.34488	1.23012	0.382192		-0.337746	-0.446238	-5.48771		0.42748	0.298794	-1.38763		YDR363W	ESC2	2050	1494	801		553	660	391
YDR518W	EUG1	0.19131	0.2	0.0886598		0.228081	0.190854	0.130031		-2.38602	-2.32193	-3.49558		-2.13238	-2.38946	-2.94307		YDR518W	EUG1	2499	2210	168		2588	2415	1552
YLR300W	EXG1	0.977848	0.148586	0.00726445		0.936278	0.263158	0.0100503		-0.0323183	-2.75063	-7.10493		-0.0949911	-1.926	-6.63662		YLR300W	EXG1	1727	2269	2326		1864	2345	2661
YDR261C	EXG2	1.05505	1.08143	0.0157546		0.916237	0.780534	0.0995019		0.0773052	0.112939	-5.98809		-0.126208	-0.357466	-3.32913		YDR261C	EXG2	1525	859	1142		1939	1523	1854
YOR033C	EXO1	0.0231225	0.0697674	0.0859729		0.106241	0.103754	0.135417		-5.43456	-3.8413	-3.53998		-3.23459	-3.26876	-2.88452		YOR033C	EXO1	2657	2411	172		2627	2508	1505
YOR317W	FAA1	1.15438	0.795087	0.0172333		1.04237	1.06414	0.131402		0.20712	-0.330816	-5.85865		0.0598739	0.0896822	-2.92794		YOR317W	FAA1	1262	1384	1044		1499	896	1539
YIL009W	FAA3	0.434734	0.200128	0.00592788		0.538481	0.332758	0.0488064		-1.2018	-2.321	-7.39827		-0.893034	-1.58745	-4.35679		YIL009W	FAA3	2347	2209	2592		2495	2276	2298
YMR246W	FAA4	1.20836	1.24798	0.0328836		1.25063	0.802593	0.113757		0.273047	0.319597	-4.92649		0.322659	-0.31726	-3.13598		YMR246W	FAA4	1111	634	529		776	1473	1717
YJL157C	FAR1	0.910987	0.820724	0.0154654		1.04921	0.61864	0.0825627		-0.134497	-0.285032	-6.01481		0.069309	-0.692827	-3.59837		YJL157C	FAR1	1878	1324	1164		1477	1872	2011
YMR052W	FAR3	2.26646	2.13444	0.0214646		0.907611	4.50915	2.21349		1.18044	1.09386	-5.54189		-0.139854	2.17285	1.14632		YMR052W	FAR3	96	195	828		1975	82	41
YBR041W	FAT1	0.0531362	0.0180879	0.0149917		0.94008	0.0963677	0.0370813		-4.23416	-5.78883	-6.05969		-0.0891449	-3.37531	-4.75316		YBR041W	FAT1	2606	2608	1205		1850	2520	2384
YER183C	FAU1	1.18367	1.14793	0.00639618		0.947408	1.02429	0.177336		0.24327	0.199032	-7.28857		-0.077942	0.0346217	-2.49544		YER183C	FAU1	1169	745	2526		1831	967	1149
YJL155C	FBP26	1.17816	0.132581	0.0129374		1.15761	1.4412	0.24818		0.236531	-2.91506	-6.2723		0.211144	0.527274	-2.01054		YJL155C	FBP26	1188	2293	1379		1076	484	734
YPR062W	FCY1	1.04651	1.59562	0.013267		1.63448	1.10061	0.322654		0.0655883	0.674119	-6.23601		0.708834	0.138299	-1.63194		YPR062W	FCY1	1555	364	1347		202	834	507
YER056C	FCY2	0.739491	5.46909	67.7857		1.36016	0.968532	0.210667		-0.435395	2.4513	6.08291		0.443773	-0.0461279	-2.24696		YER056C	FCY2	2101	46	7		528	1083	910
YER060W	FCY21	1.00215	0.429483	0.00792602		1.04341	1.08026	0.24218		0.00309505	-1.21933	-6.97919		0.0613125	0.111381	-2.04585		YER060W	FCY21	1672	1942	2180		1493	871	752
YER060W-A	FCY22	0.421132	0.0825903	0.0121773		1.15182	0.973194	0.248238		-1.24766	-3.59788	-6.35966		0.20391	-0.0392013	-2.0102		YER060W-A	FCY22	2359	2381	1457		1097	1069	733
YMR058W	FET3	0.25484	0.0306935	0.00713047		0.062375	0.0202041	0.0133816		-1.97234	-5.02592	-7.13179		-4.00289	-5.62921	-6.22361		YMR058W	FET3	2452	2539	2361		2652	2673	2609
YMR319C	FET4	1.2145	0.53164	0.00858254		0.95483	0.811122	0.132785		0.280365	-0.911479	-6.86438		-0.066684	-0.302009	-2.91284		YMR319C	FET4	1094	1824	2043		1802	1451	1531
YFL041W	FET5	0.852634	0.611279	0.0148208		0.901518	0.74005	0.104478		-0.230002	-0.710096	-6.07623		-0.149572	-0.434306	-3.25873		YFL041W	FET5	1964	1700	1216		1991	1613	1812
YNL325C	FIG4	0.368893	0.00967742	0.0057554		0.69077	0.397046	0.0943062		-1.43873	-6.69116	-7.44087		-0.533723	-1.33262	-3.4065		YNL325C	FIG4	2387	2678	2607		2382	2210	1904
YER032W	FIR1	1.27106	1.07975	0.0442478		1.33152	1.6244	0.246131		0.346034	0.110695	-4.49825		0.413069	0.69991	-2.0225		YER032W	FIR1	941	862	368		581	386	740
YIL065C	FIS1	1.82	0.365922	0.0794045		0.830506	0.105792	0.053407		0.863941	-1.45039	-3.65464		-0.267937	-3.2407	-4.22683		YIL065C	FIS1	218	2027	191		2167	2505	2255
YDR534C	FIT1	1.54569	1.02881	0.0205033		1.3754	1.12576	0.258256		0.628255	0.0409806	-5.608		0.459851	0.170901	-1.95312		YDR534C	FIT1	422	946	871		500	790	684
YOR382W	FIT2	1.27907	0.867937	0.00610879		0.725289	0.70906	0.175646		0.355094	-0.204338	-7.3549		-0.463373	-0.496021	-2.50925		YOR382W	FIT2	918	1230	2572		2333	1688	1162
YOR383C	FIT3	1.26847	1.06102	0.0412175		1.3459	0.91105	0.201331		0.34309	0.0854477	-4.6006		0.428576	-0.134399	-2.31236		YOR383C	FIT3	948	893	395		552	1233	969
YIL131C	FKH1	1.61951	2.02434	0.00739254		1.30111	1.27339	0.249449		0.695559	1.01745	-7.07971		0.379748	0.34867	-2.00318		YIL131C	FKH1	361	216	2302		645	619	726
YMR306W	FKS3	1.1098	1.02065	0.0105178		1.10838	1.32217	0.185631		0.1503	0.0294897	-6.57102		0.148453	0.402905	-2.42949		YMR306W	FKS3	1382	959	1678		1281	570	1081
YAR050W	FLO1	1.36748	1.03419	0.0242578		1.543	1.40329	0.349883		0.451517	0.0485054	-5.36541		0.625735	0.488818	-1.51506		YAR050W	FLO1	719	933	734		276	510	443
YKR102W	FLO10	1.26127	1.08057	0.00597276		1.11287	1.01575	0.307953		0.334872	0.111791	-7.38739		0.154289	0.0225482	-1.69922		YKR102W	FLO10	968	861	2586		1259	985	538
YER108C	FLO8	1.25613	1.00856	0.00811921		0.904369	0.463314	0.0752365		0.328988	0.0122914	-6.94445		-0.145016	-1.10994	-3.73242		YER108C	FLO8	979	976	2140		1981	2132	2071
YER109C	FLO8	1.40215	0.82211	0.00752956		1.15622	0.684937	0.0651277		0.487644	-0.282597	-7.05322		0.20941	-0.545956	-3.94059		YER109C	FLO8	642	1320	2267		1081	1747	2146
YBR008C	FLR1	1.05207	1.68134	0.0102564		1.00554	0.927812	0.243563		0.0732259	0.749612	-6.60733		0.00797349	-0.108096	-2.03763		YBR008C	FLR1	1530	322	1721		1634	1193	749
YIL098C	FMC1	0.213052	0.0536692	0.0322953		0.0260096	0.0222756	0.0131113		-2.23072	-4.21976	-4.95253		-5.26481	-5.48839	-6.25305		YIL098C	FMC1	2486	2454	542		2685	2662	2618
YHR176W	FMO	2.01157	3.06118	0.0630252		2.05485	2.56349	0.464543		1.00832	1.61409	-3.98793		1.03903	1.35811	-1.10612		YHR176W	FMO	143	116	253		79	195	287
YDR110W	FOB1	3.82437	1.4977	0.112903		3.51265	1.75439	0.419558		1.93522	0.582745	-3.14684		1.81256	0.810966	-1.25306		YDR110W	FOB1	8	417	126		22	342	342
YKR009C	FOX2	1.29899	1.12845	0.0203012		1.03771	0.678931	0.23503		0.377386	0.174343	-5.62229		0.0534037	-0.558663	-2.08909		YKR009C	FOX2	875	777	887		1519	1762	774
YDR519W	FPR2	1.4197	1.26789	0.0291888		1.33238	0.956023	0.197324		0.505585	0.342431	-5.09844		0.414008	-0.0648829	-2.34136		YDR519W	FPR2	605	610	602		579	1116	995
YLR449W	FPR4	1.02244	0.520035	0.0124611		1.14933	0.589274	0.152968		0.0320149	-0.94332	-6.32643		0.200791	-0.762989	-2.7087		YLR449W	FPR4	1616	1840	1428		1108	1928	1345
YLL043W	FPS1	0.444622	0.0555244	0.00811908		0.30354	0.117709	0.0128535		-1.16935	-4.17073	-6.94447		-1.72004	-3.0867	-6.2817		YLL043W	FPS1	2338	2448	2141		2573	2487	2622
YOR381W	FRE3	1.07053	0.882029	0.00715764		0.997848	0.806164	0.132864		0.0983202	-0.181103	-7.1263		-0.00310856	-0.310854	-2.91197		YOR381W	FRE3	1480	1202	2353		1662	1462	1530
YNR060W	FRE4	1.06111	0.413849	0.00635497		0.80591	0.371396	0.0590043		0.0855753	-1.27282	-7.2979		-0.311309	-1.42897	-4.08304		YNR060W	FRE4	1514	1966	2535		2211	2235	2195
YOR384W	FRE5	0.987331	1.23141	0.00944196		1.39367	1.3838	0.386459		-0.0183936	0.300309	-6.7267		0.478889	0.468636	-1.37161		YOR384W	FRE5	1703	646	1869		473	524	383
YOL152W	FRE7	1.15807	0.747576	0.0200694		1.35876	0.759212	0.106739		0.211728	-0.419708	-5.63886		0.44229	-0.397424	-3.22784		YOL152W	FRE7	1249	1468	901		531	1575	1785
YOL152W	FRE7	1.10761	0.799058	0.0167089		1.32134	0.762022	0.103155		0.147452	-0.323629	-5.90324		0.401998	-0.392096	-3.27712		YOL152W	FRE7	1386	1371	1082		604	1569	1821
YCL026C-A	FRM2	1.09877	0.671046	0.0113488		0.902993	0.640915	0.124143		0.135885	-0.575517	-6.46131		-0.147213	-0.641795	-3.00992		YCL026C-A	FRM2	1413	1611	1563		1984	1837	1611
YHR049W	FSH1	0.335777	0.42508	0.00620045		0.940249	0.571784	0.0859002		-1.57442	-1.23419	-7.33341		-0.0888845	-0.806457	-3.54119		YHR049W	FSH1	2409	1950	2561		1849	1958	1982
YOR280C	FSH3	1.61324	1.08629	0.0168566		1.44907	0.986676	0.212344		0.689959	0.119405	-5.89055		0.535122	-0.0193514	-2.23553		YOR280C	FSH3	367	851	1069		391	1043	896
YBR207W	FTH1	1.65494	0.828197	0.010037		1.39277	1.41692	0.317565		0.726783	-0.271954	-6.63852		0.477955	0.502755	-1.65488		YBR207W	FTH1	319	1309	1758		475	500	516
YER145C	FTR1	0.497164	0.0518025	0.0274086		0.0782983	0.0926272	0.0642792		-1.00821	-4.27083	-5.18923		-3.67487	-3.43242	-3.95951		YER145C	FTR1	2296	2461	646		2639	2527	2155
YBL042C	FUI1	2.40709	1.62676	0.129032		1.44486	2.69803	1.12		1.26729	0.702002	-2.9542		0.530931	1.43191	0.163499		YBL042C	FUI1	78	349	105		397	175	95
YPL262W	FUM1	0.054034	0.0126334	0.00846262		0.0177746	0.0456821	0.0281195		-4.20999	-6.30661	-6.88468		-5.81404	-4.45223	-5.15228		YPL262W	FUM1	2605	2649	2068		2692	2609	2456
YNR002C	FUN34	1.87883	2.07484	0.0114391		1.26446	0.990196	0.299901		0.909836	1.053	-6.44988		0.338517	-0.0142146	-1.73744		YNR002C	FUN34	186	204	1554		738	1037	565
YMR232W	FUS2	1.11558	0.841657	0.014771		1.4578	0.749204	0.144541		0.157788	-0.248697	-6.08108		0.543789	-0.41657	-2.79045		YMR232W	FUS2	1356	1286	1221		380	1591	1431
YHR059W	FYV4	1.26916	0.840934	0.0146638		1.41522	0.800283	0.187093		0.343874	-0.249936	-6.0916		0.501023	-0.321418	-2.41818		YHR059W	FYV4	944	1289	1233		436	1479	1075
YCL058C	FYV5	0.546641	0.134921	0.0969529		0.316972	0.767544	0.558282		-0.871335	-2.88982	-3.36657		-1.65757	-0.381679	-0.840934		YCL058C	FYV5	2261	2289	149		2570	1557	225
YLR068W	FYV7	1.78685	0.850575	0.019305		0.795155	2.1474	0.745902		0.837421	-0.23349	-5.69488		-0.330692	1.10259	-0.422943		YLR068W	FYV7	233	1267	937		2229	253	159
YGL254W	FZF1	1.46959	1.20731	0.00680864		1.31963	1.11269	0.214163		0.555415	0.271795	-7.19842		0.400136	0.154056	-2.22322		YGL254W	FZF1	525	673	2434		608	809	886
YOR178C	GAC1	0.947227	0.804441	0.00837277		0.907688	0.774837	0.149547		-0.0782184	-0.313941	-6.90008		-0.139732	-0.368035	-2.74133		YOR178C	GAC1	1806	1360	2095		1974	1543	1384
YMR250W	GAD1	1.05089	0.876806	0.0115332		1.04938	0.792021	0.25499		0.0716093	-0.18967	-6.43806		0.0695351	-0.33639	-1.97149		YMR250W	GAD1	1533	1218	1540		1474	1496	700
YBR020W	GAL1	1.00351	0.96871	0.0203337		1.22465	0.995206	0.214318		0.00504825	-0.0458625	-5.61998		0.292364	-0.00693224	-2.22218		YBR020W	GAL1	1667	1036	883		860	1027	882
YBR020W	GAL1	1.20543	1.03504	0.00664641		1.07852	0.835875	0.150816		0.269543	0.049692	-7.23321		0.109052	-0.258641	-2.72914		YBR020W	GAL1	1117	932	2465		1385	1389	1370
YBR019C	GAL10	1.66816	1.53157	0.00873189		0.99472	0.756297	0.0686511		0.738256	0.615013	-6.83949		-0.00763743	-0.402976	-3.86457		YBR019C	GAL10	312	399	2001		1667	1580	2115
YLR081W	GAL2	1.14592	0.93356	0.0386313		1.01908	0.777093	0.17094		0.196501	-0.0991846	-4.69408		0.0272646	-0.363841	-2.54844		YLR081W	GAL2	1287	1098	432		1589	1535	1196
YDR009W	GAL3	1.00598	0.835573	0.00854323		0.915631	1.04825	0.117226		0.00860284	-0.259162	-6.871		-0.127162	0.0679876	-3.09264		YDR009W	GAL3	1657	1300	2058		1942	919	1677
YPL248C	GAL4	1.23771	0.743231	0.0102205		1.00921	0.711893	0.161788		0.307671	-0.428118	-6.61238		0.0132218	-0.490267	-2.62782		YPL248C	GAL4	1020	1477	1728		1622	1679	1267
YBR018C	GAL7	1.13766	1.10978	0.0067478		1.23558	0.89609	0.124794		0.186071	0.150279	-7.21137		0.305193	-0.158284	-3.00238		YBR018C	GAL7	1303	808	2448		813	1268	1605
YER027C	GAL83	0.222428	0.258622	0.00854231		0.655514	0.0700919	0.013013		-2.16859	-1.95108	-6.87116		-0.609302	-3.83461	-6.2639		YER027C	GAL83	2476	2139	2059		2419	2572	2621
YMR307W	GAS1	0.00935307	0.0360523	0.0222757		3.83443	0.245678	0.102919		-6.74034	-4.79377	-5.48838		1.93901	-2.02516	-3.28041		YMR307W	GAS1	2695	2517	802		15	2356	1827
YMR215W	GAS3	1.19828	1.12111	0.0268595		1.49741	2.35589	0.45		0.260964	0.164924	-5.21842		0.58247	1.23627	-1.152		YMR215W	GAS3	1136	792	665		321	223	302
YOL132W	GAS4	0.329193	0.600385	0.00762649		1.10442	0.404919	0.0100282		-1.60299	-0.73604	-7.03477		0.143292	-1.30429	-6.63979		YOL132W	GAS4	2412	1723	2236		1297	2204	2662
YOL030W	GAS5	0.482085	0.0553165	0.00758301		0.933206	0.623727	0.140474		-1.05264	-4.17615	-7.04301		-0.0997321	-0.681013	-2.83162		YOL030W	GAS5	2313	2451	2246		1876	1866	1465
YFL021W	GAT1	0.985167	0.590529	0.0206503		1.56915	1.25274	0.0631815		-0.0215597	-0.75992	-5.5977		0.649987	0.32509	-3.98435		YFL021W	GAT1	1705	1738	869		250	639	2168
YMR136W	GAT2	0.925098	0.268897	0.00934774		1.19889	1.38632	0.354481		-0.112321	-1.89488	-6.74117		0.261698	0.471259	-1.49622		YMR136W	GAT2	1852	2127	1887		943	522	435
YLR013W	GAT3	1.23494	0.918081	0.00628492		1.06318	0.765034	0.144134		0.304441	-0.123307	-7.31389		0.0883821	-0.386405	-2.79452		YLR013W	GAT3	1030	1134	2547		1429	1563	1436
YIR013C	GAT4	0.644315	0.254216	0.00677201		0.708839	0.503405	0.176607		-0.634162	-1.97587	-7.2062		-0.49647	-0.990208	-2.50139		YIR013C	GAT4	2190	2148	2442		2362	2073	1151
YFR009W	GCN20	1.16859	1.3583	0.0467056		1.2363	0.844704	0.522901		0.224768	0.441804	-4.42026		0.306029	-0.243482	-0.935391		YFR009W	GCN20	1223	525	349		812	1364	239
YKR026C	GCN3	0.97253	0.99391	0.0487923		1.22986	1.71344	0.267864		-0.0401849	-0.00881262	-4.3572		0.298497	0.776898	-1.90043		YKR026C	GCN3	1748	992	334		839	358	660
YEL009C	GCN4	0.943286	0.70453	0.00787163		1.15406	1.06441	0.123506		-0.0842333	-0.505267	-6.98912		0.20672	0.090057	-3.01735		YEL009C	GCN4	1818	1548	2195		1090	895	1620
YMR189W	GCV2	0.983487	0.904375	0.00560354		0.843328	0.877981	0.250279		-0.0240217	-0.145007	-7.47945		-0.245834	-0.187739	-1.99839		YMR189W	GCV2	1710	1166	2630		2127	1302	721
YEL042W	GDA1	0.155368	0.0122565	0.00885554		0.488341	1.08215	0.160702		-2.68624	-6.35031	-6.8192		-1.03404	0.113895	-2.63754		YEL042W	GDA1	2527	2653	1972		2521	866	1279
YPR184W	GDB1	0.904301	0.213429	0.0324553		0.985259	0.995535	0.0845341		-0.145126	-2.22817	-4.9454		-0.0214257	-0.00645644	-3.56432		YPR184W	GDB1	1891	2196	539		1691	1025	1993
YOR375C	GDH1	0.732643	0.593804	0.00631104		0.96873	0.786047	0.121937		-0.448818	-0.751942	-7.30791		-0.0458327	-0.347312	-3.03579		YOR375C	GDH1	2109	1731	2545		1755	1510	1632
YDL215C	GDH2	0.979462	2.10142	0.0299003		1.08409	0.534215	0.146916		-0.0299378	1.07137	-5.06369		0.11649	-0.904508	-2.76694		YDL215C	GDH2	1719	202	589		1360	2030	1409
YJR031C	GEA1	1.10314	0.326443	0.0130112		1.03093	0.723608	0.129022		0.141616	-1.6151	-6.26411		0.0439433	-0.466719	-2.95432		YJR031C	GEA1	1396	2063	1377		1542	1651	1569
YJR040W	GEF1	0.175743	0.0173077	0.00887503		0.250428	0.0514568	0.0200334		-2.50846	-5.85244	-6.81603		-1.99753	-4.28049	-5.64145		YJR040W	GEF1	2514	2615	1968		2581	2600	2509
YMR255W	GFD1	1.21999	1.23363	0.00578622		1.13469	1.00584	0.20594		0.286867	0.302904	-7.43316		0.182298	0.00839967	-2.27971		YMR255W	GFD1	1072	644	2603		1161	1001	942
YDR358W	GGA1	0.983997	0.400429	0.00610943		0.972363	0.808012	0.17849		-0.0232741	-1.32038	-7.35475		-0.0404329	-0.307552	-2.48609		YDR358W	GGA1	1709	1988	2571		1739	1458	1139
YHR108W	GGA2	0.931144	1.75617	0.0190486		1.23463	1.25441	0.25017		-0.102923	0.812432	-5.71417		0.304082	0.327005	-1.99902		YHR108W	GGA2	1839	295	946		815	636	722
YHR061C	GIC1	1.38883	0.722036	0.00513871		0.91144	0.84201	0.109376		0.473869	-0.469857	-7.60438		-0.13378	-0.24809	-3.19263		YHR061C	GIC1	675	1519	2666		1957	1369	1756
YDR309C	GIC2	1.16899	0.551643	0.047976		1.33414	1.36591	0.121795		0.225264	-0.858193	-4.38154		0.415912	0.449867	-3.03747		YDR309C	GIC2	1221	1791	340		573	535	1633
YIR024C	GIF1	1.0803	0.491713	0.0113461		0.818526	0.453891	0.0339856		0.111428	-1.02411	-6.46167		-0.288901	-1.13958	-4.87893		YIR024C	GIF1	1457	1871	1564		2188	2144	2407
YNL153C	GIM3	0.523219	0.128262	0.0315339		0.687285	0.176268	0.324207		-0.934513	-2.96283	-4.98695		-0.541019	-2.50416	-1.62501		YNL153C	GIM3	2278	2305	556		2386	2434	499
YEL003W	GIM4	1.86649	0.197922	0.0179174		1.56629	0.571714	0.0953533		0.900325	-2.337	-5.80249		0.64735	-0.806635	-3.39057		YEL003W	GIM4	192	2212	994		251	1959	1893
YIL130W	GIN1	0.645099	0.0681435	0.00636254		0.926782	0.938212	0.185828		-0.632407	-3.87528	-7.29618		-0.109699	-0.0920142	-2.42796		YIL130W	GIN1	2189	2415	2531		1908	1168	1079
YBR045C	GIP1	1.47793	1.32509	0.00687883		0.925092	0.745566	0.0285619		0.563582	0.40609	-7.18362		-0.112331	-0.423593	-5.12976		YBR045C	GIP1	509	551	2415		1913	1598	2455
YER054C	GIP2	1.63849	1.63284	0.0509614		1.31853	1.43323	0.361209		0.712367	0.70738	-4.29445		0.398926	0.519268	-1.46909		YER054C	GIP2	342	343	324		610	487	421
YGR173W	GIR1	1.18247	1.1773	0.00868711		0.992774	0.822509	0.185086		0.241798	0.23548	-6.84691		-0.0104623	-0.281897	-2.43373		YGR173W	GIR1	1181	706	2016		1671	1422	1085
YDR152W	GIR2	0.955378	0.343008	0.00862962		1.11218	0.96452	0.130124		-0.0658568	-1.54369	-6.85649		0.153388	-0.0521168	-2.94204		YDR152W	GIR2	1786	2050	2030		1264	1095	1551
YDR096W	GIS1	0.843959	0.116603	0.0269283		1.85481	3.31658	0.0438185		-0.244754	-3.10033	-5.21473		0.891269	1.7297	-4.51232		YDR096W	GIS1	1974	2324	661		110	135	2333
YLR094C	GIS3	1.64944	1.76028	0.0102105		1.19926	0.949043	0.113624		0.721975	0.815805	-6.6138		0.262144	-0.0754546	-3.13766		YLR094C	GIS3	326	292	1731		940	1136	1718
YCR098C	GIT1	0.898473	0.907721	0.0119255		1.11681	0.54369	0.179861		-0.154454	-0.139679	-6.38981		0.159387	-0.879145	-2.47505		YCR098C	GIT1	1906	1159	1484		1237	2018	1128
YEL011W	GLC3	1.01566	0.976996	0.0111972		1.04412	1.19254	0.143788		0.0224147	-0.0335755	-6.48071		0.0622857	0.254038	-2.79798		YEL011W	GLC3	1633	1024	1587		1487	707	1439
YMR311C	GLC8	2.31759	0.389513	0.0232594		1.02593	3.16419	0.836656		1.21262	-1.36026	-5.42604		0.0369382	1.66184	-0.257293		YMR311C	GLC8	87	2001	769		1560	141	139
YKR058W	GLG1	1.41818	1.05274	0.0183276		1.06623	1.13348	0.158974		0.504038	0.0741469	-5.76984		0.0925235	0.180753	-2.65313		YKR058W	GLG1	611	906	971		1416	774	1299
YJL137C	GLG2	1.26601	1.03343	0.03125		1.01252	1.25564	0.34243		0.340288	0.0474342	-5		0.0179549	0.328419	-1.54612		YJL137C	GLG2	955	935	567		1617	634	456
YER040W	GLN3	2.1539	4.16946	0.0229178		1.87327	2.68224	0.579115		1.10695	2.05986	-5.44739		0.90556	1.42344	-0.788078		YER040W	GLN3	119	72	781		105	178	218
YDR272W	GLO2	1.03556	0.96192	0.0102247		1.02131	0.800928	0.198273		0.050416	-0.0560116	-6.6118		0.0304147	-0.320255	-2.33444		YDR272W	GLO2	1583	1054	1727		1577	1476	989
YOR040W	GLO4	1.31359	1.05846	0.0131098		1.06681	0.632745	0.100903		0.393512	0.0819688	-6.25321		0.0933039	-0.660303	-3.30896		YOR040W	GLO4	847	898	1363		1414	1854	1842
YDL171C	GLT1	1.21725	0.944288	0.0289376		1.24862	2.02765	0.459544		0.283626	-0.082701	-5.11091		0.320336	1.01981	-1.12173		YDL171C	GLT1	1082	1080	611		783	282	290
YGR256W	GND2	1.12892	1.2368	0.0144804		0.970176	1.10638	0.275569		0.174944	0.306612	-6.10975		-0.0436817	0.145845	-1.85951		YGR256W	GND2	1323	643	1252		1748	823	636
YOR320C	GNT1	1.03992	0.366053	0.00768933		1.01938	0.431802	0.0784572		0.0564697	-1.44988	-7.02293		0.0276938	-1.21156	-3.67195		YOR320C	GNT1	1572	2026	2226		1587	2176	2043
YHL031C	GOS1	0.400862	0.100439	0.0273405		1.11662	0.704937	0.079974		-1.31882	-3.31561	-5.19282		0.159143	-0.504433	-3.64433		YHL031C	GOS1	2372	2351	650		1240	1701	2030
YMR292W	GOT1	1.38831	1.61048	0.00731707		0.920031	1.34224	0.441992		0.47333	0.68749	-7.09452		-0.120246	0.424639	-1.17791		YMR292W	GOT1	677	358	2315		1926	552	314
YHR005C	GPA1	0.937406	0.245597	0.0254609		1.18094	1.23881	0.300193		-0.0932534	-2.02564	-5.29557		0.239941	0.308956	-1.73604		YHR005C	GPA1	1830	2158	700		1002	649	563
YER020W	GPA2	1.08421	1.47128	0.0133671		0.898333	0.589151	0.0405167		0.116641	0.55707	-6.22517		-0.154678	-0.763292	-4.62534		YER020W	GPA2	1445	430	1340		1999	1929	2356
YOR371C	GPB1	0.851561	0.54466	0.300722		1.03543	1.51338	0.328904		-0.231818	-0.876572	-1.7335		0.0502365	0.59777	-1.60426		YOR371C	GPB1	1965	1806	37		1527	436	486
YDL022W	GPD1	2.09262	1.58545	0.0213661		1.20829	0.783469	0.257945		1.06531	0.664895	-5.54853		0.272961	-0.352053	-1.95487		YDL022W	GPD1	129	371	834		914	1514	685
YGL121C	GPG1	1.46258	0.46264	0.0187674		1.05748	0.688705	0.109225		0.548518	-1.11204	-5.73563		0.0806312	-0.538041	-3.19462		YGL121C	GPG1	532	1906	954		1446	1737	1758
YDL021W	GPM2	0.285989	0.00766241	0.0116914		0.407907	0.0371347	0.00815456		-1.80597	-7.02799	-6.41841		-1.29369	-4.75109	-6.93818		YDL021W	GPM2	2433	2692	1520		2542	2623	2691
YKR067W	GPT2	0.212693	0.0251437	0.0183616		0.257732	0.0983651	0.0300569		-2.23316	-5.31366	-5.76717		-1.95606	-3.34571	-5.05616		YKR067W	GPT2	2487	2572	969		2579	2516	2439
YBR244W	GPX2	0.877568	0.53612	0.0203099		1.19647	1.01346	0.225918		-0.188417	-0.899372	-5.62168		0.258787	0.0192834	-2.14613		YBR244W	GPX2	1930	1815	885		950	987	823
YOR357C	GRD19	1.73781	0.58524	0.00850048		0.888421	0.338968	0.00836102		0.797268	-0.7729	-6.87824		-0.170685	-1.56078	-6.9021		YOR357C	GRD19	267	1743	2062		2027	2268	2689
YOL151W	GRE2	0.920565	0.732546	0.00559764		0.862565	0.833752	0.217108		-0.119409	-0.449009	-7.48097		-0.213294	-0.26231	-2.20351		YOL151W	GRE2	1862	1498	2631		2095	1396	866
YOL151W	GRE2	0.963002	0.736557	0.00517271		0.869694	0.829622	0.216615		-0.05439	-0.44113	-7.59486		-0.20142	-0.269474	-2.20679		YOL151W	GRE2	1764	1490	2663		2078	1409	868
YHR104W	GRE3	0.846795	0.684391	0.0053286		0.833434	0.901031	0.159384		-0.239916	-0.547108	-7.55203		-0.26286	-0.150351	-2.64942		YHR104W	GRE3	1971	1581	2656		2159	1251	1295
YDR517W	GRH1	1.37485	2.11288	0.00638048		1.06618	1.21692	0.409395		0.459274	1.07921	-7.29212		0.0924563	0.283236	-1.28843		YDR517W	GRH1	704	200	2528		1417	675	357
YCL035C	GRX1	1.09276	0.885779	0.0118967		1.49438	1.11732	0.372989		0.127978	-0.174982	-6.39329		0.579548	0.160044	-1.42279		YCL035C	GRX1	1425	1193	1489		324	800	404
YDR098C	GRX3	1.71283	1.9871	0.0232897		1.2401	1.11476	0.148012		0.77638	0.990666	-5.42417		0.310458	0.156727	-2.75622		YDR098C	GRX3	279	226	765		803	804	1400
YER174C	GRX4	1.41374	0.949886	0.00756448		1.28576	1.137	1.39518		0.499514	-0.074174	-7.04654		0.362619	0.185235	0.480454		YER174C	GRX4	622	1071	2256		680	767	76
YML048W	GSF2	0.773585	0.441805	0.29771		0.418606	1.19235	0.950685		-0.370368	-1.17852	-1.74802		-1.25634	0.25381	-0.0729608		YML048W	GSF2	2068	1927	39		2540	708	115
YDR108W	GSG1	0.0970747	0.025962	0.0183688		0.824987	0.0587305	0.0220588		-3.36476	-5.26746	-5.7666		-0.277556	-4.08975	-5.5025		YDR108W	GSG1	2563	2566	967		2177	2585	2495
YJL101C	GSH1	0.67944	1.37281	0.00998811		0.446735	0.296086	0.015891		-0.557581	0.457134	-6.64557		-1.16251	-1.75591	-5.97564		YJL101C	GSH1	2162	515	1768		2530	2311	2571
YOR185C	GSP2	1.03089	0.744356	0.00698125		0.888276	0.397219	0.0772856		0.0438956	-0.425935	-7.1623		-0.170921	-1.33199	-3.69366		YOR185C	GSP2	1595	1475	2394		2028	2209	2057
YFR015C	GSY1	1.41183	0.898243	0.0313273		1.04194	1.12202	0.122214		0.497567	-0.154823	-4.99644		0.0592769	0.1661	-3.03252		YFR015C	GSY1	623	1173	564		1503	795	1628
YLR258W	GSY2	1.02006	0.519118	0.00712765		0.938685	1.04717	0.328341		0.0286578	-0.945866	-7.13236		-0.0912866	0.0664981	-1.60673		YLR258W	GSY2	1622	1841	2362		1856	921	488
YML121W	GTR1	1.49638	1.70712	0.012523		1.22655	0.531549	0.0198183		0.581477	0.771565	-6.31927		0.294611	-0.911726	-5.65702		YML121W	GTR1	480	313	1423		855	2035	2510
YGR163W	GTR2	1.40544	2.39533	0.0206659		3.84917	1.03628	0.0537944		0.491022	1.26023	-5.5966		1.94455	0.051412	-4.2164		YGR163W	GTR2	635	162	867		14	939	2251
YGL181W	GTS1	1.69903	1.4649	0.0179283		1.20494	0.71462	0.156897		0.764714	0.550801	-5.80162		0.268956	-0.484752	-2.67211		YGL181W	GTS1	289	436	993		927	1673	1311
YIR038C	GTT1	1.25566	0.678663	0.0173853		1.04941	0.947368	0.300181		0.328449	-0.559232	-5.84599		0.0695757	-0.0780025	-1.7361		YIR038C	GTT1	980	1598	1034		1473	1143	564
YLL060C	GTT2	0.999763	0.742394	0.0282575		0.935405	0.813986	0.159011		-0.000342439	-0.429744	-5.14522		-0.0963373	-0.296925	-2.65281		YLL060C	GTT2	1681	1478	625		1869	1441	1298
YLR289W	GUF1	1.1701	0.204709	0.00755124		0.734936	0.554017	0.151326		0.226632	-2.28835	-7.04907		-0.44431	-0.851999	-2.72427		YLR289W	GUF1	1216	2204	2259		2320	1997	1361
YPL189W	GUP2	1.36186	0.815787	0.00821766		1.03543	0.554273	0.130128		0.445574	-0.293736	-6.92706		0.0502354	-0.851332	-2.942		YPL189W	GUP2	730	1330	2124		1528	1994	1550
YPL189W	GUP2	1.13065	0.912	0.00710635		1.00247	0.715196	0.113506		0.177156	-0.132894	-7.13668		0.00356179	-0.48359	-3.13916		YPL189W	GUP2	1321	1149	2363		1645	1669	1719
YHL032C	GUT1	0.603874	0.302448	0.00678037		0.825485	0.577137	0.0908492		-0.727679	-1.72524	-7.20442		-0.276686	-0.793014	-3.46038		YHL032C	GUT1	2213	2089	2441		2174	1948	1932
YIL155C	GUT2	0.755492	0.196813	0.00861273		0.873786	0.232658	0.0121274		-0.404512	-2.3451	-6.85931		-0.194649	-2.10372	-6.36558		YIL155C	GUT2	2091	2214	2035		2070	2371	2631
YPL249C	GYP5	1.07722	0.470763	0.00795166		0.977726	1.00832	0.196122		0.107314	-1.08693	-6.97453		-0.0324973	0.0119482	-2.35018		YPL249C	GYP5	1465	1896	2170		1721	999	999
YJL044C	GYP6	1.12891	0.616269	0.0145161		1.12674	0.79104	0.123518		0.174932	-0.698368	-6.1062		0.172158	-0.338177	-3.01721		YJL044C	GYP6	1324	1691	1246		1189	1497	1619
YFL027C	GYP8	1.42226	1.32432	0.0568047		1.02468	1.89156	0.203018		0.508184	0.405256	-4.13785		0.0351731	0.919577	-2.30032		YFL027C	GYP8	597	552	289		1563	302	958
YPR008W	HAA1	1.295	0.219599	0.0264201		1.39526	0.943382	0.116545		0.372948	-2.18705	-5.24222		0.480532	-0.0840862	-3.10104		YPR008W	HAA1	879	2191	674		470	1153	1688
YFL031W	HAC1	1.33697	0.510184	0.0391872		1.15812	3.4053	0.72293		0.41897	-0.97091	-4.67347		0.211785	1.76778	-0.468072		YFL031W	HAC1	792	1849	419		1074	130	164
YPR005C	HAL1	1.2608	1.60163	0.0148023		0.878535	0.975915	0.0897219		0.334344	0.67954	-6.07804		-0.186829	-0.0351727	-3.4784		YPR005C	HAL1	969	360	1218		2054	1058	1948
YJL165C	HAL5	1.64373	0.98478	0.0108275		1.55261	4.34653	1.07704		0.716975	-0.0221264	-6.52915		0.634695	2.11987	0.107077		YJL165C	HAL5	335	1002	1635		267	87	101
YJL165C	HAL5	1.76482	0.976312	0.00877385		1.70442	3.61147	0.952747		0.819522	-0.0345851	-6.83257		0.769285	1.85258	-0.0698346		YJL165C	HAL5	246	1025	1994		164	118	114
YOL089C	HAL9	1.08468	0.531343	0.0266299		0.988614	0.30619	1.11247		0.117267	-0.912284	-5.23081		-0.0165213	-1.7075	0.153772		YOL089C	HAL9	1444	1825	670		1681	2301	98
YJR069C	HAM1	1.29156	0.463949	0.0100462		1.10461	0.358748	0.197957		0.369113	-1.10796	-6.63721		0.143537	-1.47896	-2.33674		YJR069C	HAM1	886	1905	1756		1296	2246	991
YKL109W	HAP4	0.110063	0.0357143	0.0221286		0.0429553	0.19279	0.0289575		-3.1836	-4.80735	-5.49795		-4.54102	-2.3749	-5.10992		YKL109W	HAP4	2554	2518	807		2667	2413	2451
YEL056W	HAT2	1.01364	0.83681	0.26905		0.733244	0.773653	0.278125		0.0195484	-0.257028	-1.89405		-0.447636	-0.370242	-1.84619		YEL056W	HAT2	1637	1297	42		2323	1547	629
YKR084C	HBS1	1.71429	3.32394	0.0217761		1.45484	1.26958	0.272318		0.777611	1.73289	-5.52111		0.540859	0.344349	-1.87664		YKR084C	HBS1	277	100	817		383	623	647
YLR192C	HCR1	0.52462	0.375224	0.0333333		2.65616	1.09467	0.334821		-0.930654	-1.41417	-4.90689		1.40934	0.130492	-1.57854		YLR192C	HCR1	2276	2015	521		43	843	473
YKL017C	HCS1	1.31915	0.964268	0.00716474		1.18132	0.975365	0.204638		0.399611	-0.0524935	-7.12487		0.240404	-0.0359858	-2.28885		YKL017C	HCS1	833	1048	2352		1000	1063	950
YBR138C	HDR1	1.0067	0.962464	0.00943156		0.857738	0.919576	0.153645		0.00963811	-0.0551948	-6.72829		-0.221391	-0.120959	-2.70233		YBR138C	HDR1	1654	1052	1873		2106	1216	1337
YBL032W	HEK2	1.89956	1.14889	0.0116674		1.40491	4.28411	0.804642		0.925665	0.200244	-6.42138		0.490477	2.099	-0.313581		YBL032W	HEK2	182	743	1522		459	89	147
YMR207C	HFA1	0.197664	1.04727	0.0410367		0.65965	0.150915	0.0827338		-2.33888	0.0666372	-4.60694		-0.600228	-2.72819	-3.59538		YMR207C	HFA1	2496	915	399		2412	2451	2010
YGR187C	HGH1	0.492198	0.197555	0.0142035		0.595792	0.248661	0.0748026		-1.02269	-2.33968	-6.13761		-0.74712	-2.00775	-3.74077		YGR187C	HGH1	2303	2213	1270		2455	2352	2076
YNL030W	HHF2	0.906236	0.99076	0.00842993		0.957081	0.756671	0.0962446		-0.142041	-0.013393	-6.89026		-0.0632866	-0.402261	-3.37715		YNL030W	HHF2	1887	995	2072		1792	1579	1884
YPL127C	HHO1	1.32504	1.44023	0.0202864		1.02342	0.283491	0.0197059		0.406039	0.526298	-5.62334		0.0334053	-1.81863	-5.66523		YPL127C	HHO1	822	455	889		1568	2317	2514
YBR010W	HHT1	0.83231	0.503642	0.0109344		1.52848	1.21995	0.189411		-0.264807	-0.989528	-6.51498		0.612101	0.286825	-2.40041		YBR010W	HHT1	1990	1859	1620		289	669	1055
YNL031C	HHT2	1.02418	1.06354	0.0348924		1.64415	2.10852	0.370469		0.0344677	0.0888766	-4.84095		0.717344	1.07623	-1.43258		YNL031C	HHT2	1612	887	496		193	263	409
YBL008W	HIR1	1.29471	0.342036	0.011706		0.634665	0.372225	0.0195631		0.372628	-1.54778	-6.41661		-0.655933	-1.42575	-5.67572		YBL008W	HIR1	880	2052	1515		2431	2234	2518
YJR140C	HIR3	1.00345	0.230921	0.011565		0.579805	0.106827	0.0113554		0.00496691	-2.11453	-6.43409		-0.786361	-3.22665	-6.46048		YJR140C	HIR3	1668	2174	1533		2467	2503	2637
YER055C	HIS1	0.815761	0.740983	0.00792302		0.813407	0.513414	0.0717107		-0.293781	-0.432488	-6.97973		-0.297951	-0.961805	-3.80167		YER055C	HIS1	2014	1481	2181		2195	2060	2094
YOR202W	HIS3	1.07355	0.734394	0.00726819		1.08221	0.757343	0.10716		0.102383	-0.445375	-7.10419		0.113983	-0.400981	-3.22217		YOR202W	HIS3	1471	1493	2323		1368	1577	1779
YIL020C	HIS6	0.966724	1.16447	0.0311446		0.966108	1.04335	0.154438		-0.0488241	0.219672	-5.00488		-0.0497436	0.0612291	-2.6949		YIL020C	HIS6	1760	723	568		1764	930	1329
YDR420W	HKR1	1.37547	1.03672	0.0357427		1.25573	1.20415	0.263362		0.459921	0.0520259	-4.80621		0.328523	0.268011	-1.92488		YDR420W	HKR1	700	931	482		758	695	670
YMR161W	HLJ1	1.78173	1.60172	0.0112266		1.66171	2.42474	0.55914		0.833278	0.679624	-6.47693		0.732667	1.27783	-0.838719		YMR161W	HLJ1	236	359	1584		184	216	223
YDR528W	HLR1	1.17557	1.01992	0.010929		0.929382	1.00724	0.181694		0.23336	0.0284588	-6.5157		-0.105656	0.0104059	-2.46041		YDR528W	HLR1	1196	960	1621		1897	1000	1117
YER057C	HMF1	0.377951	0.013622	0.00882964		1.07923	0.941832	0.268854		-1.40373	-6.19792	-6.82343		0.110002	-0.086459	-1.8951		YER057C	HMF1	2381	2642	1981		1380	1155	656
YML075C	HMG1	1.33855	1.33499	0.0148537		1.40152	1.41048	0.464877		0.420675	0.416829	-6.07303		0.486989	0.496183	-1.10508		YML075C	HMG1	788	544	1214		463	506	286
YOL095C	HMI1	0.0171244	0.0230297	0.0188273		0.0275901	0.0491457	0.0371195		-5.86781	-5.44036	-5.73103		-5.17971	-4.34679	-4.75168		YOL095C	HMI1	2672	2580	950		2678	2602	2383
YLR205C	HMX1	0.628071	0.0635553	0.00881057		1.03823	0.355974	0.0976368		-0.671	-3.97584	-6.82655		0.0541247	-1.49016	-3.35643		YLR205C	HMX1	2197	2431	1986		1515	2251	1873
YGL077C	HNM1	1.11974	1.5104	0.0242755		0.721628	0.591234	0.0181605		0.163161	0.594935	-5.36436		-0.470673	-0.758199	-5.78305		YGL077C	HNM1	1345	408	733		2342	1920	2540
YDR305C	HNT2	1.49254	0.885648	0.0107485		0.792283	0.439962	0.0337822		0.577773	-0.175194	-6.53972		-0.335912	-1.18455	-4.88759		YDR305C	HNT2	487	1194	1650		2231	2164	2408
YDL227C	HO	0.694254	0.172419	0.0118472		0.820406	0.411124	0.0612465		-0.526464	-2.53601	-6.39931		-0.285589	-1.28236	-4.02923		YDL227C	HO	2149	2236	1495		2185	2198	2183
YJR075W	HOC1	0.55742	0.0270552	0.0314961		1.23094	2.75774	0.213787		-0.843164	-5.20795	-4.98868		0.299761	1.46349	-2.22575		YJR075W	HOC1	2253	2557	558		832	170	890
YLR113W	HOG1	0.39254	0.271939	0.00842105		1.80863	11.4548	2.47604		-1.34909	-1.87864	-6.89178		0.854896	3.51789	1.30803		YLR113W	HOG1	2376	2123	2076		124	17	38
YNR055C	HOL1	0.807107	0.833831	0.00625569		0.856426	0.666881	0.0837675		-0.309168	-0.262172	-7.32062		-0.2236	-0.584498	-3.57746		YNR055C	HOL1	2030	1301	2549		2108	1782	2001
YGL033W	HOP2	0.340234	0.0115684	0.0102838		0.409318	0.0179763	0.013306		-1.5554	-6.43366	-6.60348		-1.2887	-5.79776	-6.23178		YGL033W	HOP2	2404	2658	1719		2541	2682	2615
YMR251W-A	HOR7	1.07132	0.465089	0.00548401		0.941221	0.938909	0.148993		0.0993894	-1.10442	-7.51055		-0.0873945	-0.0909431	-2.74668		YMR251W-A	HOR7	1478	1904	2642		1842	1165	1389
YPR068C	HOS1	1.3709	1.17158	0.00842359		1.64713	1.06915	0.115437		0.455125	0.22845	-6.89135		0.719956	0.0964665	-3.11482		YPR068C	HOS1	710	711	2075		191	888	1696
YPL116W	HOS3	1.16043	1.18903	0.00920851		1.03645	0.475892	0.0956201		0.214656	0.249789	-6.76282		0.0516499	-1.07129	-3.38654		YPL116W	HOS3	1244	693	1906		1522	2116	1889
YIL112W	HOS4	1.82742	0.912933	0.0218197		1.62942	4.77196	1.16113		0.86981	-0.131419	-5.51823		0.704359	2.25458	0.215528		YIL112W	HOS4	212	1146	816		205	77	90
YMR172W	HOT1	1.07255	1.02989	0.0157729		0.924945	0.618795	0.160494		0.101047	0.0424921	-5.98641		-0.112561	-0.692466	-2.63941		YMR172W	HOT1	1475	942	1139		1914	1870	1286
YPR193C	HPA2	1.0346	1.40073	0.0096		1.12339	1.10949	0.161964		0.0490682	0.48618	-6.70275		0.167862	0.149897	-2.62625		YPR193C	HPA2	1585	488	1843		1207	816	1265
YEL066W	HPA3	1.03034	0.74748	0.0251651		1.30552	1.03257	0.164667		0.0431205	-0.419892	-5.31243		0.384629	0.0462399	-2.60237		YEL066W	HPA3	1597	1470	708		636	949	1244
YBR215W	HPC2	1.63054	0.395941	0.0157143		0.832482	0.0743534	0.0140429		0.705353	-1.33664	-5.99178		-0.264508	-3.74946	-6.15402		YBR215W	HPC2	347	1993	1145		2162	2563	2598
YJL092W	HPR5	1.32075	1.1409	0.0122117		1.4241	1.67883	0.232236		0.401363	0.190175	-6.3556		0.510048	0.747452	-2.10634		YJL092W	HPR5	830	761	1452		422	369	792
YDR399W	HPT1	0.922967	0.532906	0.0086536		1.45886	1.33593	0.343734		-0.115649	-0.908046	-6.85248		0.544845	0.417849	-1.54064		YDR399W	HPT1	1857	1822	2021		378	558	453
YOL013C	HRD1	3.32404	167.915	162.504		3.54145	11.8684	3.30386		1.73294	7.39159	7.34433		1.82434	3.56906	1.72415		YOL013C	HRD1	15	1	1		20	16	27
YLR207W	HRD3	2.30698	77.1272	0.0612109		1.797	9.00337	3.3441		1.206	6.26917	-4.03007		0.845594	3.17046	1.74162		YLR207W	HRD3	88	2	261		129	32	26
YOR267C	HRK1	0.8809	0.377215	0.0508083		0.950651	1.55217	0.289389		-0.18295	-1.40654	-4.29879		-0.0730128	0.634284	-1.78892		YOR267C	HRK1	1927	2012	326		1815	414	593
YLR097C	HRT3	1.77475	1.91159	0.057101		1.55707	0.941176	0.128552		0.827616	0.93477	-4.13034		0.638829	-0.0874628	-2.95957		YLR097C	HRT3	241	243	288		262	1157	1573
YMR186W	HSC82	0.937485	1.48693	0.00658743		0.722268	0.929864	0.258576		-0.0931323	0.572336	-7.24607		-0.469394	-0.104908	-1.95134		YMR186W	HSC82	1829	421	2485		2340	1188	682
YOR311C	HSD1	1.34469	0.914404	0.0076487		1.09047	2.06308	0.894853		0.427275	-0.129096	-7.03057		0.124949	1.0448	-0.160277		YOR311C	HSD1	769	1142	2231		1342	270	125
YHL002W	HSE1	0.933359	0.846575	0.0266075		0.394135	0.0934803	0.0474106		-0.0994968	-0.24029	-5.23202		-1.34324	-3.41919	-4.39865		YHL002W	HSE1	1833	1277	672		2546	2526	2309
YKL101W	HSL1	2.89041	1.36576	0.0313253		3.70089	9.49	1.25182		1.53127	0.449703	-4.99653		1.88787	3.24641	0.324033		YKL101W	HSL1	28	522	565		16	29	83
YLL026W	HSP104	1.34005	1.52725	0.00696341		1.1206	1.56705	0.428742		0.422288	0.610938	-7.16599		0.16427	0.648056	-1.22182		YLL026W	HSP104	787	400	2398		1219	408	326
YBR072W	HSP26	0.957678	0.706244	0.0165854		1.12833	0.969913	0.32816		-0.0623873	-0.501762	-5.91395		0.174189	-0.0440724	-1.60753		YBR072W	HSP26	1780	1545	1093		1183	1077	489
YCR021C	HSP30	1.40377	1.27885	0.0368034		1.02036	0.456763	0.040153		0.48931	0.354843	-4.76402		0.029081	-1.13048	-4.63835		YCR021C	HSP30	639	595	461		1582	2142	2360
YDR258C	HSP78	2.52658	2.28722	0.00973984		1.73413	2.35313	0.875236		1.33719	1.19359	-6.68189		0.794215	1.23458	-0.192256		YDR258C	HSP78	60	176	1817		152	224	134
YOL068C	HST1	1.00571	0.229358	0.0736842		1.15665	0.430978	0.0718391		0.00821385	-2.12433	-3.7625		0.209953	-1.21431	-3.79909		YOL068C	HST1	1658	2178	208		1078	2178	2092
YPL015C	HST2	1.38524	1.98698	0.677562		0.751367	0.776304	0.151067		0.470136	0.990579	-0.561575		-0.412411	-0.365306	-2.72674		YPL015C	HST2	681	227	20		2297	1537	1367
YOR025W	HST3	1.06661	1.19569	0.652224		0.338715	0.309895	0.06926		0.0930301	0.257845	-0.616561		-1.56186	-1.69015	-3.85183		YOR025W	HST3	1495	687	21		2563	2298	2109
YDR191W	HST4	1.51288	1.31141	0.0615616		1.07359	1.01664	0.182099		0.597298	0.391121	-4.02183		0.102439	0.0238148	-2.45721		YDR191W	HST4	458	563	260		1399	982	1110
YGR268C	HUA1	1.35381	0.230403	0.0133618		0.882086	0.332067	0.0377649		0.437029	-2.11777	-6.22574		-0.181009	-1.59045	-4.72681		YGR268C	HUA1	754	2176	1341		2045	2277	2378
YOR284W	HUA2	1.07122	1.09783	0.0899054		1.09944	0.934358	0.158837		0.0992566	0.13465	-3.47545		0.136767	-0.0979521	-2.65438		YOR284W	HUA2	1479	832	163		1308	1176	1302
YNR032C-A	HUB1	0.86767	0.425784	0.00504793		0.911853	0.923765	0.463062		-0.204781	-1.23181	-7.63009		-0.133127	-0.114402	-1.11072		YNR032C-A	HUB1	1940	1949	2671		1956	1207	288
YPL244C	HUT1	2.52762	2.35765	0.0197119		2.21127	1.75205	0.623148		1.33778	1.23735	-5.66479		1.14487	0.809041	-0.682353		YPL244C	HUT1	59	166	918		64	343	197
YGL253W	HXK2	1.9558	0.765232	0.0128107		1.42374	1.05161	0.12215		0.967755	-0.386031	-6.28651		0.509686	0.0725963	-3.03328		YGL253W	HXK2	159	1434	1393		423	916	1629
YHR094C	HXT1	1.24646	0.718011	0.00631196		0.998261	0.660548	0.118569		0.317839	-0.477923	-7.3077		-0.00251118	-0.598266	-3.0762		YHR094C	HXT1	1002	1526	2544		1660	1791	1659
YIL170W	HXT12	1.46476	1.11143	0.0677392		1.45066	1.29579	0.274157		0.550661	0.152412	-3.88387		0.536712	0.37383	-1.86692		YIL170W	HXT12	529	803	232		388	598	641
YNL318C	HXT14	1.45717	1.32336	0.00692576		1.09708	1.28013	0.286072		0.543167	0.404202	-7.17381		0.133667	0.356285	-1.80555		YNL318C	HXT14	538	553	2407		1313	613	602
YHR092C	HXT4	1.1058	0.809868	0.00720721		1.1062	0.702353	0.116685		0.145088	-0.304241	-7.11634		0.145607	-0.509732	-3.0993		YHR092C	HXT4	1389	1344	2340		1288	1712	1686
YHR096C	HXT5	1.3903	0.771484	0.0104991		0.70632	0.421127	0.0474196		0.475392	-0.374291	-6.5736		-0.501606	-1.24767	-4.39837		YHR096C	HXT5	672	1422	1685		2365	2190	2308
YIR037W	HYR1	1.23163	0.965548	0.0130435		1.04383	0.65362	0.118188		0.300566	-0.0505806	-6.26053		0.0618887	-0.613477	-3.08084		YIR037W	HYR1	1040	1046	1369		1490	1807	1665
YOR126C	IAH1	1.53483	0.840177	0.00820589		1.16694	0.709587	0.101131		0.618079	-0.251236	-6.92912		0.222727	-0.494948	-3.30571		YOR126C	IAH1	438	1291	2126		1046	1686	1837
YER065C	ICL1	0.278789	0.0591088	0.0141079		0.74593	0.176838	0.0635546		-1.84276	-4.08048	-6.14735		-0.422887	-2.4995	-3.97586		YER065C	ICL1	2436	2441	1279		2304	2433	2159
YPR006C	ICL2	1.33369	1.54798	0.0537634		1.10541	0.673082	0.108535		0.415424	0.630389	-4.21723		0.144582	-0.571147	-3.20376		YPR006C	ICL2	799	387	302		1293	1773	1767
YBR157C	ICS2	1.22317	0.579548	0.0117953		1.27626	2.18436	0.371982		0.290628	-0.786999	-6.40564		0.351923	1.12721	-1.42669		YBR157C	ICS2	1061	1755	1503		706	248	406
YJL077C	ICS3	1.30746	1.36872	0.00974798		1.32972	0.833051	0.169343		0.386771	0.452828	-6.68068		0.411119	-0.263523	-2.56198		YJL077C	ICS3	860	517	1816		587	1399	1211
YLR099C	ICT1	1.01706	0.931093	0.0170497		1.06195	0.85579	0.091304		0.0244058	-0.103003	-5.87411		0.086711	-0.224672	-3.45318		YLR099C	ICT1	1630	1106	1055		1431	1350	1926
YMR195W	ICY1	1.3496	0.53207	0.00899326		1.1026	0.709384	0.0854617		0.432531	-0.910311	-6.79694		0.140915	-0.495362	-3.54858		YMR195W	ICY1	761	1823	1945		1302	1687	1985
YPL250C	ICY2	1.16459	0.919402	0.039209		1.46078	0.55309	0.0556604		0.219828	-0.121233	-4.67267		0.546742	-0.854415	-4.16721		YPL250C	ICY2	1233	1130	418		373	1999	2232
YDL066W	IDP1	1.43586	1.45098	0.110727		1.27619	0.543996	0.0853081		0.521916	0.537028	-3.17493		0.351842	-0.878333	-3.55117		YDL066W	IDP1	572	443	131		707	2017	1986
YLR174W	IDP2	1.21855	0.498902	0.00957254		1.0917	0.894089	0.129482		0.28517	-1.00317	-6.70688		0.126574	-0.161509	-2.94918		YLR174W	IDP2	1077	1865	1845		1337	1270	1560
YJL146W	IDS2	1.13656	0.812457	0.00542866		1.15619	1.52439	0.194491		0.18468	-0.299637	-7.52519		0.209376	0.608231	-2.36222		YJL146W	IDS2	1306	1339	2645		1082	431	1016
YOR189W	IES4	1.62435	2.57885	0.0109677		1.38626	1.02736	0.652459		0.699865	1.36673	-6.51059		0.471202	0.0389483	-0.616041		YOR189W	IES4	355	140	1617		482	959	189
YER092W	IES5	1.45389	2.95974	0.029349		1.84601	1.48708	0.245443		0.539916	1.56547	-5.09055		0.884409	0.572477	-2.02654		YER092W	IES5	544	120	600		112	453	742
YJL057C	IKS1	1.96236	4.94981	0.00902599		1.90495	8.09516	0.959782		0.972589	2.30737	-6.7917		0.929754	3.01706	-0.0592218		YJL057C	IKS1	158	59	1940		103	37	112
YCL009C	ILV6	0.702015	0.236403	0.00704439		0.914287	1.10088	0.176398		-0.510426	-2.08068	-7.14931		-0.129281	0.138651	-2.50309		YCL009C	ILV6	2136	2162	2376		1948	832	1153
YJR094C	IME1	0.900736	0.863626	0.00792787		0.97033	0.491409	0.0923736		-0.150823	-0.211521	-6.97885		-0.0434525	-1.025	-3.43638		YJR094C	IME1	1903	1242	2179		1746	2088	1920
YJL106W	IME2	1.5096	1.14321	0.0261858		1.27792	1.25621	0.219323		0.594164	0.193094	-5.25507		0.353792	0.329083	-2.18887		YJL106W	IME2	467	757	678		701	633	854
YJL082W	IML2	1.03109	0.571499	0.026038		0.890716	0.646529	0.134057		0.0441714	-0.807176	-5.26324		-0.166962	-0.629214	-2.89908		YJL082W	IML2	1594	1766	680		2021	1825	1524
YBR107C	IML3	1.6763	1.49866	0.0317686		1.21065	1.09342	0.31914		0.745278	0.583677	-4.97625		0.275784	0.128845	-1.64774		YBR107C	IML3	303	415	549		903	847	513
YOL108C	INO4	0.0544166	0.0302801	0.0503432		0.51517	0.816846	0.192913		-4.19981	-5.04549	-4.31206		-0.95688	-0.291865	-2.37397		YOL108C	INO4	2602	2542	328		2506	1434	1025
YIL002C	INP51	1.86497	1.9906	0.025393		1.32093	1.05887	0.644382		0.89915	0.9932	-5.29943		0.401558	0.0825257	-0.634012		YIL002C	INP51	193	224	703		607	904	191
YOL065C	INP54	1.76829	1.5414	0.00657369		1.60087	3.0138	1.3032		0.822357	0.624239	-7.24908		0.678855	1.59158	0.382057		YOL065C	INP54	245	392	2487		225	154	80
YLR095C	IOC2	2.04335	0.204068	0.0157215		0.56896	0.406654	0.00915778		1.03094	-2.29288	-5.99112		-0.813601	-1.29813	-6.77079		YLR095C	IOC2	134	2205	1144		2473	2202	2673
YFR013W	IOC3	1.16353	2.03122	0.0170897		1.01772	1.81301	0.705499		0.21851	1.02235	-5.87073		0.0253441	0.858389	-0.503283		YFR013W	IOC3	1238	213	1053		1594	326	171
YDR072C	IPT1	0.632614	0.72847	0.00554431		1.11301	5.83503	4.39654		-0.660602	-0.457059	-7.49478		0.15446	2.54474	2.13637		YDR072C	IPT1	2195	1506	2635		1258	57	20
YOL081W	IRA2	0.0542182	0.0156556	0.0145073		4.5964	0.502894	0.0135938		-4.20508	-5.99718	-6.10708		2.2005	-0.991674	-6.20091		YOL081W	IRA2	2603	2624	1249		10	2075	2607
YHR079C	IRE1	1.71196	0.757013	0.0105645		1.67244	1.83195	0.305664		0.775647	-0.401609	-6.56463		0.741952	0.873377	-1.70998		YHR079C	IRE1	280	1453	1673		176	321	543
YKR019C	IRS4	0.902202	0.048216	0.0103069		2.10265	1.94212	0.453144		-0.148477	-4.37434	-6.60025		1.07221	0.957632	-1.14196		YKR019C	IRS4	1897	2474	1714		72	294	299
YER019W	ISC1	0.0700687	0.024064	0.00708843		0.488935	0.0285731	0.0103759		-3.83509	-5.37698	-7.14032		-1.03228	-5.1292	-6.59062		YER019W	ISC1	2587	2576	2369		2520	2647	2656
YER180C	ISC10	1.35946	0.584697	0.017341		0.88894	0.50487	0.0859463		0.443029	-0.774238	-5.84967		-0.169843	-0.986015	-3.54042		YER180C	ISC10	737	1744	1040		2024	2072	1979
YNL265C	IST1	1.35383	3.18842	0.0120482		0.930484	2.05687	0.611198		0.437049	1.67284	-6.37504		-0.103947	1.04045	-0.710289		YNL265C	IST1	753	108	1468		1891	272	203
YOR226C	ISU2	0.219561	0.0137388	0.0074099		0.466346	0.0170859	0.0483744		-2.18731	-6.1856	-7.07633		-1.10053	-5.87105	-4.36961		YOR226C	ISU2	2478	2639	2299		2525	2687	2301
YBR245C	ISW1	1.84165	0.461395	0.00801946		0.817838	0.245172	0.00968937		0.881002	-1.11592	-6.96228		-0.290114	-2.02814	-6.68938		YBR245C	ISW1	202	1909	2157		2191	2358	2666
YOR304W	ISW2	1.66865	1.94122	0.0158201		0.971507	2.21309	0.241522		0.738679	0.956967	-5.9821		-0.0417044	1.14606	-2.04977		YOR304W	ISW2	311	237	1136		1740	247	756
YJR050W	ISY1	0.301914	0.0272975	0.0163562		0.951698	0.188694	0.0306627		-1.72779	-5.19509	-5.93402		-0.0714239	-2.40588	-5.02737		YJR050W	ISY1	2427	2554	1106		1813	2419	2432
YGL133W	ITC1	2.36088	4.22795	0.0105615		1.14552	2.48706	0.342424		1.23933	2.07996	-6.56504		0.196007	1.31444	-1.54614		YGL133W	ITC1	82	70	1675		1122	204	457
YDR497C	ITR1	1.23369	1.34172	0.0109634		1.16537	0.568213	0.128162		0.302978	0.424079	-6.51116		0.220791	-0.815496	-2.96396		YDR497C	ITR1	1034	538	1618		1049	1966	1578
YOL103W	ITR2	1.28037	0.749491	0.0344551		1.22356	1.02971	0.124758		0.356565	-0.416017	-4.85914		0.291086	0.0422404	-3.00279		YOL103W	ITR2	915	1465	506		863	957	1606
YML068W	ITT1	1.40337	1.04979	0.00554055		1.48891	1.03065	0.198799		0.488901	0.0701037	-7.49576		0.574254	0.043553	-2.33062		YML068W	ITT1	640	911	2636		331	953	984
YDR229W	IVY1	1.03758	1.09099	0.00791691		0.892607	0.517042	0.0732213		0.0532262	0.125636	-6.98085		-0.163904	-0.951648	-3.77159		YDR229W	IVY1	1579	843	2184		2016	2051	2088
YKL032C	IXR1	0.45489	0.0396733	0.0109773		1.11634	0.202277	0.0474359		-1.13641	-4.65569	-6.50933		0.158776	-2.3056	-4.39788		YKL032C	IXR1	2330	2502	1616		1241	2405	2307
YJL073W	JEM1	1.32328	3.0442	0.00961295		1.34424	3.04143	1.13572		0.404122	1.60606	-6.7008		0.426795	1.60475	0.183605		YJL073W	JEM1	826	117	1841		554	152	93
YKL217W	JEN1	1.11039	1.42085	0.0148481		1.01519	0.962599	0.0972132		0.151068	0.506757	-6.07358		0.0217557	-0.0549929	-3.3627		YKL217W	JEN1	1376	465	1215		1605	1101	1876
YDR475C	JIP4	1.31815	0.699469	0.0123145		1.02196	1.05473	0.256693		0.398517	-0.515668	-6.3435		0.0313403	0.0768782	-1.96188		YDR475C	JIP4	834	1561	1442		1573	911	691
YJR091C	JSN1	1.46891	0.490798	0.0468384		1.62178	0.988304	0.128931		0.554748	-1.0268	-4.41616		0.697574	-0.0169731	-2.95533		YJR091C	JSN1	527	1873	346		212	1041	1570
YCL055W	KAR4	0.926553	0.680536	0.00757338		0.93003	0.596667	0.153665		-0.110054	-0.555256	-7.04485		-0.104651	-0.745002	-2.70214		YCL055W	KAR4	1848	1592	2250		1894	1911	1335
YPL269W	KAR9	1.09152	1.22778	0.00910332		1.04078	1.12602	0.448208		0.126337	0.296055	-6.77939		0.0576599	0.171235	-1.15776		YPL269W	KAR9	1428	650	1926		1508	787	306
YCL024W	KCC4	1.1696	1.40941	0.00704025		1.17763	0.836484	0.151227		0.226016	0.495086	-7.15016		0.235892	-0.257591	-2.72521		YCL024W	KCC4	1218	482	2377		1015	1387	1363
YHR158C	KEL1	1.10227	8.22126	0.0079707		0.940749	2.0489	0.339093		0.140471	3.03936	-6.97108		-0.088118	1.03485	-1.56025		YHR158C	KEL1	1398	27	2166		1845	273	463
YGR238C	KEL2	1.26621	3.36373	0.0131799		0.846011	0.747386	0.163709		0.340512	1.75006	-6.24552		-0.241252	-0.420075	-2.6108		YGR238C	KEL2	954	97	1357		2120	1594	1255
YPL263C	KEL3	0.983414	0.589763	0.00420903		0.655996	0.497757	0.0890446		-0.0241296	-0.761793	-7.8923		-0.608241	-1.00649	-3.48933		YPL263C	KEL3	1711	1739	2698		2417	2082	1953
YPL145C	KES1	1.17391	0.839904	0.0184102		1.22606	0.933841	0.0743771		0.231327	-0.251704	-5.76335		0.294029	-0.0987505	-3.749		YPL145C	KES1	1204	1292	966		856	1177	2079
YNL238W	KEX2	0.0528888	0.0487179	0.0411817		0.719911	0.116085	0.0575365		-4.24089	-4.3594	-4.60185		-0.474109	-3.10674	-4.11938		YNL238W	KEX2	2608	2472	396		2344	2490	2214
YIL125W	KGD1	0.442909	0.259516	0.0830671		0.362387	0.494115	0.11276		-1.17492	-1.94611	-3.58958		-1.4644	-1.01708	-3.14868		YIL125W	KGD1	2339	2138	180		2558	2086	1724
YLR096W	KIN2	1.08192	0.968662	0.0306155		1.02454	0.558414	0.04352		0.113598	-0.0459343	-5.02959		0.0349802	-0.840594	-4.52218		YLR096W	KIN2	1452	1037	577		1564	1986	2337
YOR233W	KIN4	1.14332	1.84955	0.0169101		1.03379	0.563808	0.147186		0.193226	0.887171	-5.88597		0.0479453	-0.826725	-2.76429		YOR233W	KIN4	1295	269	1065		1534	1973	1408
YBL063W	KIP1	2.42376	1.00231	0.0149308		1.16848	2.04451	0.319757		1.27725	0.00332227	-6.06556		0.224632	1.03176	-1.64495		YBL063W	KIP1	74	980	1209		1042	274	512
YLL019C	KNS1	0.414552	0.0152647	0.00691429		0.713341	0.566392	0.0154962		-1.27037	-6.03366	-7.1762		-0.487336	-0.820128	-6.01195		YLL019C	KNS1	2362	2629	2411		2356	1969	2577
YNL322C	KRE1	0.232949	0.0499552	0.00653256		0.933634	3.01758	0.95393		-2.10191	-4.32322	-7.25814		-0.0990707	1.59339	-0.068044		YNL322C	KRE1	2467	2467	2502		1875	153	113
YDR483W	KRE2	0.919444	0.133838	0.0381264		0.914499	1.03404	0.398148		-0.121166	-2.90144	-4.71307		-0.128947	0.0482949	-1.32862		YDR483W	KRE2	1863	2290	441		1946	947	369
YIL027C	KRE27	0.369837	0.520074	0.0108723		0.560321	0.235364	0.0329567		-1.43504	-0.94321	-6.52321		-0.835674	-2.08704	-4.92329		YIL027C	KRE27	2385	1839	1631		2481	2369	2414
YHR082C	KSP1	1.43756	0.33913	0.145553		1.59926	10.6017	9.30682		0.523618	-1.56009	-2.78039		0.677404	3.40622	3.21829		YHR082C	KSP1	568	2055	89		227	23	13
YKL110C	KTI12	0.474319	0.0469296	0.0165331		0.364575	0.174149	0.0672269		-1.07607	-4.41336	-5.9185		-1.45571	-2.52161	-3.89482		YKL110C	KTI12	2317	2480	1095		2556	2437	2128
YKR061W	KTR2	1.2874	0.809743	0.016024		1.09534	1.00839	0.243485		0.364459	-0.304464	-5.96362		0.131384	0.0120533	-2.0381		YKR061W	KTR2	897	1347	1126		1320	998	750
YBR205W	KTR3	1.77768	0.979381	0.012601		1.48508	1.39615	0.143342		0.829992	-0.0300572	-6.31032		0.570542	0.481451	-2.80246		YBR205W	KTR3	238	1016	1417		337	516	1443
YBR199W	KTR4	1.06195	1.32283	0.00762225		0.947681	1.12671	0.332867		0.0867179	0.403632	-7.03557		-0.0775272	0.172119	-1.58698		YBR199W	KTR4	1509	554	2238		1828	785	475
YPL053C	KTR6	2.02366	1.31276	0.18314		2.02437	0.857449	0.280405		1.01697	0.3926	-2.44898		1.01747	-0.221877	-1.83441		YPL053C	KTR6	140	562	55		84	1348	622
YIL085C	KTR7	1.01154	1.52657	0.0115451		1.02229	0.679264	0.130334		0.016549	0.610289	-6.43657		0.031808	-0.557956	-2.93972		YIL085C	KTR7	1642	401	1537		1572	1761	1547
YKL008C	LAC1	1.40523	1.27184	0.00947603		1.18391	1.14032	0.133417		0.490803	0.346914	-6.7215		0.243559	0.189438	-2.90598		YKL008C	LAC1	636	605	1863		990	761	1527
YOL025W	LAG2	1.50806	0.511567	0.008324		1.19514	1.02993	0.164966		0.592696	-0.967005	-6.90851		0.257181	0.0425416	-2.59976		YOL025W	LAG2	469	1846	2107		954	956	1240
YNL239W	LAP3	1.11102	1.44296	0.00847282		0.960668	0.803882	0.238435		0.151885	0.529031	-6.88294		-0.0578899	-0.314945	-2.06833		YNL239W	LAP3	1372	450	2066		1780	1470	766
YKL103C	LAP4	1.29603	1.0376	0.00981033		1.11533	1.31138	0.305361		0.374103	0.0532531	-6.67148		0.157468	0.391089	-1.71141		YKL103C	LAP4	878	927	1803		1246	583	544
YJL062W	LAS21	0.0793465	0.0293617	0.0141207		0.605896	0.190892	0.0351271		-3.65569	-5.08992	-6.14605		-0.722857	-2.38917	-4.83127		YJL062W	LAS21	2579	2547	1277		2449	2414	2401
YNL071W	LAT1	1.12807	0.619326	0.0241287		0.533336	0.0845778	0.0532351		0.173851	-0.69123	-5.37311		-0.906882	-3.56358	-4.23148		YNL071W	LAT1	1328	1684	737		2498	2546	2257
YJL134W	LCB3	2.65967	11.8468	0.0113994		1.66058	5.67027	2.95618		1.41125	3.56642	-6.4549		0.731687	2.50342	1.56373		YJL134W	LCB3	45	15	1558		185	60	29
YOR171C	LCB4	1.51202	1.99293	0.00686058		1.05258	2.02897	0.35816		0.59648	0.994889	-7.18745		0.0739269	1.02075	-1.48132		YOR171C	LCB4	461	222	2419		1462	281	429
YPL054W	LEE1	1.03206	1.41708	0.0156041		0.831023	1.49379	0.256016		0.0455253	0.502925	-6.00193		-0.267039	0.578975	-1.9657		YPL054W	LEE1	1591	475	1152		2163	448	693
YLR451W	LEU3	0.952265	0.439245	0.010506		0.996358	0.507347	0.127774		-0.0705655	-1.1869	-6.57264		-0.00526379	-0.978956	-2.96833		YLR451W	LEU3	1794	1930	1683		1665	2069	1582
YNL104C	LEU4	0.485781	0.158263	0.03433		2.1024	2.24606	0.0528302		-1.04162	-2.6596	-4.86439		1.07204	1.1674	-4.24249		YNL104C	LEU4	2310	2252	507		73	243	2261
YPL055C	LGE1	1.04403	0.14433	0.52027		0.721649	0.579199	0.198347		0.0621565	-2.79256	-0.942667		-0.47063	-0.787868	-2.3339		YPL055C	LGE1	1561	2274	25		2341	1944	987
YDL051W	LHP1	0.354347	0.0610385	0.00995711		1.01612	0.464035	0.105458		-1.49677	-4.03414	-6.65006		0.0230709	-1.10769	-3.24526		YDL051W	LHP1	2395	2438	1777		1602	2131	1799
YGL090W	LIF1	1.37176	1.925	0.137097		2.13749	0.980617	0.390306		0.456031	0.944858	-2.86673		1.09592	-0.0282376	-1.35732		YGL090W	LIF1	709	239	95		67	1052	379
YHR156C	LIN1	1.08287	1.44899	0.0114835		1.25749	1.65868	0.307618		0.114859	0.535044	-6.44429		0.330548	0.730038	-1.70079		YHR156C	LIN1	1450	446	1543		753	375	540
YKL205W	LOS1	0.858614	0.72549	0.0309654		1.1782	0.59827	0.0909091		-0.219919	-0.462972	-5.0132		0.236588	-0.741132	-3.45943		YKL205W	LOS1	1956	1510	572		1013	1907	1931
YKL183W	LOT5	0.992001	0.855014	0.00690608		0.95519	0.699876	0.127706		-0.0115858	-0.22598	-7.17792		-0.0661405	-0.514828	-2.96911		YKL183W	LOT5	1691	1257	2412		1799	1719	1584
YFL018C	LPD1	0.013777	0.0214309	0.0162276		0.0170401	0.05853	0.0162628		-6.1816	-5.54416	-5.94541		-5.87492	-4.09468	-5.94228		YFL018C	LPD1	2683	2589	1114		2693	2586	2561
YDR503C	LPP1	1.64486	0.355125	0.0120112		1.39456	0.69766	0.0864461		0.717961	-1.4936	-6.37948		0.479808	-0.519404	-3.53206		YDR503C	LPP1	333	2040	1474		471	1722	1974
YDR439W	LRS4	1.02085	0.945946	0.0762911		0.772748	1.14235	0.304878		0.0297752	-0.0801703	-3.71234		-0.371931	0.192001	-1.7137		YDR439W	LRS4	1619	1077	197		2265	759	545
YGR136W	LSB1	1.37753	1.16511	0.0234133		1.11161	1.01965	0.145055		0.462087	0.220472	-5.41653		0.15265	0.028067	-2.78533		YGR136W	LSB1	696	719	756		1266	977	1423
YFR024C-A	LSB3	1.32495	1.41726	0.021512		1.11886	0.910979	0.175144		0.405941	0.503102	-5.53872		0.162025	-0.13451	-2.51338		YFR024C-A	LSB3	823	474	826		1225	1235	1166
YOR142W	LSC1	0.961358	0.788946	0.00714221		0.657944	0.381122	0.0430769		-0.0568539	-0.342001	-7.12941		-0.603963	-1.39167	-4.53694		YOR142W	LSC1	1769	1394	2357		2414	2230	2341
YGR244C	LSC2	1.54879	1.61607	0.0260291		1.12161	0.582576	0.277338		0.631139	0.692491	-5.26373		0.165573	-0.779482	-1.85029		YGR244C	LSC2	419	353	681		1214	1940	631
YJL124C	LSM1	0.407955	0.473054	0.116129		0.446158	0.590951	0.358621		-1.29352	-1.07992	-3.1062		-1.16437	-0.758889	-1.47947		YJL124C	LSM1	2366	1894	118		2531	1923	428
YDR378C	LSM6	0.056173	0.027195	0.0227072		0.177257	0.0334422	0.0183752		-4.15398	-5.20051	-5.46071		-2.49609	-4.90219	-5.76609		YDR378C	LSM6	2600	2555	789		2609	2635	2535
YNL147W	LSM7	0.399371	0.12844	0.225989		0.552071	0.152047	0.175824		-1.3242	-2.96083	-2.14568		-0.857075	-2.71741	-2.50779		YNL147W	LSM7	2373	2304	48		2489	2450	1160
YPL004C	LSP1	1.18354	1.04355	0.0241109		1.2516	1.06079	0.203893		0.243113	0.0615053	-5.37417		0.323776	0.0851411	-2.29411		YPL004C	LSP1	1171	919	738		773	901	954
YGR057C	LST7	1.06814	0.641326	0.0748219		4.69731	2.69474	0.815029		0.0951046	-0.640871	-3.7404		2.23183	1.43014	-0.295077		YGR057C	LST7	1487	1659	203		9	176	145
YAL024C	LTE1	1.29132	0.79239	0.0179076		0.988866	0.710287	0.231092		0.368843	-0.335718	-5.80328		-0.0161531	-0.493526	-2.11346		YAL024C	LTE1	887	1388	996		1680	1683	797
YPR073C	LTP1	1.09181	0.798206	0.016295		1.09005	0.723372	0.1489		0.126725	-0.325166	-5.93942		0.124393	-0.46719	-2.74758		YPR073C	LTP1	1427	1376	1109		1344	1652	1390
YIL094C	LYS12	1.73796	1.62385	0.01114		1.18798	1.183	0.227237		0.797396	0.699415	-6.48811		0.248514	0.242445	-2.13773		YIL094C	LYS12	266	351	1593		981	718	813
YBR115C	LYS2	0.405159	0.0916241	0.0103578		1.13278	0.818151	0.065722		-1.30344	-3.44813	-6.59314		0.179869	-0.289561	-3.92748		YBR115C	LYS2	2368	2368	1707		1169	1431	2140
YDL182W	LYS20	2.25602	1.42023	0.165644		1.73598	4.84246	0.983689		1.17378	0.506128	-2.59384		0.795749	2.27574	-0.0237261		YDL182W	LYS20	100	466	68		149	74	107
YDL131W	LYS21	1.64949	0.949591	0.0383586		0.962109	0.939507	0.194763		0.722021	-0.0746214	-4.70431		-0.0557272	-0.0900238	-2.36021		YDL131W	LYS21	325	1073	437		1777	1164	1013
YDR234W	LYS4	0.236469	0.158209	0.00953465		1.11731	0.830795	0.224205		-2.08028	-2.66009	-6.7126		0.160033	-0.267436	-2.15711		YDR234W	LYS4	2463	2253	1850		1236	1407	829
YGL154C	LYS5	0.357748	0.0162592	0.0128363		1.1396	0.681787	0.0953196		-1.48298	-5.9426	-6.28362		0.188523	-0.552608	-3.39108		YGL154C	LYS5	2393	2619	1391		1143	1753	1894
YGL086W	MAD1	1.75481	0.542417	0.0176322		1.45498	0.766013	0.0378695		0.811317	-0.882525	-5.82564		0.541001	-0.38456	-4.72282		YGL086W	MAD1	252	1809	1012		382	1559	2377
YJL030W	MAD2	0.854217	0.285137	0.0120427		1.08503	0.682506	0.0920748		-0.227325	-1.81028	-6.3757		0.117731	-0.551087	-3.44105		YJL030W	MAD2	1962	2107	1469		1356	1751	1922
YJL013C	MAD3	0.563678	0.0975673	0.00441329		0.538688	0.281195	0.0465632		-0.827057	-3.35746	-7.82393		-0.892478	-1.83035	-4.42467		YJL013C	MAD3	2249	2355	2697		2494	2325	2316
YKL029C	MAE1	1.21935	1.22381	0.00514424		0.939435	0.998901	0.29489		0.286109	0.291376	-7.60283		-0.0901355	-0.00158656	-1.76175		YKL029C	MAE1	1075	656	2664		1855	1019	578
YER142C	MAG1	1.36825	0.84633	0.0089025		1.14566	0.770166	0.154994		0.45233	-0.240708	-6.81157		0.196183	-0.376758	-2.68972		YER142C	MAG1	714	1278	1961		1120	1554	1324
YLR427W	MAG2	0.931301	1.2996	0.0270619		1.07888	1.11423	0.260177		-0.10268	0.378062	-5.2076		0.109532	0.156041	-1.94243		YLR427W	MAG2	1838	573	656		1383	805	676
YPL100W	MAI1	0.449031	3.18058	0.0144109		0.622664	0.0223275	0.0210006		-1.15511	1.66929	-6.1167		-0.683473	-5.48503	-5.57342		YPL100W	MAI1	2335	109	1254		2436	2661	2501
YEL053C	MAK10	0.0438308	0.017955	0.0269826		0.576265	0.680132	0.0125249		-4.51191	-5.79947	-5.21182		-0.795194	-0.556114	-6.31906		YEL053C	MAK10	2621	2610	657		2469	1757	2627
YPR051W	MAK3	0.101967	0.039831	0.0173244		0.849322	0.367052	0.0539629		-3.29382	-4.64996	-5.85105		-0.235617	-1.44594	-4.21189		YPR051W	MAK3	2560	2501	1042		2116	2238	2248
YCR019W	MAK32	0.105828	0.0138897	0.00654847		0.896701	4.16181	0.335199		-3.24021	-6.16984	-7.25463		-0.157301	2.05721	-1.57691		YCR019W	MAK32	2558	2638	2496		2004	93	472
YGR292W	MAL12	1.14116	0.681177	0.00789287		1.01864	1.0467	0.151185		0.1905	-0.553899	-6.98523		0.0266377	0.0658477	-2.72561		YGR292W	MAL12	1296	1589	2189		1590	922	1364
YGR288W	MAL13	1.2443	0.924991	0.00935187		1.22811	0.982591	0.202664		0.315339	-0.112488	-6.74053		0.296438	-0.0253368	-2.30284		YGR288W	MAL13	1007	1120	1886		849	1051	962
YBR185C	MBA1	0.427391	0.560745	0.0111951		0.193958	0.0507396	0.00983551		-1.22637	-0.834584	-6.48099		-2.36618	-4.30074	-6.66778		YBR185C	MBA1	2356	1781	1588		2604	2601	2665
YOR298C-A	MBF1	1.47066	1.35405	0.00938282		1.13286	1.00468	0.202685		0.55646	0.437278	-6.73576		0.179974	0.00673864	-2.30269		YOR298C-A	MBF1	522	529	1883		1167	1006	961
YDL056W	MBP1	1.8171	6.55672	0.0237184		1.54767	1.10786	0.0905172		0.861638	2.71297	-5.39785		0.630099	0.14777	-3.46566		YDL056W	MBP1	221	32	748		272	821	1936
YKL093W	MBR1	1.73968	0.456484	0.0107804		1.19425	0.283345	0.0424107		0.79882	-1.13136	-6.53544		0.256102	-1.81937	-4.55943		YKL093W	MBR1	263	1911	1641		958	2318	2346
YOR197W	MCA1	1.19826	0.874636	0.0207972		1.23343	0.738378	0.322476		0.260937	-0.193246	-5.58747		0.302678	-0.437569	-1.63274		YOR197W	MCA1	1137	1222	860		822	1616	508
YOL119C	MCH4	0.858235	0.677031	0.00816803		0.950276	0.444872	0.118301		-0.220556	-0.562706	-6.9358		-0.0735814	-1.16854	-3.07947		YOL119C	MCH4	1957	1601	2133		1818	2158	1664
YOR306C	MCH5	0.0157097	0.02595	0.0296759		0.0496415	0.0491103	0.0252838		-5.9922	-5.26812	-5.07456		-4.33231	-4.34783	-5.30564		YOR306C	MCH5	2677	2567	594		2663	2603	2474
YOR306C	MCH5	0.0172087	0.0270401	0.0268484		0.0483427	0.037021	0.0219369		-5.86071	-5.20876	-5.21902		-4.37056	-4.75551	-5.5105		YOR306C	MCH5	2671	2558	666		2664	2624	2497
YNL173C	MDG1	1.16623	0.979375	0.0369357		1.16923	1.20507	0.208467		0.221858	-0.0300662	-4.75884		0.225557	0.269117	-2.26211		YNL173C	MDG1	1228	1017	455		1036	693	926
YKL085W	MDH1	0.140922	0.0294787	0.0106474		0.84884	0.112009	0.013707		-2.82703	-5.08418	-6.55336		-0.236435	-3.15832	-6.18895		YKL085W	MDH1	2533	2546	1660		2117	2497	2605
YOL126C	MDH2	1.275	0.0261854	0.0159442		1.53172	2.24172	0.285106		0.350493	-5.25509	-5.97082		0.615156	1.1646	-1.81043		YOL126C	MDH2	929	2563	1130		286	244	611
YDL078C	MDH3	1.33538	0.668764	0.0220246		1.22958	1.48401	2.09257		0.417245	-0.58043	-5.50474		0.298161	0.569497	1.06527		YDL078C	MDH3	796	1615	812		840	454	44
YML104C	MDM1	0.798045	0.425071	0.0232044		1.74385	1.05304	0.170673		-0.325459	-1.23422	-5.42946		0.802274	0.074561	-2.55069		YML104C	MDM1	2042	1951	771		144	915	1200
YOL076W	MDM20	1.43835	0.0514786	0.0202247		3.31733	0.204444	0.0408022		0.524416	-4.27988	-5.62774		1.73002	-2.29022	-4.61521		YOL076W	MDM20	565	2463	893		28	2402	2351
YHR194W	MDM31	1.11421	0.644272	0.0120017		1.48601	0.434017	0.0353741		0.156016	-0.634258	-6.38062		0.571444	-1.20418	-4.82116		YHR194W	MDM31	1364	1654	1476		335	2171	2399
YGL219C	MDM34	0.867491	0.307692	0.164516		0.74087	0.781499	0.189873		-0.20508	-1.70044	-2.6037		-0.432707	-0.355684	-2.39689		YGL219C	MDM34	1941	2082	69		2310	1521	1050
YKL053C-A	MDM35	1.02316	0.453157	0.0168269		1.32841	0.307985	0.0271547		0.0330361	-1.14192	-5.89308		0.4097	-1.69907	-5.20266		YKL053C-A	MDM35	1614	1916	1071		591	2300	2462
YPR083W	MDM36	0.96235	1.12413	0.00855867		0.976936	1.17751	0.300674		-0.0553666	0.168806	-6.8684		-0.033664	0.235739	-1.73373		YPR083W	MDM36	1768	787	2052		1726	723	560
YGR100W	MDR1	1.66202	0.233364	0.029792		1.55619	3.04507	0.840686		0.732938	-2.09935	-5.06893		0.63802	1.60648	-0.250361		YGR100W	MDR1	315	2170	591		263	151	138
YJL112W	MDV1	0.854105	0.284767	0.00675489		1.04141	0.669126	0.104545		-0.227515	-1.81215	-7.20985		0.0585386	-0.579649	-3.2578		YJL112W	MDV1	1963	2109	2445		1506	1776	1811
YPR070W	MED1	0.650251	0.363239	0.0162338		2.75835	7.141	0.691589		-0.620932	-1.46101	-5.94486		1.4638	2.83613	-0.532014		YPR070W	MED1	2180	2033	1113		38	47	174
YOR351C	MEK1	1.23681	0.809053	0.00603209		0.960466	0.899094	0.16091		0.306625	-0.305693	-7.37313		-0.058193	-0.153456	-2.63567		YOR351C	MEK1	1024	1349	2580		1781	1259	1275
YGR121C	MEP1	1.17912	1.58007	0.0104015		1.31845	0.726884	0.105312		0.237714	0.659987	-6.58706		0.398839	-0.460203	-3.24726		YGR121C	MEP1	1186	372	1699		611	1644	1803
YNL142W	MEP2	1.3322	1.70918	0.0911722		1.53787	0.969142	0.291299		0.413814	0.773301	-3.45526		0.620935	-0.0452201	-1.77943		YNL142W	MEP2	804	309	159		280	1081	585
YPR138C	MEP3	1.94172	0.542079	0.0455342		1.49218	1.22084	0.393004		0.957336	-0.883424	-4.45691		0.577426	0.287869	-1.34738		YPR138C	MEP3	165	1811	356		327	667	375
YPR167C	MET16	1.62206	0.808111	0.0143988		1.17693	2.68787	1.10874		0.697826	-0.307375	-6.1179		0.235034	1.42646	0.148918		YPR167C	MET16	357	1351	1256		1018	177	100
YNL277W	MET2	1.97619	1.06146	0.0198431		1.62911	1.21264	0.357713		0.982722	0.0860486	-5.65522		0.704088	0.278147	-1.48313		YNL277W	MET2	153	892	909		206	681	430
YIR017C	MET28	1.39474	0.647182	0.0121464		1.05475	0.783191	0.116908		0.479994	-0.627756	-6.36333		0.0768958	-0.352564	-3.09655		YIR017C	MET28	660	1652	1459		1456	1515	1682
YJR010W	MET3	1.04011	0.527559	0.00703645		0.989467	0.650485	0.100862		0.0567356	-0.922597	-7.15094		-0.0152758	-0.620413	-3.30955		YJR010W	MET3	1571	1832	2378		1677	1812	1843
YDR253C	MET32	1.2809	0.929209	0.0105644		1.16535	0.665316	0.096476		0.357163	-0.105925	-6.56465		0.220761	-0.587889	-3.37369		YDR253C	MET32	912	1108	1674		1050	1785	1883
YER091C	MET6	1.22762	0.330532	0.159363		1.99313	4.00765	1.34615		0.295869	-1.59714	-2.64962		0.995034	2.00276	0.428843		YER091C	MET6	1051	2059	74		88	100	78
YLR017W	MEU1	1.28406	0.994671	0.00835017		1.41508	1.57857	0.40586		0.360711	-0.00770857	-6.90398		0.500886	0.658615	-1.30095		YLR017W	MEU1	906	989	2101		438	402	362
YPL187W	MF(ALPHA)1	1.10217	1.3102	0.040619		0.727619	0.557994	0.110396		0.140341	0.389785	-4.6217		-0.458745	-0.841677	-3.17925		YPL187W	MF(ALPHA)1	1399	565	402		2330	1988	1748
YGL089C	MF(ALPHA)2	1.49524	1.06558	0.0204687		1.62408	0.952445	0.108156		0.580381	0.0916339	-5.61044		0.699624	-0.0702926	-3.20881		YGL089C	MF(ALPHA)2	481	886	874		210	1125	1770
YNL145W	MFA2	0.315666	0.0290563	0.034547		0.498655	0.269816	0.0217391		-1.66353	-5.105	-4.8553		-1.00389	-1.88995	-5.52356		YNL145W	MFA2	2420	2549	504		2514	2337	2498
YIR033W	MGA2	1.68107	0.455621	0.0752688		1.02698	1.30646	0.344037		0.749378	-1.13409	-3.7318		0.0384052	0.38566	-1.53937		YIR033W	MGA2	300	1912	202		1556	588	451
YJL042W	MHP1	2.45007	1.89809	0.00807877		0.745218	0.322668	0.0112008		1.29282	0.924549	-6.95165		-0.424265	-1.63188	-6.48025		YJL042W	MHP1	72	250	2148		2306	2288	2642
YDR296W	MHR1	0.137579	0.150134	0.0621242		0.0647443	0.125313	0.0523077		-2.86167	-2.73568	-4.0087		-3.9491	-2.99639	-4.25683		YDR296W	MHR1	2535	2266	257		2650	2478	2269
YLL062C	MHT1	1.06769	0.894443	0.00502964		0.888577	0.805572	0.110928		0.0944947	-0.160939	-7.63533		-0.170432	-0.311915	-3.1723		YLL062C	MHT1	1489	1178	2672		2026	1464	1745
YGL209W	MIG2	1.28025	1.09271	0.0268788		1.52835	0.886734	0.0524836		0.356421	0.127904	-5.21739		0.611975	-0.173427	-4.25199		YGL209W	MIG2	917	839	663		290	1285	2267
YER028C	MIG3	1.11628	1.19634	0.00649565		0.783976	0.733784	0.144519		0.158695	0.258632	-7.26631		-0.351119	-0.446572	-2.79067		YER028C	MIG3	1354	686	2509		2247	1627	1432
YBR084W	MIS1	0.0488723	0.0126122	0.0124033		0.2158	0.101449	0.0428064		-4.35484	-6.30904	-6.33313		-2.21223	-3.30117	-4.54603		YBR084W	MIS1	2614	2650	1435		2596	2512	2343
YDR144C	MKC7	0.342556	0.107553	0.011893		1.58019	0.967128	0.0790791		-1.54559	-3.21688	-6.39375		0.660096	-0.0482206	-3.66056		YDR144C	MKC7	2402	2334	1490		236	1088	2037
YPL140C	MKK2	0.890837	0.27518	0.0106154		0.919092	0.422704	0.0539294		-0.166767	-1.86155	-6.5577		-0.121719	-1.24228	-4.21278		YPL140C	MKK2	1915	2119	1665		1932	2186	2249
YNL076W	MKS1	0.77169	2.86475	0.0250361		0.602497	0.0579137	0.0391566		-0.373906	1.51841	-5.31985		-0.730974	-4.10995	-4.6746		YNL076W	MKS1	2072	124	712		2451	2587	2364
YNL085W	MKT1	1.62928	1.42881	0.0703911		1.79039	1.64529	0.587912		0.704232	0.514815	-3.82846		0.840277	0.718342	-0.766328		YNL085W	MKT1	348	460	221		133	383	214
YPR188C	MLC2	1.07922	1.0566	0.0161204		1.13456	1.31579	0.157116		0.109995	0.0794345	-5.95497		0.182132	0.395929	-2.67009		YPR188C	MLC2	1458	901	1119		1162	580	1309
YNL074C	MLF3	1.17274	2.0307	0.114286		1.2573	0.770445	0.219081		0.229887	1.02198	-3.12928		0.330324	-0.376237	-2.19046		YNL074C	MLF3	1207	214	120		755	1552	855
YMR167W	MLH1	0.315303	0.363503	0.0197821		0.627915	0.231455	0.141779		-1.66519	-1.45996	-5.65966		-0.671358	-2.11119	-2.81829		YMR167W	MLH1	2422	2032	914		2435	2374	1452
YPL164C	MLH3	0.729153	0.434571	0.00913372		1.04383	1.53119	0.249331		-0.455706	-1.20233	-6.77458		0.0618867	0.614656	-2.00386		YPL164C	MLH3	2110	1935	1920		1491	425	727
YKR095W	MLP1	1.28597	0.512308	0.0129189		1.12217	1.67211	0.404805		0.362861	-0.964918	-6.27437		0.166294	0.741672	-1.3047		YKR095W	MLP1	901	1845	1384		1210	371	363
YLL061W	MMP1	0.823481	0.809574	0.0074432		0.838828	0.693101	0.133209		-0.280192	-0.304765	-7.06986		-0.253553	-0.528862	-2.90824		YLL061W	MMP1	2005	1348	2291		2141	1729	1528
YPR164W	MMS1	0.506471	0.953416	0.0368764		2.11095	2.26492	0.320896		-0.981449	-0.068822	-4.76116		1.07789	1.17946	-1.63982		YPR164W	MMS1	2290	1065	457		70	239	511
YGL087C	MMS2	0.267014	4.65372	0.0107861		0.426464	0.449567	0.0304865		-1.90501	2.21838	-6.53468		-1.2295	-1.15339	-5.03569		YGL087C	MMS2	2445	63	1640		2538	2149	2435
YBR098W	MMS4	0.838574	0.623503	0.0182149		0.755161	0.197573	0.0297085		-0.253989	-0.681533	-5.77873		-0.405143	-2.33954	-5.07298		YBR098W	MMS4	1983	1679	976		2287	2409	2442
YBR100W	MMS4	1.21215	1.05894	0.0119849		1.23556	1.03021	0.200597		0.277564	0.0826276	-6.38263		0.305171	0.0429324	-2.31763		YBR100W	MMS4	1103	897	1479		814	955	973
YBR100W	MMS4	1.17321	1.04891	0.011551		1.32938	0.977265	0.192693		0.230456	0.0688857	-6.43584		0.410748	-0.0331781	-2.37562		YBR100W	MMS4	1205	912	1536		589	1056	1028
YMR177W	MMT1	1.03053	0.518555	0.0134429		1.1971	0.51419	0.14978		0.0433901	-0.947431	-6.21702		0.25954	-0.959626	-2.73909		YMR177W	MMT1	1596	1842	1335		947	2058	1377
YPL224C	MMT2	1.1832	0.65691	0.00643545		0.744054	0.207256	0.0301235		0.242688	-0.606232	-7.27974		-0.426522	-2.27052	-5.05297		YPL224C	MMT2	1174	1634	2516		2307	2400	2436
YOR350C	MNE1	0.0142891	0.0105578	0.0107544		0.0588655	0.0209038	0.0105465		-6.12894	-6.56555	-6.53893		-4.08643	-5.58009	-6.56709		YOR350C	MNE1	2681	2669	1647		2657	2670	2654
YER001W	MNN1	1.23352	0.482126	0.0402605		1.11674	1.3352	0.197907		0.302776	-1.05252	-4.63449		0.159296	0.417052	-2.33711		YER001W	MNN1	1035	1884	405		1239	560	992
YKL201C	MNN4	0.976614	0.432331	0.0590112		0.983269	0.79003	0.189474		-0.034139	-1.20979	-4.08287		-0.0243414	-0.340021	-2.39993		YKL201C	MNN4	1730	1938	277		1697	1500	1052
YJL186W	MNN5	1.11453	0.587332	0.0117892		1.18242	1.408	0.229031		0.156437	-0.767752	-6.40639		0.241743	0.493648	-2.12639		YJL186W	MNN5	1361	1742	1506		997	508	803
YKL064W	MNR2	1.34088	0.104252	0.00982652		1.22366	1.19307	0.348833		0.423178	-3.26185	-6.6691		0.291208	0.254673	-1.51939		YKL064W	MNR2	785	2344	1799		862	706	445
YJR131W	MNS1	1.91935	17.2927	0.027972		1.54163	4.53216	2.06468		0.94062	4.11209	-5.15987		0.624457	2.1802	1.04592		YJR131W	MNS1	173	10	630		277	80	47
YGL257C	MNT2	1.62124	1.14946	0.037037		1.41701	1.73789	0.354251		0.697101	0.200959	-4.75489		0.502848	0.79734	-1.49716		YGL257C	MNT2	359	742	454		433	349	436
YIL014W	MNT3	0.901103	0.319754	0.0242377		0.860985	0.211041	0.292049		-0.150236	-1.64497	-5.3666		-0.215939	-2.2444	-1.77572		YIL014W	MNT3	1901	2074	735		2097	2398	583
YNR059W	MNT4	1.01439	0.822979	0.00682832		0.690911	0.302902	0.049435		0.0206105	-0.281073	-7.19425		-0.533428	-1.72308	-4.33832		YNR059W	MNT4	1636	1317	2428		2380	2303	2290
YBL049W	MOH1	1.09971	0.0666908	0.013408		0.733085	0.495586	0.00902727		0.137122	-3.90637	-6.22076		-0.447947	-1.01279	-6.7915		YBL049W	MOH1	1409	2420	1337		2324	2084	2675
YCL039W	MOH2	0.380436	0.0349671	0.0153033		0.711819	0.0392507	0.0191816		-1.39427	-4.83786	-6.03001		-0.490418	-4.67114	-5.70413		YCL039W	MOH2	2380	2521	1177		2359	2618	2523
YGL124C	MON1	0.229982	0.297101	0.176471		0.55484	0.318389	0.205357		-2.12041	-1.75097	-2.5025		-0.849857	-1.65114	-2.28379		YGL124C	MON1	2468	2096	60		2485	2290	946
YNL297C	MON2	0.0222724	0.0284519	0.02		0.0872902	0.0475766	0.0737207		-5.4886	-5.13533	-5.64386		-3.51804	-4.3936	-3.76179		YNL297C	MON2	2661	2550	906		2635	2605	2085
YMR070W	MOT3	0.309461	0.0302366	0.0126094		0.69176	0.0217338	0.012586		-1.69217	-5.04756	-6.30936		-0.531656	-5.52392	-6.31204		YMR070W	MOT3	2423	2543	1415		2379	2665	2626
YNL249C	MPA43	1.13851	0.8529	0.0149453		1.05537	0.737471	0.154052		0.187153	-0.229552	-6.06417		0.0777446	-0.439341	-2.69851		YNL249C	MPA43	1302	1262	1207		1452	1617	1334
YOR177C	MPC54	1.25335	0.576115	0.0102258		0.948576	0.544192	0.124528		0.32579	-0.795571	-6.61164		-0.0761648	-0.877812	-3.00545		YOR177C	MPC54	986	1760	1726		1825	2016	1608
YOR288C	MPD1	0.945241	0.566188	0.00527946		0.86804	1.74342	0.409157		-0.0812455	-0.820647	-7.56539		-0.204166	0.801919	-1.28927		YOR288C	MPD1	1810	1773	2658		2081	346	359
YOL088C	MPD2	1.07278	0.913043	0.00745269		1.01346	0.437196	0.0795653		0.101352	-0.131245	-7.06802		0.0192835	-1.19365	-3.65172		YOL088C	MPD2	1474	1145	2289		1614	2167	2032
YIR002C	MPH1	0.906391	0.332938	0.0185128		0.778535	0.525266	0.115338		-0.141794	-1.58668	-5.75533		-0.361167	-0.928879	-3.11606		YIR002C	MPH1	1885	2057	964		2258	2043	1698
YCL061C	MRC1	0.442418	1.86309	0.0156161		0.786109	0.907812	0.301424		-1.17652	0.897695	-6.00082		-0.347198	-0.139534	-1.73013		YCL061C	MRC1	2340	265	1151		2240	1240	558
YGL064C	MRH4	0.088832	0.100707	0.12275		0.184577	0.100031	0.11838		-3.49278	-3.31177	-3.02621		-2.43771	-3.32148	-3.0785		YGL064C	MRH4	2571	2349	114		2606	2515	1662
YDL079C	MRK1	1.00084	0.600422	0.0127617		1.03555	0.741503	0.1606		0.00121271	-0.73595	-6.29203		0.0503945	-0.431476	-2.63846		YDL079C	MRK1	1677	1722	1398		1526	1610	1284
YPR079W	MRL1	1.73992	4.10962	0.0108888		1.21009	0.787755	0.0750799		0.799024	2.03901	-6.52102		0.275109	-0.34418	-3.73543		YPR079W	MRL1	262	76	1629		905	1503	2073
YGL136C	MRM2	0.203423	0.141975	0.0843254		0.400231	0.123432	0.159664		-2.29745	-2.81629	-3.56789		-1.32109	-3.01821	-2.64689		YGL136C	MRM2	2492	2278	175		2544	2484	1294
YDR347W	MRP1	0.0415525	0.0609391	0.0653951		0.0885209	0.196355	0.0767888		-4.58892	-4.03649	-3.93467		-3.49784	-2.34847	-3.70296		YDR347W	MRP1	2624	2439	242		2633	2410	2060
YGR084C	MRP13	1.00508	0.663287	0.0158989		1.01703	0.466549	0.0373583		0.00731541	-0.592294	-5.97493		0.0243651	-1.0999	-4.74243		YGR084C	MRP13	1660	1621	1133		1598	2126	2380
YKL167C	MRP49	0.974624	0.520642	0.0191036		1.20003	0.935254	0.164171		-0.0370822	-0.941636	-5.71001		0.263076	-0.0965698	-2.60673		YKL167C	MRP49	1742	1837	943		936	1175	1253
YDR036C	MRP5	1.10446	1.4534	0.0730689		1.11122	1.1542	0.137778		0.143346	0.539432	-3.7746		0.152142	0.206895	-2.85958		YDR036C	MRP5	1394	441	213		1269	744	1488
YPL118W	MRP51	0.0224618	0.0366242	0.0283303		0.0247264	0.0438807	0.0240326		-5.47638	-4.77106	-5.14151		-5.3378	-4.51027	-5.37886		YPL118W	MRP51	2659	2513	623		2686	2612	2480
YDL202W	MRPL11	0.0507832	0.073741	0.0327409		0.0778059	0.085195	0.0521008		-4.2995	-3.76139	-4.93276		-3.68398	-3.55309	-4.26255		YDL202W	MRPL11	2610	2398	532		2640	2543	2270
YNL177C	MRPL22	0.021833	0.0306513	0.031401		0.0396511	0.0558951	0.0401567		-5.51735	-5.02791	-4.99305		-4.6565	-4.16113	-4.63822		YNL177C	MRPL22	2662	2540	560		2671	2590	2359
YMR193W	MRPL24	0.0303184	0.0308483	0.0137594		0.0262227	0.193658	0.71875		-5.04366	-5.01866	-6.18344		-5.25304	-2.36842	-0.476438		YMR193W	MRPL24	2645	2537	1304		2683	2412	168
YCR003W	MRPL32	0.0438373	0.0197256	0.0397287		0.0534322	0.0761272	0.0148064		-4.5117	-5.66379	-4.65368		-4.22615	-3.71544	-6.07764		YCR003W	MRPL32	2620	2599	413		2661	2557	2592
YKL170W	MRPL38	0.107271	0.0910764	0.0838095		0.0927835	0.244635	0.100186		-3.22067	-3.45678	-3.57674		-3.42999	-2.03129	-3.31925		YKL170W	MRPL38	2556	2369	178		2632	2359	1850
YPL173W	MRPL40	0.0935779	0.191718	0.0363165		0.0756799	0.142045	0.0861027		-3.41769	-2.38294	-4.78323		-3.72395	-2.81558	-3.5378		YPL173W	MRPL40	2566	2217	474		2643	2458	1978
YMR225C	MRPL44	2.28151	2.47458	0.0077096		1.29107	2.77826	0.620683		1.18999	1.30718	-7.01913		0.368564	1.47418	-0.688072		YMR225C	MRPL44	92	151	2222		668	169	199
YNR022C	MRPL50	1.65363	1.41057	0.0277457		1.17672	1.30699	0.194444		0.725635	0.49628	-5.17159		0.234766	0.386251	-2.36257		YNR022C	MRPL50	321	480	634		1020	586	1017
YJL063C	MRPL8	0.206029	0.130383	0.0273159		0.19802	0.225775	0.105495		-2.27908	-2.93917	-5.19411		-2.33628	-2.14704	-3.24476		YJL063C	MRPL8	2490	2299	652		2599	2379	1798
YPL013C	MRPS16	0.105925	0.288	0.180723		0.0797203	0.08577	0.148148		-3.23888	-1.79586	-2.46815		-3.64891	-3.54338	-2.75489		YPL013C	MRPS16	2557	2104	57		2638	2540	1399
YOR334W	MRS2	0.00926826	0.0117362	0.00996043		0.19119	0.0255654	0.0197351		-6.75349	-6.41289	-6.64958		-2.38692	-5.28966	-5.6631		YOR334W	MRS2	2697	2655	1775		2605	2655	2512
YJL133W	MRS3	1.2472	0.959584	0.0121032		1.93193	4.47826	0.519846		0.318688	-0.059519	-6.36847		0.950042	2.16294	-0.943844		YJL133W	MRS3	1000	1056	1464		95	83	244
YKR052C	MRS4	1.69668	1.18245	0.00703259		1.11159	2.10887	0.387764		0.762711	0.241778	-7.15173		0.152626	1.07647	-1.36675		YKR052C	MRS4	291	700	2381		1267	262	382
YOR188W	MSB1	0.989229	0.39586	0.0142985		0.940316	0.714641	0.185022		-0.0156232	-1.33694	-6.12799		-0.088783	-0.484709	-2.43423		YOR188W	MSB1	1699	1994	1262		1847	1671	1086
YGR014W	MSB2	1.39092	1.25091	0.040856		1.48188	1.0819	0.252149		0.47604	0.322977	-4.61331		0.567432	0.113573	-1.98765		YGR014W	MSB2	671	633	400		347	867	713
YNL293W	MSB3	2.36114	0.600585	0.0274359		0.948893	0.236426	0.0527267		1.23948	-0.735561	-5.18779		-0.0756829	-2.08054	-4.24532		YNL293W	MSB3	81	1721	644		1822	2366	2263
YDR205W	MSC2	0.58161	0.0187485	0.0162536		1.1796	0.52337	0.0308008		-0.781877	-5.73708	-5.9431		0.238295	-0.934097	-5.02089		YDR205W	MSC2	2236	2604	1111		1006	2044	2430
YLR219W	MSC3	1.607	1.31799	0.0180861		1.40481	1.28767	0.167383		0.684374	0.398344	-5.78898		0.490379	0.364765	-2.57877		YLR219W	MSC3	373	556	979		460	606	1221
YOR354C	MSC6	0.515602	0.155832	0.0113098		0.961867	0.27425	0.0153423		-0.955671	-2.68194	-6.46628		-0.056091	-1.86644	-6.02635		YOR354C	MSC6	2282	2258	1569		1778	2333	2581
YHR039C	MSC7	1.14373	0.706456	0.00917882		1.14195	0.796287	0.0902475		0.193746	-0.501328	-6.76748		0.191501	-0.32864	-3.46997		YHR039C	MSC7	1293	1544	1914		1131	1484	1939
YNL053W	MSG5	1.50002	1.21067	0.010148		1.05855	0.735391	0.110616		0.584983	0.275808	-6.62266		0.0820905	-0.443416	-3.17637		YNL053W	MSG5	478	669	1740		1443	1622	1747
YOL090W	MSH2	0.646783	0.252018	0.00932445		9.8862	75.5231	96.5623		-0.628647	-1.9884	-6.74477		3.30542	6.23885	6.59339		YOL090W	MSH2	2183	2152	1890		6	3	4
YCR092C	MSH3	1.06645	1.26778	0.115385		1.31082	1.1336	0.350694		0.0928135	0.342307	-3.11548		0.390467	0.180916	-1.51171		YCR092C	MSH3	1496	611	119		625	773	441
YFL003C	MSH4	0.850023	0.454487	0.0228916		0.936699	0.717056	0.157345		-0.234427	-1.13769	-5.44904		-0.0943426	-0.479842	-2.66799		YFL003C	MSH4	1967	1914	784		1862	1665	1308
YDL154W	MSH5	1.12713	0.851703	0.0138024		1.16908	0.835169	0.109354		0.172651	-0.231578	-6.17893		0.225374	-0.259861	-3.19292		YDL154W	MSH5	1331	1266	1299		1037	1393	1757
YIR009W	MSL1	0.803653	0.0368715	0.0136719		1.21419	0.798032	0.0268199		-0.315355	-4.76135	-6.19265		0.279991	-0.325482	-5.22055		YIR009W	MSL1	2036	2512	1314		894	1481	2464
YGR171C	MSM1	0.0664949	0.0878788	0.0404313		0.0716601	0.123657	0.0584029		-3.91061	-3.50834	-4.62838		-3.80269	-3.01558	-4.09782		YGR171C	MSM1	2590	2373	404		2648	2482	2202
YOL116W	MSN1	1.82084	1.88541	0.0274289		1.2996	0.857997	0.129108		0.864608	0.914878	-5.18816		0.378072	-0.220956	-2.95335		YOL116W	MSN1	216	255	645		648	1346	1567
YMR037C	MSN2	0.841592	0.395596	0.00725126		0.766581	0.546577	0.0405259		-0.248807	-1.3379	-7.10755		-0.38349	-0.871505	-4.62501		YMR037C	MSN2	1978	1997	2328		2270	2012	2354
YKL062W	MSN4	0.699662	0.796037	0.00705772		0.670437	0.229592	0.0280051		-0.515271	-0.329092	-7.14658		-0.576827	-2.12285	-5.15816		YKL062W	MSN4	2143	1381	2375		2402	2375	2458
YDR335W	MSN5	1.04822	0.0379747	0.0345092		1.02793	0.448796	0.135109		0.0679388	-4.71882	-4.85688		0.0397393	-1.15587	-2.8878		YDR335W	MSN5	1544	2509	505		1553	2151	1508
YNR049C	MSO1	1.27443	3.34342	0.00773435		1.42095	1.1767	0.329588		0.349856	1.74132	-7.0145		0.506852	0.234746	-1.60126		YNR049C	MSO1	931	98	2216		430	726	482
YGR028W	MSP1	0.834656	0.616732	0.137037		0.840519	0.694043	0.178042		-0.260747	-0.697286	-2.86736		-0.250648	-0.526903	-2.48971		YGR028W	MSP1	1988	1690	96		2133	1728	1143
YMR164C	MSS11	1.35785	1.04064	0.00755749		1.2915	0.345118	0.0633667		0.441327	0.0574734	-7.04788		0.369047	-1.53484	-3.98013		YMR164C	MSS11	741	923	2258		667	2259	2161
YDR194C	MSS116	0.0135635	0.018315	0.0154313		0.0140523	0.0351659	0.0137538		-6.20412	-5.77083	-6.01799		-6.15305	-4.82968	-6.18403		YDR194C	MSS116	2684	2607	1166		2696	2631	2602
YMR287C	MSU1	0.0176142	0.0536076	0.0168862		0.0145939	0.0283089	0.0161652		-5.82712	-4.22142	-5.88801		-6.09849	-5.1426	-5.95096		YMR287C	MSU1	2668	2457	1066		2695	2648	2566
YKR080W	MTD1	1.16633	1.40327	0.0480804		1.13929	0.947917	0.185567		0.221982	0.488797	-4.37841		0.188133	-0.0771669	-2.42999		YKR080W	MTD1	1227	485	338		1145	1139	1082
YMR228W	MTF1	0.0237178	0.0536131	0.0240964		0.0748719	0.130559	0.101307		-5.39789	-4.22127	-5.37504		-3.73943	-2.93723	-3.30319		YMR228W	MTF1	2655	2456	739		2645	2466	1835
YMR097C	MTG1	0.0195372	0.117647	0.0152979		0.0947757	0.12509	0.0790816		-5.67763	-3.08746	-6.03052		-3.39934	-2.99896	-3.66051		YMR097C	MTG1	2664	2321	1178		2631	2479	2036
YDR277C	MTH1	0.123052	0.174963	0.00793651		0.665476	0.228962	0.0330736		-3.02266	-2.51488	-6.97728		-0.587542	-2.12682	-4.91818		YDR277C	MTH1	2540	2233	2176		2408	2376	2413
YGR023W	MTL1	1.14333	0.223926	0.171795		1.92583	1.52882	0.246988		0.193239	-2.1589	-2.54124		0.945481	0.61242	-2.01749		YGR023W	MTL1	1294	2186	64		96	426	737
YGL236C	MTO1	0.0166072	0.0151264	0.0160926		0.0401372	0.0185707	0.0140449		-5.91205	-6.04679	-5.95745		-4.63892	-5.75083	-6.15381		YGL236C	MTO1	2674	2630	1123		2670	2676	2597
YIR019C	MUC1	1.33427	3.17194	0.0117452		1.02176	0.886855	0.119969		0.416055	1.66536	-6.41179		0.0310631	-0.17323	-3.05927		YIR019C	MUC1	798	110	1511		1575	1284	1644
YBR119W	MUD1	1.92844	0.25856	0.0290237		1.85298	1.00127	0.75935		0.947437	-1.95143	-5.10662		0.889851	0.00183051	-0.397164		YBR119W	MUD1	169	2140	609		111	1014	155
YKL074C	MUD2	0.265461	0.0204832	0.00800915		0.591094	0.224633	0.121442		-1.91343	-5.60942	-6.96413		-0.75854	-2.15436	-3.04167		YKL074C	MUD2	2447	2595	2160		2460	2380	1636
YPL070W	MUK1	1.73338	0.757642	0.013861		1.11402	0.127518	0.0124969		0.793588	-0.400412	-6.17282		0.155775	-2.97123	-6.32228		YPL070W	MUK1	269	1452	1290		1252	2471	2628
YBR057C	MUM2	1.34373	1.46667	0.102433		0.912467	0.817384	0.134615		0.426244	0.552541	-3.28725		-0.132155	-0.290913	-2.89308		YBR057C	MUM2	772	435	139		1951	1432	1516
YHL036W	MUP3	0.910255	0.714902	0.0100735		1.15968	0.667486	0.0904794		-0.135658	-0.484182	-6.63329		0.21373	-0.583191	-3.46627		YHL036W	MUP3	1879	1531	1752		1072	1781	1937
YGR007W	MUQ1	1.20456	1.57233	0.0480591		1.42136	0.549762	0.0815385		0.268509	0.652901	-4.37905		0.507276	-0.863122	-3.61638		YGR007W	MUQ1	1123	376	339		428	2008	2018
YDR386W	MUS81	1.29177	0.680978	0.0164234		1.23372	0.835098	0.0803783		0.369351	-0.554321	-5.92811		0.303012	-0.259983	-3.63705		YDR386W	MUS81	885	1590	1101		821	1394	2023
YMR004W	MVP1	0.474665	0.0909091	0.0512645		1.04847	1.47113	0.387952		-1.07502	-3.45943	-4.2859		0.0682818	0.556921	-1.36605		YMR004W	MVP1	2316	2370	321		1480	464	380
YER042W	MXR1	1.50909	0.756757	0.0233918		1.52897	0.829803	0.140083		0.593679	-0.402098	-5.41785		0.612555	-0.269159	-2.83564		YER042W	MXR1	468	1454	760		288	1408	1467
YKL129C	MYO3	1.12854	0.781957	0.00568833		0.912146	0.362188	0.0557802		0.174457	-0.354839	-7.45778		-0.132663	-1.46519	-4.1641		YKL129C	MYO3	1327	1405	2617		1953	2241	2231
YMR109W	MYO5	1.22734	0.827861	0.00580859		1.28154	0.952706	0.0888325		0.295538	-0.27254	-7.4276		0.357876	-0.0698971	-3.49277		YMR109W	MYO5	1052	1310	2601		692	1120	1955
YML117W	NAB6	0.440719	0.303698	0.0072167		1.51491	6.50681	1.92221		-1.18207	-1.71929	-7.11445		0.599234	2.70195	0.942765		YML117W	NAB6	2343	2085	2337		299	53	53
YLR382C	NAM2	0.0530227	0.034188	0.0139104		0.0610274	0.274559	0.043578		-4.23725	-4.87036	-6.1677		-4.0344	-1.86481	-4.52026		YLR382C	NAM2	2607	2523	1287		2655	2332	2335
YHR086W	NAM8	0.736352	0.219394	0.0226608		1.13	0.787055	0.172557		-0.441533	-2.1884	-5.46366		0.176318	-0.345463	-2.53485		YHR086W	NAM8	2105	2192	791		1176	1507	1185
YGR232W	NAS6	1.15732	0.580913	0.300962		0.921815	1.49956	0.332553		0.210786	-0.783606	-1.73235		-0.117451	0.584538	-1.58835		YGR232W	NAS6	1252	1754	36		1921	445	477
YPR155C	NCA2	1.15726	0.912398	0.00904416		1.09635	0.585824	0.144588		0.210709	-0.132265	-6.7888		0.132703	-0.77146	-2.78998		YPR155C	NCA2	1253	1148	1937		1315	1933	1430
YJL116C	NCA3	1.13872	0.873341	0.0216535		1.06994	1.03124	0.114823		0.187413	-0.195382	-5.52925		0.0975244	0.0443754	-3.12252		YJL116C	NCA3	1300	1226	824		1409	951	1705
YJL206C-A	NCE101	1.19538	0.995728	0.00698188		1.10776	0.800284	0.169987		0.25747	-0.00617702	-7.16217		0.147643	-0.321417	-2.5565		YJL206C-A	NCE101	1146	987	2393		1285	1478	1207
YPR149W	NCE102	0.952754	0.515124	0.0107676		0.702165	0.748672	0.249503		-0.0698243	-0.957008	-6.53716		-0.510118	-0.417594	-2.00287		YPR149W	NCE102	1792	1844	1645		2368	1593	725
YMR145C	NDE1	2.66135	3.112	0.00778875		1.49236	3.09284	0.417084		1.41216	1.63784	-7.00439		0.577594	1.62893	-1.26159		YMR145C	NDE1	43	113	2208		326	147	343
YDL085W	NDE2	1.11039	0.730259	0.00777817		0.809066	0.511291	0.0508705		0.151065	-0.453521	-7.00635		-0.30567	-0.967785	-4.29703		YDL085W	NDE2	1377	1502	2212		2204	2063	2277
YML120C	NDI1	0.545073	0.25227	0.0223928		1.04264	0.180979	0.115806		-0.875478	-1.98696	-5.48082		0.0602452	-2.46611	-3.11022		YML120C	NDI1	2262	2150	797		1497	2431	1690
YOL104C	NDJ1	1.12614	1.03678	0.0096507		1.08646	0.701867	0.0987976		0.171382	0.0521082	-6.69515		0.119634	-0.510731	-3.33938		YOL104C	NDJ1	1335	930	1832		1354	1713	1863
YHR124W	NDT80	0.924444	0.880729	0.00618673		0.714691	0.494374	0.107228		-0.113342	-0.18323	-7.33661		-0.484608	-1.01633	-3.22125		YHR124W	NDT80	1855	1209	2564		2351	2085	1777
YLR265C	NEJ1	1.04341	0.623988	0.00969529		0.802948	0.568564	0.0906729		0.0613014	-0.680411	-6.6885		-0.316621	-0.814605	-3.46318		YLR265C	NEJ1	1563	1678	1825		2216	1964	1933
YHR004C	NEM1	0.606918	0.775	0.348624		0.898888	1.28655	0.484472		-0.720426	-0.367732	-1.52026		-0.153787	0.363507	-1.04551		YHR004C	NEM1	2208	1417	31		1997	608	267
YPL226W	NEW1	0.477025	0.0680925	0.014646		0.843725	1.06357	0.107756		-1.06786	-3.87636	-6.09335		-0.245155	0.0889186	-3.21416		YPL226W	NEW1	2315	2416	1234		2126	897	1772
YOR156C	NFI1	1.47129	2.21994	0.00583022		1.62311	2.31477	0.962456		0.557086	1.15052	-7.42223		0.698758	1.21087	-0.0552081		YOR156C	NFI1	521	187	2598		211	232	110
YKR104W	NFT1	0.924819	0.751518	0.0112844		1.00658	0.768588	0.168		-0.112757	-0.41212	-6.46952		0.00945497	-0.379717	-2.57347		YKR104W	NFT1	1853	1461	1577		1629	1555	1213
YKR103W	NFT1	1.37312	1.1404	0.00801766		0.887474	0.569638	0.192513		0.457463	0.189543	-6.9626		-0.172223	-0.811882	-2.37697		YKR103W	NFT1	707	763	2159		2031	1963	1031
YKL040C	NFU1	0.771352	0.368823	0.0255746		0.724559	0.0181052	0.017719		-0.374538	-1.439	-5.28915		-0.464826	-5.78745	-5.81856		YKL040C	NFU1	2074	2020	695		2335	2681	2547
YMR285C	NGL2	0.944588	0.457902	0.0104511		1.23086	0.952486	0.235973		-0.0822428	-1.12689	-6.5802		0.299668	-0.0702309	-2.08331		YMR285C	NGL2	1812	1910	1690		834	1123	772
YBR212W	NGR1	0.711762	0.158641	0.00897945		0.71352	0.274966	0.0562746		-0.490533	-2.65616	-6.79916		-0.486974	-1.86267	-4.15137		YBR212W	NGR1	2124	2250	1946		2353	2331	2225
YPR052C	NHP6A	1.35397	0.426821	0.00943073		1.31272	1.34847	0.283395		0.437193	-1.2283	-6.72842		0.392559	0.431328	-1.81912		YPR052C	NHP6A	752	1946	1874		623	544	614
YBR090C-A	NHP6B	0.954209	0.824561	0.0427665		1.57326	1.11829	0.176389		-0.0676225	-0.278301	-4.54737		0.653753	0.161295	-2.50317		YBR090C-A	NHP6B	1788	1312	374		244	799	1154
YGL221C	NIF3	1.38369	0.445912	0.0136707		0.952381	0.610367	0.102333		0.468518	-1.16517	-6.19276		-0.0703893	-0.71225	-3.28866		YGL221C	NIF3	683	1923	1315		1809	1884	1830
YNL078W	NIS1	0.996789	1.21378	0.00660188		1.35768	0.459544	0.0552001		-0.00464001	0.279501	-7.24291		0.441142	-1.12172	-4.17919		YNL078W	NIS1	1683	665	2481		535	2136	2236
YIL164C	NIT1	1.32902	1.24607	0.0223822		1.31054	1.0541	0.148812		0.410358	0.317388	-5.4815		0.390159	0.0760104	-2.74844		YIL164C	NIT1	813	635	798		626	913	1392
YDR383C	NKP1	1.14658	0.642195	0.0070195		1.1392	0.606201	0.0602581		0.19734	-0.638917	-7.15442		0.188023	-0.722133	-4.0527		YDR383C	NKP1	1286	1656	2383		1146	1898	2188
YGR010W	NMA2	1.25166	0.5997	0.0365009		1.71193	0.608167	0.078125		0.323846	-0.737687	-4.77592		0.775621	-0.717461	-3.67807		YGR010W	NMA2	991	1724	471		159	1892	2046
YHR077C	NMD2	0.0664429	0.0171013	0.0126709		0.567869	0.0691685	0.013326		-3.91174	-5.86975	-6.30234		-0.81637	-3.85374	-6.22961		YHR077C	NMD2	2591	2616	1408		2474	2577	2612
YLR363C	NMD4	1.04124	1.10896	0.0254688		1.43286	0.633429	0.114386		0.0583048	0.149207	-5.29513		0.518896	-0.658744	-3.12802		YLR363C	NMD4	1567	810	699		413	1848	1712
YGR089W	NNF2	0.508816	0.485292	0.0202986		1.12365	0.84671	0.285731		-0.974784	-1.04308	-5.62247		0.168187	-0.24006	-1.80727		YGR089W	NNF2	2288	1881	888		1206	1361	606
YLR285W	NNT1	0.84079	0.60944	0.00976774		0.723404	0.615877	0.14657		-0.250182	-0.714445	-6.67776		-0.467126	-0.699285	-2.77034		YLR285W	NNT1	1981	1704	1812		2336	1877	1412
YOL041C	NOP12	0.494751	0.681623	0.0348174		1.28731	1.85103	0.303518		-1.01523	-0.552955	-4.84405		0.364362	0.888325	-1.72015		YOL041C	NOP12	2300	1588	499		674	310	548
YNL175C	NOP13	1.18516	0.968018	0.0106244		1.44351	1.02495	0.154626		0.245077	-0.0468938	-6.55648		0.529585	0.0355595	-2.69314		YNL175C	NOP13	1166	1040	1664		400	965	1327
YNL183C	NPR1	1.00179	1.5625	0.00927088		0.838214	2.03906	0.512894		0.00257722	0.643856	-6.75308		-0.254609	1.0279	-0.963267		YNL183C	NPR1	1674	380	1899		2145	277	248
YEL062W	NPR2	0.482366	0.121274	0.0108485		0.673553	2.65547	0.225762		-1.0518	-3.04366	-6.52636		-0.570137	1.40896	-2.14712		YEL062W	NPR2	2312	2316	1632		2399	181	825
YGL067W	NPY1	1.25915	0.802312	0.00917511		1.216	1.28439	0.390757		0.332447	-0.317765	-6.76806		0.282138	0.361084	-1.35566		YGL067W	NPY1	975	1365	1916		888	611	378
YBR066C	NRG2	1.35718	0.811187	0.00746465		0.933094	0.879349	0.153647		0.440616	-0.301893	-7.06571		-0.0999049	-0.185492	-2.70231		YBR066C	NRG2	743	1343	2285		1878	1298	1336
YJR062C	NTA1	0.727033	0.650309	0.0202361		0.959336	0.574273	0.0367928		-0.459907	-0.620803	-5.62693		-0.0598925	-0.80019	-4.76443		YJR062C	NTA1	2113	1649	892		1784	1953	2386
YBR188C	NTC20	1.06501	0.233969	0.0126364		1.04078	0.634325	0.0259453		0.0908729	-2.09561	-6.30627		0.0576686	-0.656706	-5.26839		YBR188C	NTC20	1500	2169	1413		1507	1847	2469
YOL043C	NTG2	0.968553	1.02514	0.0993789		1.2746	1.04122	0.229075		-0.0460964	0.0358205	-3.33092		0.350046	0.0582762	-2.12611		YOL043C	NTG2	1753	952	146		710	933	801
YBR001C	NTH2	1.08693	1.18738	0.0141172		1.17798	1.03512	0.191079		0.120263	0.247777	-6.1464		0.236314	0.0497966	-2.38776		YBR001C	NTH2	1439	695	1278		1014	942	1039
YPR031W	NTO1	1.43285	0.570911	0.0205599		0.89094	0.481855	0.0898956		0.518886	-0.808662	-5.60402		-0.1666	-1.05333	-3.47561		YPR031W	NTO1	579	1767	870		2020	2108	1946
YJL208C	NUC1	0.865437	0.383085	0.0340909		0.42051	0.117672	0.0461538		-0.2085	-1.38427	-4.87447		-1.24979	-3.08715	-4.43741		YJL208C	NUC1	1945	2008	510		2539	2488	2323
YDR150W	NUM1	1.1478	1.50467	0.0736677		1.22334	1.09378	0.211416		0.19887	0.58945	-3.76282		0.290821	0.129328	-2.24184		YDR150W	NUM1	1280	414	209		865	844	902
YBL079W	NUP170	0.578533	0.881714	0.0284332		0.618557	0.650633	0.259808		-0.78953	-0.181617	-5.13628		-0.693022	-0.620084	-1.94448		YBL079W	NUP170	2241	1204	620		2440	1811	678
YLR335W	NUP2	2.669	3.37349	0.0158028		1.73458	4.13446	0.892453		1.4163	1.75424	-5.98368		0.794584	2.0477	-0.164152		YLR335W	NUP2	41	95	1137		151	94	126
YDR192C	NUP42	0.719407	0.328085	0.00693033		0.962377	0.439949	0.0935772		-0.475119	-1.60786	-7.17286		-0.0553266	-1.18459	-3.4177		YDR192C	NUP42	2119	2062	2406		1775	2165	1911
YGL151W	NUT1	2.61853	4.05067	0.0166583		0.967763	0.967201	0.222049		1.38876	2.01816	-5.90761		-0.0472738	-0.0481129	-2.17105		YGL151W	NUT1	48	78	1086		1759	1087	837
YLR093C	NYV1	1.84187	0.982808	0.00857449		1.34415	2.50411	0.474138		0.881167	-0.0250183	-6.86573		0.426695	1.3243	-1.07662		YLR093C	NYV1	201	1007	2046		555	202	277
YKL120W	OAC1	1.16374	1.16627	0.0654088		0.968447	0.902256	0.210526		0.218773	0.221903	-3.93437		-0.0462545	-0.148392	-2.24793		YKL120W	OAC1	1236	718	240		1758	1249	911
YNL099C	OCA1	1.44722	9.56499	52.3461		2.10536	3.91938	1.14649		0.533279	3.25776	5.71001		1.07407	1.97063	0.197223		YNL099C	OCA1	553	19	10		71	102	92
YPL134C	ODC1	1.11047	0.654456	0.00952381		1.00438	0.729507	0.127777		0.151173	-0.611631	-6.71425		0.00631175	-0.455006	-2.9683		YPL134C	ODC1	1375	1637	1851		1639	1640	1581
YIL136W	OM45	1.39171	0.271209	0.0050996		1.0147	0.900073	0.0777075		0.476859	-1.88253	-7.6154		0.0210552	-0.151886	-3.6858		YIL136W	OM45	669	2124	2669		1609	1255	2053
YHL020C	OPI1	0.707387	0.968497	0.00868413		0.777713	0.731942	0.0239675		-0.499427	-0.0461804	-6.8474		-0.36269	-0.450198	-5.38278		YHL020C	OPI1	2130	1039	2017		2260	1632	2481
YJL212C	OPT1	0.519417	0.344367	0.00686368		1.34835	1.34385	0.189339		-0.945035	-1.53798	-7.1868		0.431198	0.426374	-2.40095		YJL212C	OPT1	2280	2048	2416		548	549	1056
YBR129C	OPY1	2.18759	2.56154	0.0634921		2.54069	5.03014	1.18811		1.12934	1.35701	-3.97728		1.34522	2.3306	0.248662		YBR129C	OPY1	110	142	249		46	71	87
YGR038W	ORM1	1.60632	1.3839	0.0565611		2.34929	1.25411	0.222997		0.683762	0.468741	-4.14405		1.23222	0.326666	-2.16491		YGR038W	ORM1	374	503	292		54	637	833
YDL019C	OSH2	0.23856	0.0734788	0.0416272		0.795988	0.614219	0.108696		-2.06758	-3.76653	-4.58633		-0.329181	-0.703175	-3.20163		YDL019C	OSH2	2461	2401	388		2226	1880	1766
YHR073W	OSH3	0.988428	2.17505	0.00514317		0.915145	1.50629	0.32971		-0.0167925	1.12105	-7.60313		-0.127927	0.591004	-1.60073		YHR073W	OSH3	1702	190	2665		1943	441	481
YKR003W	OSH6	0.745822	0.583934	0.00918762		0.956356	0.800737	0.117708		-0.423097	-0.776122	-6.76609		-0.0643804	-0.320599	-3.08671		YKR003W	OSH6	2097	1746	1910		1793	1477	1669
YJR051W	OSM1	1.40157	1.15722	0.0130947		1.03177	1.05315	0.176118		0.487039	0.210662	-6.25487		0.0451273	0.0747167	-2.50539		YJR051W	OSM1	645	733	1364		1540	914	1158
YOR085W	OST3	0.404232	0.00807885	0.00700659		0.548919	0.093856	0.0168168		-1.30674	-6.95163	-7.15707		-0.865334	-3.41341	-5.89396		YOR085W	OST3	2369	2689	2386		2490	2524	2556
YHR179W	OYE2	0.272237	0.185913	0.00754665		0.596452	0.156084	0.0203315		-1.87707	-2.4273	-7.04995		-0.745523	-2.6796	-5.62014		YHR179W	OYE2	2440	2221	2262		2453	2445	2508
YPL171C	OYE3	1.40432	1.10197	0.0175343		1.28098	1.07754	0.140793		0.489872	0.140084	-5.83367		0.357248	0.107741	-2.82835		YPL171C	OYE3	638	825	1018		695	873	1463
YGR078C	PAC10	0.341897	0.106404	0.0678659		0.796571	0.489082	0.0910112		-1.54836	-3.23238	-3.88117		-0.328125	-1.03185	-3.45781		YGR078C	PAC10	2403	2339	231		2224	2091	1929
YDR488C	PAC11	1.06115	0.551769	0.0178749		0.874633	0.564882	0.119219		0.085622	-0.857863	-5.80592		-0.19325	-0.823978	-3.06831		YDR488C	PAC11	1513	1790	997		2068	1972	1650
YER007W	PAC2	1.14561	0.805059	0.0119824		1.21186	0.657978	0.130133		0.196116	-0.312833	-6.38293		0.277228	-0.603888	-2.94194		YER007W	PAC2	1289	1358	1480		901	1797	1549
YDR538W	PAD1	0.960906	0.683078	0.0110473		0.891096	0.632083	0.149779		-0.0575324	-0.549878	-6.50016		-0.166346	-0.661815	-2.7391		YDR538W	PAD1	1771	1585	1601		2019	1855	1378
YMR174C	PAI3	1.44642	1.39755	0.00885186		0.928548	0.842717	0.153141		0.532488	0.482895	-6.8198		-0.106952	-0.24688	-2.70707		YMR174C	PAI3	555	490	1975		1902	1368	1342
YMR174C	PAI3	1.32205	1.33415	0.00818137		1.04882	0.608575	0.100826		0.402777	0.415918	-6.93344		0.0687709	-0.716492	-3.31006		YMR174C	PAI3	828	545	2130		1479	1891	1845
YER129W	PAK1	0.281273	0.465996	0.00827891		0.564991	0.0179403	0.00802265		-1.82996	-1.10161	-6.91634		-0.8237	-5.80065	-6.96171		YER129W	PAK1	2435	1901	2113		2477	2683	2693
YDR251W	PAM1	1.03472	0.0648503	0.0103741		0.755106	0.220829	0.0396462		0.0492352	-3.94674	-6.59087		-0.405248	-2.179	-4.65667		YDR251W	PAM1	1584	2427	1703		2288	2384	2362
YKL025C	PAN3	1.11396	1.08155	0.0064179		1.19194	1.5604	0.236296		0.155691	0.113101	-7.28368		0.253311	0.641917	-2.08133		YKL025C	PAN3	1365	858	2522		970	410	771
YIL145C	PAN6	1.00733	1.44119	0.00749604		0.886006	0.704512	0.13064		0.0105358	0.527261	-7.05966		-0.174611	-0.505304	-2.93633		YIL145C	PAN6	1653	453	2276		2035	1705	1545
YCR077C	PAT1	0.0940797	0.0459683	0.048569		0.381498	0.067921	0.0323292		-3.40997	-4.44322	-4.36382		-1.39025	-3.88	-4.95102		YCR077C	PAT1	2565	2484	335		2549	2580	2418
YEL049W	PAU2	0.294922	0.173109	0.0525657		0.508115	0.140808	0.0658135		-1.76159	-2.53025	-4.24973		-0.976773	-2.8282	-3.92547		YEL049W	PAU2	2430	2235	314		2508	2459	2139
YLR461W	PAU4	1.33212	1.41747	0.00773196		1.15649	0.687131	0.136044		0.41372	0.503322	-7.01495		0.209748	-0.541343	-2.87785		YLR461W	PAU4	807	472	2218		1080	1742	1498
YGR178C	PBP1	0.884234	5.16711	0.020802		1.04204	0.47958	0.0950046		-0.1775	2.36936	-5.58714		0.059411	-1.06016	-3.39586		YGR178C	PBP1	1922	54	859		1502	2109	1897
YJL128C	PBS2	0.610268	0.362727	0.019425		2.25613	11.2816	2.49812		-0.712485	-1.46304	-5.68594		1.17385	3.49589	1.32084		YJL128C	PBS2	2205	2034	929		59	20	37
YBR295W	PCA1	0.064868	0.053125	0.0174399		0.819838	4.10984	2.80655		-3.94635	-4.23447	-5.84146		-0.286588	2.03908	1.4888		YBR295W	PCA1	2592	2458	1028		2186	97	32
YLR151C	PCD1	0.917427	0.54765	0.00708743		0.989397	0.680171	0.0644294		-0.124335	-0.868674	-7.14052		-0.0153786	-0.55603	-3.95614		YLR151C	PCD1	1868	1801	2370		1678	1756	2153
YBR186W	PCH2	1.1819	0.823245	0.00752351		1.03776	1.11367	0.255452		0.241107	-0.280605	-7.05438		0.0534724	0.155322	-1.96887		YBR186W	PCH2	1183	1316	2269		1517	808	697
YKR097W	PCK1	1.21609	0.170089	0.010692		1.22768	0.528495	0.0481551		0.282247	-2.55564	-6.54733		0.295937	-0.920038	-4.37617		YKR097W	PCK1	1089	2239	1656		851	2038	2303
YNL289W	PCL1	1.26175	1.44604	0.0114403		0.879914	0.882062	0.150555		0.335421	0.532105	-6.44973		-0.184566	-0.181049	-2.73164		YNL289W	PCL1	965	448	1553		2051	1292	1372
YER059W	PCL6	1.08116	0.675203	0.0137918		1.24882	2.34836	0.160783		0.112577	-0.566606	-6.18005		0.320562	1.23165	-2.63681		YER059W	PCL6	1454	1606	1301		782	225	1277
YIL050W	PCL7	1.3435	0.98499	0.00979233		0.758595	0.0905773	0.00681008		0.425992	-0.0218187	-6.67413		-0.398598	-3.46471	-7.19811		YIL050W	PCL7	773	1001	1807		2284	2530	2698
YPL219W	PCL8	1.27241	0.234412	0.00808314		0.950606	0.662696	0.0484866		0.347567	-2.09288	-6.95087		-0.0730803	-0.59358	-4.36627		YPL219W	PCL8	935	2168	2147		1817	1789	2300
YGR202C	PCT1	2.51572	1.51749	0.0351562		1.54113	1.71753	0.373786		1.33097	0.60169	-4.83007		0.62399	0.780335	-1.41971		YGR202C	PCT1	61	404	490		278	357	402
YER178W	PDA1	0.364523	0.431925	0.178571		0.519825	0.0947585	0.0810811		-1.45592	-1.21115	-2.48543		-0.943902	-3.3996	-3.62449		YER178W	PDA1	2390	1940	58		2505	2522	2019
YLR044C	PDC1	0.441409	0.180986	0.0136852		0.875639	0.224499	0.00837193		-1.17981	-2.46605	-6.19124		-0.191592	-2.15522	-6.90022		YLR044C	PDC1	2341	2225	1312		2065	2381	2688
YGR087C	PDC6	1.27672	0.940824	0.0103099		0.964514	1.10146	0.217305		0.352444	-0.0880027	-6.59983		-0.0521265	0.13942	-2.2022		YGR087C	PDC6	923	1085	1713		1768	830	865
YGL248W	PDE1	1.64264	0.609211	0.189655		1.44178	0.744908	0.2657		0.716018	-0.714987	-2.39855		0.527848	-0.424867	-1.91213		YGL248W	PDE1	336	1705	53		402	1599	667
YOR360C	PDE2	0.51148	0.0407725	0.0533898		1.33243	2.58667	0.337626		-0.967251	-4.61626	-4.22729		0.414055	1.3711	-1.5665		YOR360C	PDE2	2286	2498	306		578	190	468
YOR328W	PDR10	1.0614	0.907629	0.00621751		0.834219	0.724574	0.135612		0.085965	-0.139825	-7.32945		-0.261501	-0.464796	-2.88245		YOR328W	PDR10	1512	1160	2557		2157	1647	1503
YIL013C	PDR11	0.705154	0.325844	0.010305		1.10766	2.32267	0.285924		-0.50399	-1.61775	-6.60051		0.147519	1.21578	-1.8063		YIL013C	PDR11	2134	2065	1716		1286	228	603
YPL058C	PDR12	0.824827	1.2801	0.0840198		0.947559	0.81407	0.112903		-0.277836	0.356255	-3.57313		-0.0777124	-0.296775	-3.14684		YPL058C	PDR12	2001	593	177		1829	1440	1723
YNR070W	PDR18	1.25305	0.885367	0.0155146		0.910542	0.132302	0.0111461		0.325444	-0.175653	-6.01023		-0.135203	-2.91809	-6.48731		YNR070W	PDR18	987	1195	1159		1961	2465	2644
YBL005W	PDR3	1.95273	1.56476	0.032634		1.27682	2.63158	0.443618		0.965492	0.645944	-4.93748		0.352554	1.39593	-1.17261		YBL005W	PDR3	161	379	536		704	185	311
YOR153W	PDR5	1.3451	0.914068	0.00968039		1.20788	0.947734	0.147313		0.427708	-0.129627	-6.69072		0.272477	-0.0774457	-2.76305		YOR153W	PDR5	766	1143	1828		919	1140	1406
YGR193C	PDX1	1.06254	0.772671	0.0161006		0.883027	0.323931	0.0435299		0.0875163	-0.372073	-5.95674		-0.179471	-1.62624	-4.52185		YGR193C	PDX1	1507	1419	1122		2042	2287	2336
YER149C	PEA2	1.34757	0.602533	0.0251971		1.35551	0.935603	0.120428		0.430357	-0.730889	-5.3106		0.438833	-0.0960321	-3.05376		YER149C	PEA2	762	1720	706		537	1174	1640
YPL154C	PEP4	0.270802	0.723945	0.0167262		0.617446	0.0914502	0.0197707		-1.88469	-0.466048	-5.90174		-0.695615	-3.45087	-5.6605		YPL154C	PEP4	2441	1516	1078		2442	2529	2511
YFR023W	PES4	1.23147	0.927596	0.0313531		1.54829	0.860018	0.191018		0.30038	-0.108432	-4.99525		0.630675	-0.217561	-2.38822		YFR023W	PES4	1041	1113	563		270	1338	1042
YKR046C	PET10	1.0687	1.25555	0.0057223		0.980025	0.536961	0.0677765		0.0958566	0.328321	-7.44919		-0.0291093	-0.89711	-3.88307		YKR046C	PET10	1484	624	2612		1711	2027	2124
YBL080C	PET112	0.0290276	0.033419	0.0581655		0.0816577	0.0852515	0.05		-5.10643	-4.90319	-4.10369		-3.61427	-3.55213	-4.32193		YBL080C	PET112	2647	2526	282		2636	2542	2285
YER058W	PET117	0.0237059	0.0365854	0.0322327		0.0610418	0.0362815	0.0317597		-5.39861	-4.77259	-4.95533		-4.03406	-4.78462	-4.97666		YER058W	PET117	2656	2514	543		2654	2628	2423
YOR017W	PET127	0.371097	0.0452816	0.0187551		0.993515	0.240365	0.0204499		-1.43013	-4.46493	-5.73657		-0.00938615	-2.0567	-5.61176		YOR017W	PET127	2383	2486	955		1669	2363	2506
YJL023C	PET130	0.225406	0.0736498	0.0279813		0.0760653	0.127297	0.0802239		-2.1494	-3.76318	-5.15939		-3.71662	-2.97373	-3.63982		YJL023C	PET130	2473	2399	629		2642	2472	2026
YLR067C	PET309	0.0500033	0.031746	0.0153597		0.0294169	0.0953087	0.0535714		-4.32183	-4.97728	-6.0247		-5.08721	-3.39125	-4.22239		YLR067C	PET309	2611	2532	1170		2674	2521	2253
YGR222W	PET54	0.115437	0.129586	0.0442177		0.237906	0.152276	0.131173		-3.11483	-2.94802	-4.49923		-2.07153	-2.71524	-2.93046		YGR222W	PET54	2549	2301	369		2586	2449	1540
YDR265W	PEX10	1.03199	0.424122	0.0103885		0.834799	0.421499	0.0473074		0.0454354	-1.23745	-6.58887		-0.260499	-1.2464	-4.40179		YDR265W	PEX10	1592	1953	1702		2156	2189	2310
YOL147C	PEX11	1.3176	0.535482	0.0123065		0.753075	0.488972	0.0837032		0.397909	-0.901091	-6.34443		-0.409134	-1.03218	-3.57857		YOL147C	PEX11	838	1817	1444		2290	2092	2003
YLR191W	PEX13	1.14717	0.890501	0.0132181		1.0927	0.414508	0.0501166		0.198079	-0.16731	-6.24134		0.127901	-1.27053	-4.31857		YLR191W	PEX13	1283	1185	1352		1333	2195	2282
YGL153W	PEX14	1.30627	0.814803	0.0154849		0.761319	0.152865	0.0299233		0.38545	-0.295477	-6.01299		-0.393427	-2.70967	-5.06258		YGL153W	PEX14	861	1333	1161		2282	2448	2441
YOL044W	PEX15	1.02127	0.569253	0.0221833		1.1386	0.422769	0.0550898		0.0303656	-0.812858	-5.49438		0.187257	-1.24206	-4.18207		YOL044W	PEX15	1618	1769	805		1148	2185	2237
YNL214W	PEX17	1.7946	1.59558	0.00949442		1.02885	0.609518	0.072747		0.843659	0.674077	-6.7187		0.0410298	-0.71426	-3.78097		YNL214W	PEX17	232	365	1857		1550	1888	2091
YJL210W	PEX2	0.980849	0.662634	0.00859107		0.892581	0.392503	0.0274476		-0.0278976	-0.593715	-6.86295		-0.163944	-1.34922	-5.18718		YJL210W	PEX2	1716	1623	2038		2017	2214	2460
YGR239C	PEX21	1.448	2.04435	0.151442		1.20796	2.04105	0.495979		0.534065	1.03165	-2.72316		0.272568	1.02931	-1.01165		YGR239C	PEX21	552	211	82		917	276	259
YPL112C	PEX25	1.24737	0.793559	0.00729465		1.05331	0.649322	0.118485		0.318886	-0.333591	-7.09895		0.0749314	-0.622994	-3.07722		YPL112C	PEX25	998	1387	2319		1460	1815	1661
YDR329C	PEX3	0.59553	0.0638298	0.017341		1.05653	0.667584	0.0208333		-0.747754	-3.96963	-5.84967		0.0793311	-0.582978	-5.58496		YDR329C	PEX3	2221	2429	1041		1449	1780	2502
YDR244W	PEX5	1.83529	0.951029	0.00866689		1.20285	0.741628	0.0820137		0.876012	-0.0724395	-6.85027		0.266452	-0.431232	-3.60799		YDR244W	PEX5	207	1070	2020		930	1609	2015
YDR142C	PEX7	1.21597	1.1707	0.0134899		1.04898	0.78305	0.111599		0.282112	0.227377	-6.21197		0.0689834	-0.352824	-3.1636		YDR142C	PEX7	1090	713	1331		1478	1517	1734
YGR077C	PEX8	1.33847	0.624098	0.0148017		1.14072	0.33173	0.0504808		0.420585	-0.680156	-6.0781		0.189946	-1.59192	-4.30812		YGR077C	PEX8	790	1677	1219		1136	2278	2279
YIL107C	PFK26	0.813818	0.816209	0.010435		1.80959	1.92128	0.105392		-0.297222	-0.292989	-6.58243		0.855664	0.942071	-3.24616		YIL107C	PFK26	2019	1328	1694		123	297	1801
YKL127W	PGM1	1.3862	0.790099	0.0097369		1.12526	0.737406	0.107038		0.471135	-0.339895	-6.68232		0.170254	-0.439468	-3.2238		YKL127W	PGM1	680	1392	1820		1197	1618	1781
YMR105C	PGM2	0.735843	0.465629	0.00796813		0.993147	0.919588	0.116833		-0.442531	-1.10275	-6.97154		-0.00992117	-0.12094	-3.09748		YMR105C	PGM2	2108	1902	2167		1670	1215	1684
YJR153W	PGU1	0.918115	0.65735	0.00521886		0.87853	0.533958	0.20905		-0.123253	-0.605267	-7.58205		-0.186837	-0.905202	-2.25808		YJR153W	PGU1	1866	1633	2660		2055	2031	920
YNL316C	PHA2	0.841433	0.802442	0.0105053		0.693843	0.336762	0.129083		-0.249079	-0.317532	-6.57274		-0.52732	-1.5702	-2.95363		YNL316C	PHA2	1980	1364	1684		2377	2272	1568
YOL084W	PHM7	1.60083	1.16693	0.00930584		1.56318	1.19553	0.306157		0.678816	0.222717	-6.74765		0.644483	0.257649	-1.70766		YOL084W	PHM7	378	717	1894		255	703	542
YDL236W	PHO13	1.09911	0.819039	0.0304465		1.42764	0.778261	0.120603		0.136341	-0.287997	-5.03758		0.513635	-0.361673	-3.05166		YDL236W	PHO13	1410	1325	582		417	1530	1638
YNL097C	PHO23	0.0555004	0.0300546	0.0650794		1.85926	10.8386	6.62213		-4.17136	-5.05627	-3.94166		0.894729	3.43811	2.7273		YNL097C	PHO23	2601	2545	243		108	22	16
YBR092C	PHO3	0.975413	1.20917	0.00871688		1.26652	1.41236	0.303996		-0.0359147	0.274015	-6.84197		0.34087	0.49811	-1.71788		YBR092C	PHO3	1738	671	2004		729	504	547
YOL002C	PHO36	0.835313	0.356813	0.00756757		1.12479	0.361011	0.0742382		-0.259611	-1.48676	-7.04595		0.169655	-1.46989	-3.75169		YOL002C	PHO36	1987	2039	2252		1200	2243	2080
YDR481C	PHO8	1.6274	1.317	0.0527859		1.51253	0.947058	0.377778		0.702571	0.397259	-4.2437		0.596963	-0.0784754	-1.40439		YDR481C	PHO8	350	557	312		303	1144	397
YOL001W	PHO80	0.223506	0.151114	0.0370634		0.977286	0.201612	0.0258433		-2.16161	-2.72629	-4.75386		-0.0331466	-2.31035	-5.27407		YOL001W	PHO80	2475	2265	453		1725	2406	2470
YML123C	PHO84	0.65837	2.5512	0.0349265		0.590324	1.21353	0.241438		-0.603029	1.35118	-4.83954		-0.760422	0.279205	-2.05027		YML123C	PHO84	2175	143	494		2461	680	757
YCR037C	PHO87	0.973775	0.733285	0.0119015		1.57351	8.34354	0.973354		-0.0383403	-0.447554	-6.39271		0.653987	3.06066	-0.0389638		YCR037C	PHO87	1744	1496	1488		242	36	109
YJL198W	PHO90	1.45411	1.05213	0.0138453		1.51345	0.848074	0.234804		0.540141	0.0733065	-6.17446		0.597845	-0.237739	-2.09047		YJL198W	PHO90	543	907	1293		302	1358	775
YNR013C	PHO91	1.40028	2.42343	0.0107497		1.07826	0.804868	0.135318		0.485713	1.27705	-6.53956		0.108707	-0.313176	-2.88557		YNR013C	PHO91	646	158	1649		1388	1466	1506
YLR273C	PIG1	1.15507	0.472091	0.0232847		0.84823	0.712001	0.149565		0.207984	-1.08286	-5.42447		-0.237473	-0.490049	-2.74116		YLR273C	PIG1	1260	1895	767		2119	1678	1382
YIL045W	PIG2	1.31792	1.27825	0.0221047		0.979725	0.692125	0.190067		0.398265	0.354173	-5.4995		-0.0295507	-0.530896	-2.39542		YIL045W	PIG2	835	597	808		1714	1731	1048
YPR154W	PIN3	1.38263	0.35375	0.0131766		1.28482	0.690385	0.160391		0.467419	-1.4992	-6.24587		0.36157	-0.534527	-2.64034		YPR154W	PIN3	686	2041	1358		684	1734	1287
YBL051C	PIN4	2.07137	1.35366	0.414634		0.979846	1.45268	0.37931		1.05059	0.436864	-1.27009		-0.0293733	0.538713	-1.39855		YBL051C	PIN4	131	530	28		1712	473	393
YKL164C	PIR1	1.01461	0.583736	0.00680149		0.893477	0.461368	0.124442		0.0209313	-0.776613	-7.19993		-0.162498	-1.11601	-3.00646		YKL164C	PIR1	1635	1748	2436		2013	2134	1610
YKL163W	PIR3	1.6617	0.647558	0.0454545		1.18133	1.14336	0.261792		0.732661	-0.626918	-4.45943		0.24041	0.193279	-1.9335		YKL163W	PIR3	316	1651	359		999	757	675
YOL011W	PLB3	0.796314	0.445567	0.00995744		0.727996	0.371354	0.059288		-0.328592	-1.16629	-6.65001		-0.457998	-1.42913	-4.07612		YOL011W	PLB3	2044	1924	1776		2327	2236	2194
YDR501W	PLM2	1.19503	0.885353	0.0140471		1.26717	0.80569	0.1602		0.257042	-0.175675	-6.15359		0.341613	-0.311703	-2.64206		YDR501W	PLM2	1150	1196	1283		728	1463	1288
YPR179C	PLO1	2.18914	1.34305	0.0114818		0.752733	0.222248	0.0310749		1.13036	0.425516	-6.44451		-0.409791	-2.16976	-5.00811		YPR179C	PLO1	109	537	1544		2292	2383	2428
YPL036W	PMA2	1.34348	1.05361	0.00876141		0.935416	0.905931	0.139623		0.425972	0.0753423	-6.83462		-0.0963202	-0.142527	-2.84039		YPL036W	PMA2	774	903	1995		1868	1243	1473
YER132C	PMD1	2.26059	5.60463	0.00906149		0.998856	0.523008	0.0983374		1.1767	2.48662	-6.78604		-0.00165104	-0.935094	-3.34612		YER132C	PMD1	99	43	1934		1656	2045	1868
YDR276C	PMP3	0.502618	0.482833	0.0175189		0.661639	0.965966	0.0231955		-0.992465	-1.0504	-5.83494		-0.595885	-0.0499557	-5.43001		YDR276C	PMP3	2291	1883	1020		2410	1091	2489
YOR321W	PMT3	1.3979	0.973499	0.0150664		1.32444	0.892829	0.149715		0.483263	-0.0387481	-6.05252		0.405384	-0.163544	-2.73971		YOR321W	PMT3	653	1029	1199		596	1273	1380
YDL093W	PMT5	1.16917	0.933333	0.0952381		1.23067	0.787798	0.118644		0.22548	-0.0995357	-3.39232		0.299444	-0.344103	-3.07529		YDL093W	PMT5	1220	1099	152		835	1502	1657
YGR199W	PMT6	1.36865	1.30454	0.00789937		1.12841	1.35803	0.337265		0.45275	0.383537	-6.98405		0.174296	0.441512	-1.56805		YGR199W	PMT6	712	570	2188		1182	538	469
YGL037C	PNC1	0.820223	0.0614367	0.0411043		1.07774	0.212976	0.0425532		-0.285912	-4.02476	-4.60457		0.108002	-2.23124	-4.55459		YGL037C	PNC1	2009	2437	398		1392	2395	2345
YPL096W	PNG1	1.23508	1.30233	0.0200532		1.1641	1.12897	0.184594		0.304605	0.381099	-5.64003		0.219218	0.175006	-2.43757		YPL096W	PNG1	1029	571	902		1058	782	1088
YLR209C	PNP1	1.77485	1.14059	0.0160711		1.26974	1.2972	0.273862		0.8277	0.189783	-5.95939		0.344528	0.375401	-1.86848		YLR209C	PNP1	240	762	1125		722	597	643
YOR266W	PNT1	0.25141	0.106061	0.0390516		1.10598	0.704753	0.0801144		-1.99189	-3.23704	-4.67847		0.145326	-0.50481	-3.64179		YOR266W	PNT1	2455	2341	422		1289	1702	2027
YIL122W	POG1	1.18258	0.0464286	0.0149813		0.719308	0.0753178	0.0472779		0.241938	-4.42884	-6.0607		-0.475318	-3.73086	-4.40269		YIL122W	POG1	1179	2483	1206		2345	2560	2312
YMR129W	POM152	1.56999	1.37951	0.0106353		0.70163	0.298338	0.0428807		0.650752	0.464153	-6.55499		-0.511218	-1.74498	-4.54353		YMR129W	POM152	400	508	1662		2369	2310	2342
YIL114C	POR2	1.02453	1.54519	0.0138393		1.10499	1.00245	0.234043		0.0349685	0.627783	-6.17509		0.144032	0.00352911	-2.09516		YIL114C	POR2	1611	390	1296		1295	1012	782
YIL160C	POT1	0.58251	0.249231	0.0304136		1.29825	0.877193	0.111465		-0.779646	-2.00445	-5.03914		0.376571	-0.189034	-3.16534		YIL160C	POT1	2234	2156	583		651	1304	1736
YMR267W	PPA2	0.0623265	0.0238095	0.0274882		0.0746373	0.106005	0.119792		-4.00401	-5.39232	-5.18505		-3.74396	-3.23779	-3.0614		YMR267W	PPA2	2595	2577	639		2646	2504	1646
YHR075C	PPE1	1.85721	1.3878	0.00749739		0.842229	0.186063	0.0152199		0.89314	0.472803	-7.0594		-0.247715	-2.42614	-6.0379		YHR075C	PPE1	195	497	2274		2132	2423	2582
YDL134C	PPH21	2.48156	5.15382	0.0073022		1.10949	0.486166	0.0460745		1.31124	2.36564	-7.09745		0.149892	-1.04048	-4.43989		YDL134C	PPH21	66	56	2317		1277	2098	2325
YDR435C	PPM1	1.45702	0.584114	0.00937454		0.756816	0.0783677	0.0133305		0.543024	-0.775678	-6.73704		-0.401986	-3.6736	-6.22912		YDR435C	PPM1	539	1745	1884		2286	2554	2611
YPL179W	PPQ1	0.269074	0.0637376	0.0102041		0.466285	0.0710711	0.0195721		-1.89392	-3.97171	-6.61471		-1.10071	-3.81459	-5.67505		YPL179W	PPQ1	2443	2430	1733		2526	2570	2517
YBR276C	PPS1	1.13017	0.0625	0.028403		1.67645	3.87903	1.62682		0.176545	-4	-5.13781		0.74541	1.95569	0.702057		YBR276C	PPS1	1322	2435	621		174	104	67
YGR123C	PPT1	1.30394	0.809793	0.0112865		1.21315	4.1289	1.11895		0.382882	-0.304375	-6.46926		0.278757	2.04576	0.162143		YGR123C	PPT1	867	1346	1576		897	95	96
YDR436W	PPZ2	0.624729	0.0308285	0.0258176		0.657444	0.163687	0.0214797		-0.678699	-5.01959	-5.2755		-0.605061	-2.61099	-5.54088		YDR436W	PPZ2	2200	2538	689		2415	2441	2499
YCL057W	PRD1	1.00877	0.936417	0.00837561		0.811076	0.640184	0.140945		0.0125938	-0.0947767	-6.89959		-0.302091	-0.64344	-2.8268		YCL057W	PRD1	1650	1092	2091		2199	1838	1459
YIL095W	PRK1	1.24872	0.280196	0.00641437		0.82507	0.432982	0.0154195		0.320451	-1.83549	-7.28448		-0.277411	-1.20762	-6.0191		YIL095W	PRK1	997	2114	2523		2176	2173	2579
YNL279W	PRM1	0.866536	0.814934	0.0212044		0.929375	1.01962	0.189444		-0.206668	-0.295246	-5.55949		-0.105667	0.0280347	-2.40016		YNL279W	PRM1	1943	1331	844		1898	978	1053
YJL108C	PRM10	1.44326	0.935578	0.00804215		1.13972	0.994729	0.163238		0.529336	-0.0960702	-6.9582		0.188686	-0.00762395	-2.61495		YJL108C	PRM10	561	1094	2153		1142	1028	1256
YPL192C	PRM3	1.41959	1.06148	0.036157		1.2072	0.996667	0.239468		0.505471	0.086071	-4.78958		0.271665	-0.00481611	-2.0621		YPL192C	PRM3	607	891	477		922	1023	765
YPL156C	PRM4	0.585506	1.42007	0.00793113		0.176058	0.0849935	0.0104593		-0.772244	0.505958	-6.97826		-2.50588	-3.5565	-6.57907		YPL156C	PRM4	2229	467	2177		2610	2545	2655
YIL117C	PRM5	1.10649	1.18686	0.0099512		1.0218	0.764946	0.112961		0.145994	0.247155	-6.65091		0.031106	-0.386569	-3.14611		YIL117C	PRM5	1387	698	1778		1574	1564	1722
YML047C	PRM6	0.93049	0.814545	0.00655488		1.23057	0.992858	0.393255		-0.103937	-0.295934	-7.25322		0.299325	-0.0103407	-1.34646		YML047C	PRM6	1841	1334	2490		836	1032	374
YDL039C	PRM7	1.27752	1.09865	0.0113379		1.1053	0.82543	0.102934		0.353341	0.135726	-6.46271		0.144434	-0.276782	-3.28021		YDL039C	PRM7	920	830	1566		1294	1412	1826
YGL053W	PRM8	1.09558	0.916504	0.0133379		1.11053	0.836176	0.108014		0.131693	-0.125787	-6.22832		0.151242	-0.258121	-3.2107		YGL053W	PRM8	1419	1138	1342		1273	1388	1771
YBL068W	PRS4	2.55807	2.52024	0.00980139		1.54609	3.39993	0.805357		1.35505	1.33356	-6.6728		0.628624	1.76551	-0.312299		YBL068W	PRS4	56	147	1804		274	131	146
YOL061W	PRS5	1.64939	0.974803	0.13351		1.47474	6.9301	1.11809		0.721932	-0.0368172	-2.90498		0.560465	2.79288	0.161037		YOL061W	PRS5	327	1027	99		356	50	97
YBL064C	PRX1	1.78613	1.25214	0.0252708		1.40796	1.34582	0.0953555		0.836834	0.32439	-5.30639		0.493603	0.428487	-3.39054		YBL064C	PRX1	234	631	705		452	545	1892
YJL079C	PRY1	0.105034	0.148915	0.0125103		0.466793	0.0825836	0.0195136		-3.25108	-2.74744	-6.32075		-1.09915	-3.598	-5.67938		YJL079C	PRY1	2559	2268	1424		2524	2549	2519
YGR170W	PSD2	0.932614	0.176455	0.0138465		1.07498	0.124971	0.023402		-0.100649	-2.50263	-6.17433		0.104303	-3.00033	-5.41722		YGR170W	PSD2	1836	2230	1292		1395	2480	2487
YOL054W	PSH1	0.991355	0.875554	0.00982697		0.764952	0.49928	0.0772277		-0.012526	-0.191732	-6.66904		-0.38656	-1.00208	-3.69474		YOL054W	PSH1	1694	1220	1798		2276	2080	2058
YOL045W	PSK2	1.07233	1.27977	0.00829369		1.16646	1.18519	0.226813		0.10075	0.35589	-6.91377		0.222138	0.245116	-2.14043		YOL045W	PSK2	1476	594	2112		1047	715	818
YMR137C	PSO2	1.22917	0.521244	0.00619816		0.881427	0.976501	0.178889		0.297685	-0.939969	-7.33394		-0.182087	-0.0343071	-2.48286		YMR137C	PSO2	1045	1836	2562		2047	1057	1135
YDR505C	PSP1	3.04446	2.06178	0.018525		2.8009	8.70964	0.248347		1.60618	1.04389	-5.75438		1.48589	3.12261	-2.00957		YDR505C	PSP1	23	208	962		37	33	732
YDR055W	PST1	1.15867	0.614789	0.00822811		0.986538	0.966659	0.130738		0.212475	-0.701838	-6.92522		-0.0195528	-0.0489218	-2.93525		YDR055W	PST1	1248	1696	2122		1686	1090	1544
YKL076C	PSY1	1.97537	1.04626	0.0235405		1.25192	0.824963	0.103638		0.982126	0.0652352	-5.40871		0.324148	-0.277598	-3.27037		YKL076C	PSY1	154	916	753		772	1417	1818
YNL201C	PSY2	0.258972	0.208194	0.0126055		0.399647	0.0463722	0.0106866		-1.94913	-2.264	-6.3098		-1.3232	-4.4306	-6.54805		YNL201C	PSY2	2449	2201	1416		2545	2606	2652
YLR376C	PSY3	1.59488	1.29202	0.0346223		1.08274	1.30025	0.468147		0.673445	0.36963	-4.85215		0.114692	0.378785	-1.09497		YLR376C	PSY3	383	580	501		1363	592	284
YDL006W	PTC1	0.542792	0.281928	0.354478		0.27023	0.278474	0.0884692		-0.881528	-1.8266	-1.49623		-1.88774	-1.84439	-3.49868		YDL006W	PTC1	2263	2112	30		2575	2328	1956
YER089C	PTC2	0.458618	0.046979	0.0104457		0.890052	1.38369	0.422771		-1.12463	-4.41184	-6.58094		-0.168038	0.468517	-1.24205		YER089C	PTC2	2327	2479	1693		2022	525	336
YBL056W	PTC3	0.916656	0.187597	0.0147516		0.896862	0.754458	0.00885658		-0.125548	-2.41429	-6.08299		-0.157042	-0.406488	-6.81904		YBL056W	PTC3	1869	2219	1224		2003	1583	2679
YBR125C	PTC4	1.06268	2.25784	0.0895062		1.12911	0.436173	0.18239		0.0877021	1.17494	-3.48187		0.175188	-1.19703	-2.4549		YBR125C	PTC4	1506	182	166		1180	2170	1109
YOR090C	PTC5	1.79593	1.89026	0.0116968		1.47016	2.10027	0.234277		0.844734	0.918588	-6.41774		0.555976	1.07058	-2.09371		YOR090C	PTC5	230	253	1517		361	266	780
YHR076W	PTC7	1.34272	0.531081	0.0074735		1.09695	0.858857	0.187515		0.425157	-0.912996	-7.064		0.133492	-0.21951	-2.41492		YHR076W	PTC7	778	1827	2284		1314	1343	1070
YBL057C	PTH2	1.59582	2.01594	0.0152292		1.34935	2.66101	0.522114		0.674301	1.01145	-6.03702		0.432263	1.41197	-0.937564		YBL057C	PTH2	382	219	1184		546	180	240
YKL199C	PTK1	1.36724	0.821705	0.0383895		0.957639	0.5479	0.136704		0.451267	-0.283307	-4.70314		-0.062446	-0.868016	-2.87087		YKL199C	PTK1	720	1321	435		1791	2009	1495
YKL198C	PTK1	0.911401	1.10812	0.00540914		0.80832	0.591693	0.130344		-0.133842	0.148111	-7.53038		-0.307002	-0.757078	-2.93961		YKL198C	PTK1	1876	813	2648		2206	1919	1546
YKL039W	PTM1	0.769868	0.0447564	0.0183071		1.15677	1.79619	0.339078		-0.377318	-4.48176	-5.77145		0.210101	0.84494	-1.56031		YKL039W	PTM1	2077	2488	973		1077	330	464
YDL230W	PTP1	0.968025	0.25544	0.0232911		0.722526	0.257881	0.0155107		-0.0468835	-1.96894	-5.42407		-0.468879	-1.95522	-6.01059		YDL230W	PTP1	1755	2143	764		2339	2348	2576
YOR208W	PTP2	0.722106	0.228092	0.0181593		0.90858	0.215262	0.054732		-0.469718	-2.13231	-5.78315		-0.138314	-2.21583	-4.19147		YOR208W	PTP2	2117	2181	978		1969	2392	2242
YER075C	PTP3	1.40953	2.72218	0.0189792		1.30629	1.64819	0.184377		0.495215	1.44476	-5.71944		0.385475	0.720885	-2.43927		YER075C	PTP3	627	129	947		633	380	1092
YKR093W	PTR2	1.08949	1.22147	0.00857734		1.03424	0.865582	0.115099		0.123654	0.288617	-6.86525		0.0485748	-0.208258	-3.11905		YKR093W	PTR2	1432	657	2045		1531	1328	1702
YPR042C	PUF2	1.40168	0.506337	0.0388802		1.2267	1.15863	0.425926		0.487161	-0.981831	-4.68482		0.294778	0.21242	-1.23133		YPR042C	PUF2	644	1852	427		854	741	329
YLL013C	PUF3	4.94333	3.98912	90.8943		3.60863	61.9883	111.173		2.30548	1.99607	6.50612		1.85145	5.95392	6.79666		YLL013C	PUF3	3	79	5		18	4	1
YDR496C	PUF6	1.12309	0.312321	0.038961		1.02322	0.407095	0.0859155		0.167475	-1.6789	-4.68182		0.0331095	-1.29656	-3.54094		YDR496C	PUF6	1340	2079	425		1569	2200	1981
YPL212C	PUS1	1.2912	0.574705	0.0066073		0.785456	0.20347	0.0585667		0.368715	-0.799105	-7.24172		-0.348397	-2.29711	-4.09378		YPL212C	PUS1	888	1764	2479		2242	2404	2201
YGL063W	PUS2	1.56714	1.29324	0.0490108		1.4886	1.1126	0.416828		0.64813	0.370991	-4.35076		0.573953	0.153937	-1.26247		YGL063W	PUS2	403	579	331		332	810	344
YNL292W	PUS4	1.21835	0.298423	0.00688655		1.72801	0.776063	0.0185164		0.284933	-1.74457	-7.182		0.789114	-0.365755	-5.75505		YNL292W	PUS4	1080	2092	2413		153	1541	2534
YLR165C	PUS5	1.1018	1.15466	0.00708457		1.13704	1.09837	0.181648		0.13986	0.20747	-7.1411		0.185283	0.135365	-2.46078		YLR165C	PUS5	1401	737	2371		1154	836	1118
YGR169C	PUS6	1.24501	1.02832	0.0152733		1.29839	1.21767	0.157664		0.316152	0.0402959	-6.03284		0.376719	0.284121	-2.66508		YGR169C	PUS6	1004	948	1179		650	673	1307
YLR142W	PUT1	1.11385	0.592927	0.00571429		1.17239	0.473089	0.0681087		0.155561	-0.754075	-7.45121		0.229457	-1.07982	-3.87602		YLR142W	PUT1	1367	1732	2613		1029	2120	2119
YHR037W	PUT2	2.23224	0.418394	0.0255474		3.41301	2.26919	0.384615		1.15849	-1.25707	-5.29068		1.77104	1.18218	-1.37851		YHR037W	PUT2	102	1962	696		24	238	387
YOR348C	PUT4	1.13135	0.909754	0.00608426		1.08174	0.71463	0.151923		0.178047	-0.136452	-7.3607		0.113358	-0.484732	-2.71858		YOR348C	PUT4	1317	1155	2574		1370	1672	1359
YPL147W	PXA1	0.960654	0.510785	0.011308		0.878026	0.57689	0.106463		-0.0579107	-0.969211	-6.46652		-0.187664	-0.793631	-3.23157		YPL147W	PXA1	1772	1848	1570		2057	1949	1788
YKR090W	PXL1	1.24112	0.943715	0.00964765		1.19	1.13317	0.227731		0.31164	-0.0835771	-6.69561		0.250959	0.180366	-2.1346		YKR090W	PXL1	1011	1082	1833		978	777	809
YGL062W	PYC1	1.04086	0.606435	0.0375427		1.20659	0.932065	0.13242		0.057779	-0.721576	-4.73533		0.27094	-0.101498	-2.91681		YGL062W	PYC1	1568	1711	446		924	1183	1533
YBR218C	PYC2	1.35886	1.80884	0.0103068		1.5029	1.9982	0.484147		0.442399	0.855068	-6.60026		0.587749	0.998698	-1.04648		YBR218C	PYC2	738	277	1715		315	289	268
YOR347C	PYK2	1.1804	1.28553	0.00990284		1.20044	0.633387	0.0929749		0.239279	0.362362	-6.65794		0.263561	-0.658841	-3.42702		YOR347C	PYK2	1185	587	1786		935	1850	1915
YHR001W-A	QCR10	0.678674	0.158778	0.00941864		1.55966	2.25909	0.528607		-0.55921	-2.65492	-6.73027		0.641229	1.17574	-0.919732		YHR001W-A	QCR10	2164	2249	1875		258	241	236
YGR183C	QCR9	0.0429933	0.0517758	0.0237952		0.0282798	0.109331	0.0345263		-4.53974	-4.27158	-5.39319		-5.14408	-3.19322	-4.85616		YGR183C	QCR9	2622	2462	745		2677	2499	2404
YIL120W	QDR1	1.20086	0.945586	0.0368043		1.08894	0.946674	0.230576		0.264067	-0.0807187	-4.76398		0.122922	-0.079061	-2.11668		YIL120W	QDR1	1129	1078	460		1346	1147	799
YLR204W	QRI5	0.0592546	0.0597668	0.022493		0.0800721	0.153794	0.152941		-4.07693	-4.06451	-5.47438		-3.64256	-2.70093	-2.70895		YLR204W	QRI5	2599	2440	793		2637	2447	1346
YPL246C	QUT1	1.6263	1.07619	0.00969733		1.25285	1.03477	0.240578		0.701594	0.105926	-6.6882		0.325216	0.0493039	-2.05542		YPL246C	QUT1	352	868	1824		768	944	759
YPL022W	RAD1	0.0160213	0.0198157	0.0172035		1.25851	1.09355	0.32513		-5.96386	-5.65721	-5.86115		0.331711	0.129019	-1.62091		YPL022W	RAD1	2675	2597	1046		748	846	495
YML095C	RAD10	0.1605	0.00938023	0.00653762		1.24613	0.77786	0.118335		-2.63936	-6.73616	-7.25702		0.317452	-0.362417	-3.07905		YML095C	RAD10	2526	2680	2500		787	1531	1663
YBR114W	RAD16	1.18828	1.17806	0.0105085		1.2342	3.73976	8.5431		0.24888	0.236417	-6.57229		0.303571	1.90295	3.09476		YBR114W	RAD16	1162	704	1682		816	111	15
YOR368W	RAD17	1.63903	0.786611	0.125984		1.19137	1.34524	0.412541		0.712844	-0.346278	-2.98868		0.252622	0.427859	-1.27739		YOR368W	RAD17	340	1396	109		974	546	352
YCR066W	RAD18	0.968007	1.10323	0.0373418		1.33374	1.18042	0.474562		-0.0469113	0.141728	-4.74307		0.415473	0.2393	-1.07533		YCR066W	RAD18	1756	821	448		575	721	276
YGR258C	RAD2	0.100308	0.0490556	0.00832702		0.689039	0.893437	0.148492		-3.31749	-4.34944	-6.90798		-0.537343	-0.162562	-2.75154		YGR258C	RAD2	2561	2470	2106		2385	1271	1394
YER173W	RAD24	0.95771	0.6942	0.0178456		1.39722	0.729654	0.129766		-0.0623395	-0.526577	-5.80829		0.48256	-0.454716	-2.94602		YER173W	RAD24	1779	1571	1000		467	1639	1555
YKL113C	RAD27	0.945279	0.685106	0.133172		0.771066	0.917524	0.231975		-0.0811875	-0.5456	-2.90864		-0.375074	-0.124183	-2.10796		YKL113C	RAD27	1809	1580	100		2267	1221	794
YDR030C	RAD28	1.42123	0.697194	0.0167189		1.3385	0.986242	0.169876		0.507142	-0.520369	-5.90238		0.420618	-0.0199864	-2.55745		YDR030C	RAD28	601	1566	1080		564	1045	1208
YER162C	RAD4	0.0132086	0.030303	0.0232558		0.738664	0.794686	0.0901244		-6.24238	-5.04439	-5.42626		-0.437009	-0.331543	-3.47194		YER162C	RAD4	2685	2541	770		2312	1489	1942
YLR032W	RAD5	1.82167	0.792302	0.0144592		1.63719	1.60177	0.338583		0.865263	-0.335879	-6.11187		0.711225	0.679666	-1.56242		YLR032W	RAD5	215	1389	1253		199	395	465
YNL250W	RAD50	0.860428	0.364557	0.0489978		1.10598	0.553087	0.502841		-0.216874	-1.45578	-4.35114		0.14532	-0.854422	-0.991826		YNL250W	RAD50	1953	2030	332		1290	2000	257
YDR076W	RAD55	1.1687	1.19149	0.0326848		1.36494	2.0227	0.470149		0.224904	0.252766	-4.93524		0.448839	1.01629	-1.08881		YDR076W	RAD55	1222	691	534		518	284	281
YDR004W	RAD57	1.25989	0.991212	0.0217068		1.161	1.77361	0.538256		0.3333	-0.0127351	-5.52571		0.215368	0.826687	-0.893635		YDR004W	RAD57	970	994	821		1065	337	229
YDL059C	RAD59	1.21673	1.57311	0.0602339		1.31341	1.31521	0.311316		0.283008	0.653616	-4.05328		0.393316	0.395298	-1.68355		YDL059C	RAD59	1088	375	267		621	581	529
YDR014W	RAD61	1.23852	1.09392	0.0152215		1.16883	0.774442	0.178488		0.308615	0.129507	-6.03774		0.225068	-0.368772	-2.4861		YDR014W	RAD61	1019	835	1185		1039	1545	1140
YDL090C	RAM1	0.214951	0.117093	0.0398633		0.305983	1.03811	0.29364		-2.21792	-3.09427	-4.64879		-1.70848	0.0539628	-1.76788		YDL090C	RAM1	2485	2322	411		2572	938	580
YOR101W	RAS1	0.941115	0.718413	0.0118631		1.01997	0.837532	0.116594		-0.0875573	-0.477114	-6.39738		0.0285333	-0.255784	-3.10044		YOR101W	RAS1	1821	1524	1494		1584	1384	1687
YNL098C	RAS2	0.373652	1.8751	0.00870678		0.489953	0.938434	0.0617335		-1.42023	0.906966	-6.84365		-1.02928	-0.0916724	-4.0178		YNL098C	RAS2	2382	263	2008		2519	1166	2180
YJR033C	RAV1	0.243668	0.288895	0.00947982		1.08694	0.444122	0.0296881		-2.03701	-1.79138	-6.72092		0.120267	-1.17097	-5.07397		YJR033C	RAV1	2458	2103	1860		1351	2159	2443
YDR202C	RAV2	0.657323	0.377434	0.009025		1.30049	1.69745	0.0711984		-0.605326	-1.4057	-6.79186		0.379055	0.763369	-3.81201		YDR202C	RAV2	2176	2011	1941		647	366	2098
YOR301W	RAX1	1.36855	0.714903	0.00941574		1.11757	1.32248	0.201832		0.452646	-0.484181	-6.73071		0.160364	0.403251	-2.30877		YOR301W	RAX1	713	1530	1876		1234	569	966
YCR036W	RBK1	0.348251	0.0733453	0.0571848		1.40688	1.72617	0.0631313		-1.5218	-3.76915	-4.12823		0.492503	0.787571	-3.9855		YCR036W	RBK1	2400	2402	287		455	354	2169
YOR265W	RBL2	1.02414	0.0160385	0.0108761		1.2542	0.7176	0.0644719		0.0344092	-5.96232	-6.52269		0.326772	-0.478747	-3.95519		YOR265W	RBL2	1613	2621	1630		763	1662	2152
YMR274C	RCE1	1.06626	0.410127	0.0102941		0.968902	0.818515	0.399108		0.092566	-1.28586	-6.60204		-0.0455772	-0.28892	-1.32515		YMR274C	RCE1	1497	1969	1718		1754	1430	368
YJL204C	RCY1	0.165245	0.14	0.0275081		0.17214	0.102263	0.0663957		-2.59733	-2.8365	-5.184		-2.53835	-3.28964	-3.91277		YJL204C	RCY1	2524	2281	638		2612	2511	2134
YBR073W	RDH54	2.00462	1.41685	0.0179724		1.75828	1.47871	0.348022		1.00333	0.502687	-5.79808		0.814168	0.564342	-1.52275		YBR073W	RDH54	145	476	987		141	460	447
YOR380W	RDR1	1.3963	0.552517	0.00865253		1.16827	0.760486	0.136586		0.481613	-0.855909	-6.85266		0.224374	-0.395006	-2.87211		YOR380W	RDR1	656	1788	2022		1044	1572	1496
YCR106W	RDS1	0.725469	1.07227	0.0094812		0.784836	0.68335	0.0841053		-0.463015	0.100663	-6.72071		-0.349536	-0.549303	-3.57166		YCR106W	RDS1	2114	876	1859		2243	1750	2000
YPL133C	RDS2	1.20308	0.848238	0.0368272		1.01235	1.27485	0.359116		0.266729	-0.237458	-4.76308		0.0177118	0.350332	-1.47748		YPL133C	RDS2	1124	1273	458		1618	616	427
YHR157W	REC104	1.23628	0.943758	0.00563414		0.932736	0.677349	0.149496		0.306009	-0.0835109	-7.47159		-0.100459	-0.56203	-2.74182		YHR157W	REC104	1026	1081	2627		1882	1764	1385
YLR263W	RED1	1.21976	0.809821	0.0113238		1.18386	1.0839	0.180279		0.286599	-0.304326	-6.46449		0.2435	0.116233	-2.4717		YLR263W	RED1	1073	1345	1567		991	864	1126
YBR050C	REG2	1.26838	1.3101	0.00611399		0.999117	0.932068	0.185382		0.342988	0.389675	-7.35367		-0.00127471	-0.101493	-2.43143		YBR050C	REG2	949	566	2570		1655	1182	1083
YCL001W	RER1	0.917949	0.955578	0.00833719		0.810497	2.31762	0.556652		-0.123514	-0.0655542	-6.90622		-0.303122	1.21265	-0.845153		YCL001W	RER1	1867	1061	2103		2200	230	227
YOR346W	REV1	1.1709	0.864728	0.00933794		1.25474	0.717108	0.144692		0.227621	-0.209682	-6.74268		0.327394	-0.479738	-2.78894		YOR346W	REV1	1215	1238	1888		762	1664	1429
YLR107W	REX3	1.05502	0.74401	0.00624387		1.15655	0.931902	0.191261		0.0772648	-0.426606	-7.32334		0.209831	-0.10175	-2.38638		YLR107W	REX3	1526	1476	2553		1079	1185	1038
YOL080C	REX4	1.51947	0.547734	0.00856599		1.47893	1.38975	0.36628		0.603564	-0.868453	-6.86716		0.564549	0.474825	-1.44898		YOL080C	REX4	456	1800	2050		350	520	414
YOR279C	RFM1	0.581892	0.252855	0.0563187		1.31557	0.341016	0.0831683		-0.781177	-1.98362	-4.15024		0.395687	-1.55209	-3.58782		YOR279C	RFM1	2235	2149	295		619	2265	2005
YLR176C	RFX1	1.54177	1.38756	0.00561775		1.18931	2.32741	0.48335		0.624589	0.472545	-7.47579		0.250129	1.21872	-1.04886		YLR176C	RFX1	429	498	2629		979	227	269
YDR379W	RGA2	0.698178	0.16541	0.00645582		1.13302	1.0912	0.372739		-0.518333	-2.59588	-7.27518		0.180176	0.125917	-1.42376		YDR379W	RGA2	2146	2245	2514		1166	850	405
YBR260C	RGD1	0.671169	0.0882789	0.0112899		0.898427	0.961476	0.091047		-0.575253	-3.50179	-6.46883		-0.154527	-0.0566767	-3.45724		YBR260C	RGD1	2168	2371	1575		1998	1103	1928
YMR182C	RGM1	1.35947	1.75939	0.0203863		1.15419	1.13322	0.182716		0.443046	0.815072	-5.61626		0.206882	0.180423	-2.45232		YMR182C	RGM1	736	293	879		1088	776	1107
YOR107W	RGS2	1.32689	0.652174	0.033419		1.62906	1.91257	0.291971		0.408049	-0.616671	-4.90319		0.70404	0.935511	-1.7761		YOR107W	RGS2	817	1643	516		207	298	584
YKL038W	RGT1	0.218052	0.0668612	0.0124174		0.835683	0.706125	0.0795455		-2.19726	-3.90269	-6.33149		-0.258972	-0.502005	-3.65208		YKL038W	RGT1	2480	2419	1434		2154	1699	2033
YBL082C	RHK1	0.263901	0.0312309	0.0167727		0.443052	0.215876	0.141185		-1.92193	-5.00088	-5.89774		-1.17445	-2.21173	-2.82435		YBL082C	RHK1	2448	2534	1076		2532	2390	1455
YNL090W	RHO2	1.45075	0.610993	0.0173484		1.53258	3.06019	1.21919		0.536797	-0.710773	-5.84905		0.61596	1.61362	0.285926		YNL090W	RHO2	550	1701	1039		284	150	86
YKR055W	RHO4	0.315303	0.0332481	0.0290698		0.690057	0.573874	0.037551		-1.66519	-4.91059	-5.10434		-0.535214	-0.801193	-4.735		YKR055W	RHO4	2421	2528	608		2384	1955	2379
YIL053W	RHR2	0.882536	0.577279	0.0118039		0.795045	0.835422	0.150522		-0.180273	-0.79266	-6.4046		-0.330892	-0.259423	-2.73195		YIL053W	RHR2	1925	1758	1501		2230	1392	1373
YBR275C	RIF1	0.920946	0.484258	0.0841076		1.51361	0.972696	0.166764		-0.118811	-1.04615	-3.57162		0.597992	-0.039939	-2.58412		YBR275C	RIF1	1860	1882	176		301	1071	1224
YLR453C	RIF2	1.00484	1.13424	0.00593773		0.926711	0.880342	0.119919		0.00696948	0.181724	-7.39587		-0.109809	-0.183863	-3.05987		YLR453C	RIF2	1663	770	2591		1909	1295	1645
YHL027W	RIM101	0.429524	0.0405213	0.00779105		0.243723	0.0426179	0.0192409		-1.21919	-4.62518	-7.00397		-2.03669	-4.5524	-5.69968		YHL027W	RIM101	2352	2499	2207		2583	2614	2521
YMR139W	RIM11	0.0447508	0.010457	0.00660712		0.685756	0.0266612	0.00859064		-4.48194	-6.57939	-7.24176		-0.544232	-5.22911	-6.86302		YMR139W	RIM11	2618	2670	2480		2389	2653	2682
YFL033C	RIM15	0.0285453	0.00548039	0.00500064		0.699146	0.781577	0.0314819		-5.1306	-7.5115	-7.64367		-0.516334	-0.35554	-4.98933		YFL033C	RIM15	2649	2698	2674		2370	1520	2425
YFL033C	RIM15	0.0304528	0.00765442	0.0047533		0.690896	0.815066	0.0309441		-5.03728	-7.02949	-7.71685		-0.533459	-0.295011	-5.01419		YFL033C	RIM15	2644	2693	2687		2381	1436	2429
YOR275C	RIM20	0.337396	0.0251104	0.0178094		0.218824	0.0272786	0.0192219		-1.56748	-5.31557	-5.81121		-2.19216	-5.19609	-5.70111		YOR275C	RIM20	2407	2573	1004		2593	2651	2522
YHL024W	RIM4	1.167	0.918987	0.0162051		1.21723	0.669874	0.226613		0.222808	-0.121883	-5.94741		0.2836	-0.578038	-2.14169		YHL024W	RIM4	1226	1132	1116		886	1775	820
YGL045W	RIM8	0.387314	0.0513607	0.0254049		0.178484	0.0515291	0.0162107		-1.36843	-4.28319	-5.29875		-2.48614	-4.27847	-5.94691		YGL045W	RIM8	2378	2464	702		2607	2599	2563
YOR191W	RIS1	0.766344	0.595855	0.0454545		0.635995	0.665124	0.287179		-0.383935	-0.746967	-4.45943		-0.652912	-0.588304	-1.79998		YOR191W	RIS1	2080	1727	360		2429	1786	598
YMR283C	RIT1	1.2538	0.942208	0.00675676		1.19474	1.27564	0.284596		0.326307	-0.0858825	-7.20945		0.2567	0.351225	-1.81301		YMR283C	RIT1	983	1084	2444		957	615	612
YHL023C	RMD11	0.304168	0.148229	0.00681683		0.492677	2.37166	0.347445		-1.71706	-2.7541	-7.19668		-1.02129	1.2459	-1.52514		YHL023C	RMD11	2426	2270	2433		2518	222	448
YHR067W	RMD12	0.0419287	0.174067	0.0384615		0.142548	0.0775896	0.0510295		-4.57592	-2.52228	-4.70044		-2.81048	-3.68799	-4.29252		YHR067W	RMD12	2623	2234	434		2620	2555	2276
YER083C	RMD7	0.0490747	0.101968	0.0577201		0.246842	0.328306	0.206897		-4.34888	-3.29381	-4.11478		-2.01834	-1.60689	-2.27302		YER083C	RMD7	2613	2348	284		2582	2281	936
YGR044C	RME1	1.16827	1.21758	0.00977121		1.48371	1.48172	0.219438		0.224371	0.284021	-6.67725		0.569206	0.567272	-2.18811		YGR044C	RME1	1224	662	1811		344	458	853
YDR257C	RMS1	0.530404	0.156276	0.00928284		0.685393	0.281387	0.0547931		-0.914838	-2.67783	-6.75122		-0.544996	-1.82937	-4.18986		YDR257C	RMS1	2271	2257	1896		2390	2324	2240
YMR234W	RNH1	1.10854	1.03307	0.0118729		1.13818	0.941332	0.443017		0.148661	0.0469382	-6.39619		0.186734	-0.0872252	-1.17456		YMR234W	RNH1	1384	936	1493		1150	1156	313
YNL072W	RNH35	2.41179	2.06978	0.00655301		1.26214	0.868128	0.313354		1.27011	1.04948	-7.25363		0.335873	-0.20402	-1.67414		YNL072W	RNH35	76	206	2492		739	1324	523
YGR276C	RNH70	0.797961	0.340344	0.00700209		0.735955	0.277472	0.0988578		-0.325611	-1.55493	-7.158		-0.44231	-1.84959	-3.3385		YGR276C	RNH70	2043	2053	2387		2317	2329	1862
YLL046C	RNP1	0.636165	0.636824	0.00496357		0.694514	0.454242	0.0958436		-0.652527	-0.651033	-7.65441		-0.525925	-1.13847	-3.38317		YLL046C	RNP1	2193	1662	2677		2374	2143	1887
YCL028W	RNQ1	1.09541	1.14468	0.00847203		1.11914	0.812649	0.1715		0.131466	0.194948	-6.88308		0.162391	-0.299296	-2.54372		YCL028W	RNQ1	1420	753	2067		1224	1446	1192
YIL066C	RNR3	0.430434	0.0646124	0.00635793		0.641718	0.325169	0.0370087		-1.21614	-3.95205	-7.29723		-0.639988	-1.62074	-4.75599		YIL066C	RNR3	2351	2428	2533		2425	2285	2385
YPL123C	RNY1	1.33017	2.00225	0.0886333		1.12683	1.15567	0.181818		0.411609	1.00163	-3.49601		0.172267	0.208726	-2.45943		YPL123C	RNY1	812	221	169		1188	743	1112
YOR018W	ROD1	1.05388	0.949796	0.0101597		1.07376	0.923421	0.170752		0.0757083	-0.074311	-6.62101		0.102672	-0.114939	-2.55003		YOR018W	ROD1	1529	1072	1739		1396	1209	1199
YGL144C	ROG1	1.68184	0.53458	0.0155971		1.68915	1.09281	0.179792		0.750044	-0.903523	-6.00257		0.756299	0.128046	-2.4756		YGL144C	ROG1	299	1820	1153		171	848	1130
YLR371W	ROM2	0.269853	0.143056	0.166942		0.941003	0.489861	0.400438		-1.88976	-2.80535	-2.58258		-0.0877293	-1.02956	-1.32035		YLR371W	ROM2	2442	2276	67		1844	2090	366
YBR229C	ROT2	1.5388	2.32394	0.0108135		1.75414	5.15202	0.686294		0.621801	1.21657	-6.53102		0.810767	2.36514	-0.543102		YBR229C	ROT2	435	171	1638		142	68	175
YDR156W	RPA14	0.92959	0.0301462	0.0114712		1.00372	0.530403	0.164457		-0.105333	-5.05188	-6.44584		0.00536349	-0.914838	-2.60422		YDR156W	RPA14	1842	2544	1548		1643	2037	1247
YJL148W	RPA34	0.44578	0.0871543	0.00764231		1.11496	1.57512	0.190678		-1.16559	-3.52028	-7.03178		0.156991	0.655458	-2.39079		YJL148W	RPA34	2337	2375	2233		1247	403	1043
YIL119C	RPI1	0.818664	0.127715	0.0229198		1.25349	1.24513	0.231276		-0.288656	-2.969	-5.44726		0.325949	0.316299	-2.11231		YIL119C	RPI1	2011	2307	780		766	644	796
YDR418W	RPL12B	1.33132	0.185051	0.0274859		3.45226	2.22342	0.0699856		0.412858	-2.43401	-5.18517		1.78754	1.15278	-3.8368		YDR418W	RPL12B	809	2223	640		23	246	2103
YDL082W	RPL13A	1.00096	0.880806	0.0223953		1.08843	1.20807	0.129469		0.00138267	-0.183104	-5.48066		0.122255	0.272708	-2.94932		YDL082W	RPL13A	1676	1208	796		1348	686	1561
YNL069C	RPL16B	0.828709	0.292818	0.5		1.22199	1.02169	0.324074		-0.271063	-1.77193	-1		0.28923	0.0309561	-1.6256		YNL069C	RPL16B	1996	2097	26		869	971	501
YJL177W	RPL17B	0.959636	0.718045	0.101313		1.60974	1.27411	0.21883		-0.0594405	-0.477854	-3.3031		0.686826	0.349493	-2.19212		YJL177W	RPL17B	1774	1525	142		219	617	857
YNL301C	RPL18B	1.01506	0.754747	0.00701884		0.919288	0.754665	0.14477		0.021562	-0.405935	-7.15455		-0.121411	-0.406092	-2.78817		YNL301C	RPL18B	1634	1457	2384		1930	1582	1427
YBR084C-A	RPL19A	0.674727	0.803846	0.0895141		0.843807	1.12447	0.283422		-0.567625	-0.315009	-3.48174		-0.245014	0.169249	-1.81897		YBR084C-A	RPL19A	2167	1362	165		2125	792	613
YPL220W	RPL1A	1.37455	0.704049	0.00726542		1.22795	0.897624	0.149742		0.458957	-0.506253	-7.10474		0.296251	-0.155816	-2.73945		YPL220W	RPL1A	706	1550	2325		850	1264	1379
YFL035C-B	RPL22B	1.53114	1.75029	0.0629371		1.22141	0.73471	0.177681		0.614602	0.807592	-3.98995		0.288551	-0.444754	-2.49263		YFL035C-B	RPL22B	444	299	254		870	1625	1147
YGR148C	RPL24B	1.42652	1.1294	0.0244011		1.35136	1.15416	0.296967		0.512495	0.175554	-5.35691		0.434411	0.206837	-1.75163		YGR148C	RPL24B	592	775	730		543	745	571
YLR344W	RPL26A	4.36678	0.614525	0.07		0.732887	0.904184	0.804598		2.12657	-0.702456	-3.8365		-0.448337	-0.145312	-0.31366		YLR344W	RPL26A	5	1697	224		2325	1246	148
YDR471W	RPL27B	1.05904	1.00897	0.0234114		1.38079	1.29504	0.117081		0.0827618	0.0128813	-5.41665		0.465497	0.372999	-3.09443		YDR471W	RPL27B	1520	974	757		490	599	1681
YFR032C-A	RPL29	1.31688	1.08632	0.03489		1.15949	0.583336	0.0940649		0.397126	0.11945	-4.84104		0.213496	-0.777601	-3.4102		YFR032C-A	RPL29	840	850	497		1073	1938	1906
YFR031C-A	RPL2A	1.08341	0.784031	0.0544512		1.35436	3.57726	0.521942		0.115584	-0.351017	-4.19889		0.437607	1.83886	-0.938038		YFR031C-A	RPL2A	1449	1400	300		539	119	241
YLR406C	RPL31B	1.08173	1.64191	0.00910332		1.2339	2.4471	0.830935		0.113337	0.715379	-6.77939		0.30323	1.29107	-0.267192		YLR406C	RPL31B	1453	337	1925		819	213	141
YER056C-A	RPL34A	1.28321	0.207851	0.0171883		1.39832	1.20142	0.158582		0.359754	-2.26638	-5.86243		0.483696	0.264735	-2.65669		YER056C-A	RPL34A	908	2202	1047		465	697	1304
YIL052C	RPL34B	2.33708	0.663029	0.00897107		1.3297	1.32095	0.0148515		1.22471	-0.592857	-6.8005		0.411101	0.401575	-6.07325		YIL052C	RPL34B	86	1622	1947		588	574	2591
YMR194W	RPL36A	1.4179	0.918979	0.00863529		1.56383	2.27323	0.665946		0.503755	-0.121895	-6.85554		0.645083	1.18475	-0.586523		YMR194W	RPL36A	612	1133	2027		254	237	184
YDL133C-A	RPL41B	0.778088	0.581244	0.00878378		1.21993	1.07396	0.103807		-0.361995	-0.782784	-6.83094		0.286797	0.102939	-3.26802		YDL133C-A	RPL41B	2063	1753	1990		876	879	1817
YJR094W-A	RPL43B	1.86683	1.64048	0.0647182		1.92553	2.04187	0.802691		0.900588	0.714121	-3.94969		0.945259	1.02989	-0.317084		YJR094W-A	RPL43B	191	339	247		97	275	149
YBR031W	RPL4A	0.98468	1.05142	0.0248265		1.40796	1.02284	0.159024		-0.0222735	0.0723338	-5.33198		0.49361	0.0325874	-2.65268		YBR031W	RPL4A	1707	910	719		451	969	1297
YLR448W	RPL6B	1.21676	0.707006	0.026971		1.50387	2.6519	0.282171		0.283048	-0.500205	-5.21245		0.588678	1.40703	-1.82536		YLR448W	RPL6B	1087	1543	658		310	182	620
YNL067W	RPL9B	1.34676	4.95269	0.0248531		1.46195	1.08507	0.0492212		0.429496	2.30821	-5.33043		0.547895	0.117787	-4.34458		YNL067W	RPL9B	763	58	718		371	860	2293
YLR421C	RPN13	2.01258	5.4632	0.0632911		0.97734	1.40559	0.171946		1.00905	2.44975	-3.98185		-0.0330676	0.491177	-2.53998		YLR421C	RPN13	142	47	250		1724	509	1188
YGL004C	RPN14	2.70415	1.46829	0.114236		2.24655	1.60401	0.312		1.43517	0.55414	-3.12992		1.16771	0.681683	-1.68038		YGL004C	RPN14	38	434	122		60	394	526
YDL020C	RPN4	0.564465	1.32693	0.0220588		0.799557	0.608632	0.0580475		-0.825043	0.408098	-5.5025		-0.322728	-0.716358	-4.10662		YDL020C	RPN4	2248	549	810		2221	1890	2206
YOL039W	RPP2A	0.0742983	0.00977995	0.0126953		0.509257	0.0362872	0.0132285		-3.75053	-6.67596	-6.29956		-0.973534	-4.78439	-6.24021		YOL039W	RPP2A	2583	2675	1405		2507	2627	2617
YMR230W	RPS10B	0.865104	0.786824	0.0112676		1.58131	2.50493	0.420797		-0.209054	-0.345888	-6.47168		0.661119	1.32477	-1.2488		YMR230W	RPS10B	1946	1395	1579		235	201	339
YOR369C	RPS12	0.336027	0.00906687	0.00888626		0.667083	0.626514	0.328989		-1.57335	-6.78518	-6.81421		-0.584063	-0.67458	-1.60389		YOR369C	RPS12	2408	2682	1966		2407	1860	485
YCR031C	RPS14A	0.437004	0.530364	0.130137		1.5794	1.51476	0.505376		-1.19428	-0.914944	-2.9419		0.659378	0.599092	-0.98457		YCR031C	RPS14A	2344	1828	102		239	435	256
YNL302C	RPS19B	0.90566	0.320225	0.247059		1.51846	2.27596	0.204545		-0.142958	-1.64284	-2.01707		0.602609	1.18648	-2.28951		YNL302C	RPS19B	1888	2072	43		297	235	951
YJL136C	RPS21B	0.428917	0.152	0.0853175		0.766542	1.25978	0.0635995		-1.22123	-2.71786	-3.55102		-0.383564	0.333167	-3.97484		YJL136C	RPS21B	2353	2264	173		2271	629	2158
YLR367W	RPS22B	0.912733	1.09323	0.0185676		0.844807	1.38863	0.365945		-0.131736	0.128592	-5.75107		-0.243306	0.473663	-1.4503		YLR367W	RPS22B	1874	838	960		2123	521	416
YER074W	RPS24A	1.65286	0.0312036	0.0228266		1.57303	2.51121	0.332623		0.724965	-5.00215	-5.45314		0.653543	1.32838	-1.58804		YER074W	RPS24A	323	2535	785		246	198	476
YIL069C	RPS24B	0.274764	0.0703518	0.0321229		1.0438	3.43934	0.0534813		-1.86374	-3.82927	-4.96025		0.0618441	1.78213	-4.22482		YIL069C	RPS24B	2439	2410	544		1492	128	2254
YER131W	RPS26B	0.738098	0.798875	0.0331815		1.3229	0.975855	0.138767		-0.438117	-0.323959	-4.91348		0.403708	-0.0352616	-2.84927		YER131W	RPS26B	2103	1372	526		601	1060	1474
YKL156W	RPS27A	0.829632	0.760342	0.0411141		1.15297	0.90001	0.217791		-0.269456	-0.395279	-4.60422		0.205359	-0.151987	-2.19898		YKL156W	RPS27A	1995	1443	397		1092	1256	861
YHR021C	RPS27B	0.152862	0.135229	0.0191083		2.47629	7.25273	2.92247		-2.7097	-2.88653	-5.70966		1.30818	2.85852	1.54719		YHR021C	RPS27B	2528	2287	942		48	46	30
YOR167C	RPS28A	1.27224	1.37156	0.0158247		1.57056	2.54454	0.639949		0.347374	0.455817	-5.98168		0.651277	1.34741	-0.643971		YOR167C	RPS28A	936	516	1135		249	196	193
YLR287C-A	RPS30A	0.556571	0.30365	0.0329201		1.62432	1.77309	0.910703		-0.845363	-1.71952	-4.92489		0.699836	0.826267	-0.134947		YLR287C-A	RPS30A	2254	2087	528		209	338	119
YOR182C	RPS30B	1.39535	0.822727	0.0555556		3.35915	13.9207	0.852941		0.480626	-0.281514	-4.16993		1.7481	3.79916	-0.229482		YOR182C	RPS30B	659	1318	298		26	10	136
YHR203C	RPS4B	0.961277	0.785609	0.0274008		1.47883	2.79447	0.236945		-0.0569761	-0.348116	-5.18964		0.564452	1.48258	-2.07738		YHR203C	RPS4B	1770	1397	647		351	168	768
YBR181C	RPS6B	0.831255	0.311007	0.0175006		1.87076	2.00396	0.426036		-0.266637	-1.68498	-5.83645		0.903628	1.00286	-1.23095		YBR181C	RPS6B	1992	2081	1022		107	288	328
YPL152W	RRD2	1.37894	0.443182	0.0346084		1.59151	0.872485	0.199164		0.463564	-1.17403	-4.85273		0.670398	-0.196797	-2.32797		YPL152W	RRD2	694	1926	502		231	1314	982
YOL117W	RRI2	0.774203	0.195743	0.0123146		1.00548	0.333859	0.0473073		-0.369216	-2.35297	-6.34349		0.00788833	-1.58269	-4.40179		YOL117W	RRI2	2066	2215	1441		1636	2275	2311
YOR001W	RRP6	0.35469	0.345154	0.00926048		0.874526	0.940179	0.421808		-1.49537	-1.53469	-6.7547		-0.193427	-0.0889929	-1.24534		YOR001W	RRP6	2394	2047	1900		2069	1161	338
YDR083W	RRP8	0.622797	0.607179	0.0153165		1.38142	1.829	0.506199		-0.683166	-0.719806	-6.02877		0.466148	0.871055	-0.982223		YDR083W	RRP8	2201	1710	1173		489	322	255
YLR221C	RSA3	2.5376	1.67296	0.0228945		2.66928	4.94967	1		1.34347	0.742399	-5.44885		1.41645	2.30733	0		YLR221C	RSA3	58	327	783		42	72	106
YGR056W	RSC1	0.58738	0.0498084	0.0290155		0.217369	0.134669	0.208967		-0.767634	-4.32747	-5.10703		-2.20179	-2.89251	-2.25866		YGR056W	RSC1	2226	2469	610		2594	2461	921
YER050C	RSM18	0.115224	0.0798403	0.318501		0.0762082	0.126442	0.0864198		-3.11749	-3.64674	-1.65063		-3.71391	-2.98345	-3.5325		YER050C	RSM18	2550	2390	33		2641	2476	1975
YKL155C	RSM22	0.0782818	0.049952	0.0178344		0.030149	0.113633	0.0479124		-3.67518	-4.32331	-5.80919		-5.05175	-3.13754	-4.38346		YKL155C	RSM22	2580	2468	1002		2673	2494	2306
YIL093C	RSM25	0.645572	0.105599	0.00869565		0.678886	0.510193	0.229037		-0.63135	-3.24333	-6.84549		-0.558759	-0.970886	-2.12635		YIL093C	RSM25	2188	2342	2014		2395	2065	802
YGR152C	RSR1	1.36702	1.16152	0.0137495		1.25305	1.57189	0.376789		0.451032	0.21602	-6.18448		0.325447	0.652503	-1.40817		YGR152C	RSR1	721	728	1305		767	405	400
YGR213C	RTA1	0.89714	0.760337	0.00643479		0.91142	0.55786	0.167759		-0.156595	-0.395289	-7.27989		-0.133811	-0.842025	-2.57554		YGR213C	RTA1	1910	1444	2517		1958	1989	1216
YOL067C	RTG1	1.71647	4.05852	0.0135282		0.738287	0.0171403	0.0166873		0.779448	2.02095	-6.20788		-0.437746	-5.86646	-5.90511		YOL067C	RTG1	276	77	1327		2313	2685	2557
YGL252C	RTG2	0.89084	4.61016	0.0285103		0.552933	0.0213516	0.0266917		-0.166762	2.20482	-5.13237		-0.854823	-5.54952	-5.22746		YGL252C	RTG2	1914	65	618		2487	2666	2465
YDR233C	RTN1	2.2127	3.37818	0.0437284		2.64879	1.05849	0.134809		1.14581	1.75624	-4.51528		1.40533	0.0820036	-2.89101		YDR233C	RTN1	104	94	370		44	905	1514
YDL204W	RTN2	1.55506	1.27429	0.0096637		1.4234	1.31444	0.354579		0.636967	0.349699	-6.69321		0.509337	0.394452	-1.49582		YDL204W	RTN2	416	601	1830		425	582	434
YGR161C	RTS3	1.22177	0.933247	0.00802235		1.09399	0.839095	0.152761		0.288978	-0.0996696	-6.96176		0.129606	-0.253093	-2.71065		YGR161C	RTS3	1065	1100	2155		1327	1377	1347
YJL047C	RTT101	0.911343	1.07969	0.0137767		1.57793	1.2699	0.289785		-0.133934	0.110621	-6.18162		0.658033	0.344721	-1.78695		YJL047C	RTT101	1877	863	1302		240	622	592
YNL206C	RTT106	0.533669	0.142729	0.0202817		0.925957	0.28202	0.0620767		-0.905982	-2.80865	-5.62368		-0.110983	-1.82613	-4.0098		YNL206C	RTT106	2269	2277	890		1912	2321	2177
YHR154W	RTT107	3.12065	3.125	0.108696		3.03273	11.4184	1.65724		1.64185	1.64386	-3.20163		1.60062	3.51329	0.728786		YHR154W	RTT107	20	112	133		32	18	65
YLL002W	RTT109	1.911	1.24006	0.0196364		0.781524	0.316913	0.385816		0.934327	0.310413	-5.67033		-0.355637	-1.65784	-1.37402		YLL002W	RTT109	177	641	925		2250	2291	385
YOR216C	RUD3	0.366438	0.115534	0.00525424		0.524389	0.0741693	0.0227563		-1.44836	-3.11361	-7.5723		-0.931292	-3.75303	-5.45759		YOR216C	RUD3	2389	2325	2659		2502	2565	2492
YPL181W	RXT1	1.61272	0.132561	0.0146945		1.17889	2.87582	0.765736		0.6895	-2.91527	-6.08858		0.237429	1.52397	-0.385081		YPL181W	RXT1	368	2294	1230		1011	160	154
YBR095C	RXT2	0.248188	0.132701	0.146707		1.97716	8.43308	4.10556		-2.0105	-2.91374	-2.76899		0.983431	3.07606	2.03758		YBR095C	RXT2	2457	2292	87		89	35	22
YDL076C	RXT3	0.228493	0.0387767	0.0111548		0.966344	1.64637	0.728147		-2.12978	-4.68866	-6.4862		-0.0493911	0.719285	-0.457699		YDL076C	RXT3	2470	2503	1591		1763	382	162
YDR389W	SAC7	0.0593654	0.0349846	0.00963659		0.752163	1.00485	0.038628		-4.07423	-4.83714	-6.69726		-0.410883	0.00698467	-4.69421		YDR389W	SAC7	2598	2520	1835		2295	1004	2372
YHR079C-B	SAE3	2.43266	1.43265	0.114286		1.29888	1.36793	0.359551		1.28253	0.518689	-3.12928		0.377266	0.451995	-1.47573		YHR079C-B	SAE3	73	457	121		649	534	426
YJR004C	SAG1	0.0743649	0.0273799	0.0214182		0.0220804	0.0301096	0.0244898		-3.74923	-5.19074	-5.54502		-5.50109	-5.05363	-5.35168		YJR004C	SAG1	2582	2553	832		2689	2642	2477
YLR180W	SAM1	1.33111	0.879265	0.0110396		1.22483	1.20138	0.102984		0.412626	-0.18563	-6.50117		0.292585	0.264698	-3.27951		YLR180W	SAM1	810	1211	1604		859	698	1825
YDR502C	SAM2	1.34237	3.22142	0.0103264		1.27081	1.16806	0.226515		0.424778	1.6877	-6.59751		0.34575	0.224114	-2.14232		YDR502C	SAM2	781	106	1711		719	736	821
YPL274W	SAM3	1.08499	1.06197	0.00856987		1.11358	1.38511	0.609616		0.11768	0.0867401	-6.86651		0.155201	0.469997	-0.714027		YPL274W	SAM3	1443	889	2048		1254	523	205
YBL052C	SAS3	2.63761	1.70811	1.29323		1.33906	1.74245	0.343558		1.39923	0.772399	0.370982		0.421226	0.801118	-1.54137		YBL052C	SAS3	46	311	18		563	347	454
YDR181C	SAS4	1.01301	1.40778	0.0358668		1.2294	0.776252	0.25		0.0186494	0.493421	-4.80121		0.297949	-0.365403	-2		YDR181C	SAS4	1638	483	481		841	1538	724
YOR213C	SAS5	0.890445	0.481176	0.0155325		1.28428	0.867894	0.214286		-0.167402	-1.05536	-6.00856		0.360957	-0.204409	-2.22239		YOR213C	SAS5	1917	1885	1157		686	1326	884
YCR008W	SAT4	2.30522	1.33537	0.0113559		1.00692	0.860709	0.0848395		1.20491	0.417241	-6.46041		0.00994679	-0.216402	-3.55912		YCR008W	SAT4	90	543	1562		1628	1337	1988
YDR351W	SBE2	1.5879	0.406128	0.0249729		1.28789	0.24725	0.0364078		0.667121	-1.29999	-5.3235		0.36501	-2.01596	-4.77961		YDR351W	SBE2	386	1979	714		672	2353	2389
YHR103W	SBE22	1.11629	0.603998	0.00671901		0.994312	0.600049	0.111205		0.158709	-0.727385	-7.21754		-0.0082291	-0.736847	-3.16871		YHR103W	SBE22	1353	1714	2452		1668	1905	1741
YER087C-A	SBH1	1.33293	1.13948	0.0391791		1.01692	1.05713	0.67986		0.414602	0.188375	-4.67377		0.0242026	0.0801528	-0.55669		YER087C-A	SBH1	802	764	420		1599	907	180
YER019C-A	SBH2	0.668653	0.348624	0.0924242		1.12629	0.464181	0.0915888		-0.580671	-1.52026	-3.43558		0.171577	-1.10724	-3.44869		YER019C-A	SBH2	2169	2043	157		1192	2130	1923
YHL034C	SBP1	1.01028	0.699393	0.00650759		1.62019	0.325464	0.0637151		0.0147567	-0.515825	-7.26366		0.696166	-1.61943	-3.97222		YHL034C	SBP1	1645	1562	2505		213	2284	2156
YMR214W	SCJ1	1.00489	17.9599	0.011624		1.52802	7.67775	1.72355		0.00703855	4.16671	-6.42674		0.61166	2.94068	0.785379		YMR214W	SCJ1	1662	7	1528		291	40	61
YJL080C	SCP160	0.0395629	0.0420044	0.0170616		0.101443	0.0317288	0.018586		-4.65971	-4.57331	-5.8731		-3.30126	-4.97806	-5.74964		YJL080C	SCP160	2627	2492	1054		2629	2639	2532
YER120W	SCS2	1.58112	2.52737	0.0141965		1.44083	3.50611	0.896508		0.660946	1.33763	-6.13832		0.526899	1.80987	-0.157611		YER120W	SCS2	390	146	1272		404	123	123
YGL126W	SCS3	0.950909	0.571824	0.0155463		0.828885	0.833032	0.170374		-0.0726207	-0.806357	-6.00728		-0.270757	-0.263556	-2.55322		YGL126W	SCS3	1796	1765	1156		2169	1400	1202
YBL011W	SCT1	1.37498	1.33955	0.00996678		1.7047	2.39763	0.627813		0.459411	0.421753	-6.64866		0.769519	1.26161	-0.671593		YBL011W	SCT1	703	539	1771		162	218	196
YMR305C	SCW10	1.50349	1.90124	0.0101176		0.714027	0.629356	0.0651552		0.58832	0.92694	-6.62699		-0.48595	-0.668052	-3.93998		YMR305C	SCW10	474	247	1746		2352	1858	2145
YGL028C	SCW11	1.85743	1.97955	0.033212		1.26965	1.32727	0.29704		0.893305	0.985169	-4.91215		0.344433	0.408457	-1.75127		YGL028C	SCW11	194	228	524		723	565	570
YDR469W	SDC1	0.534394	0.0277264	0.0153151		0.92923	2.64218	2.80962		-0.904024	-5.17259	-6.0289		-0.105892	1.40173	1.49038		YDR469W	SDC1	2268	2551	1174		1899	184	31
YLL016W	SDC25	1.44089	1.1366	0.0083956		1.45611	1.301	0.205839		0.526963	0.18472	-6.89615		0.542123	0.379618	-2.28041		YLL016W	SDC25	562	767	2084		381	591	943
YLL017W	SDC25	1.23469	0.92556	0.00521456		0.897157	0.739724	0.198521		0.304144	-0.111601	-7.58324		-0.156568	-0.43494	-2.33264		YLL017W	SDC25	1032	1115	2661		2002	1614	985
YIL168W	SDL1	1.28592	0.842847	0.00679034		0.992254	0.868302	0.186116		0.362803	-0.246657	-7.2023		-0.0112184	-0.203732	-2.42573		YIL168W	SDL1	902	1284	2438		1672	1323	1077
YIL113W	SDP1	1.23897	1.58556	0.0110161		0.957955	0.990747	0.16124		0.309136	0.664989	-6.50424		-0.0619706	-0.013411	-2.63272		YIL113W	SDP1	1017	369	1610		1790	1036	1272
YGL056C	SDS23	0.943396	1.62974	0.0367171		1.06593	1.56133	0.16443		-0.0840643	0.704645	-4.76741		0.0921065	0.642777	-2.60446		YGL056C	SDS23	1817	345	463		1418	409	1248
YBR214W	SDS24	1.64448	2.64595	0.0520408		2.13357	7.12667	0.600711		0.717629	1.40379	-4.26421		1.09327	2.83323	-0.735257		YBR214W	SDS24	334	135	320		68	49	209
YBR171W	SEC66	0.0892676	0.0116279	0.0421822		1.12667	0.525513	0.08		-3.48572	-6.42626	-4.56722		0.172061	-0.9282	-3.64386		YBR171W	SEC66	2570	2657	384		1190	2042	2029
YCR067C	SED4	0.880585	0.371061	0.00664865		0.574895	0.11586	0.0195847		-0.183465	-1.43027	-7.23272		-0.79863	-3.10954	-5.67413		YCR067C	SED4	1929	2018	2463		2472	2491	2516
YER081W	SER3	1.27507	1.3924	0.00814074		1.09214	1.13857	0.219453		0.350572	0.477577	-6.94062		0.127155	0.187217	-2.18801		YER081W	SER3	928	493	2138		1334	765	852
YIL074C	SER33	1.24503	1.57529	0.0217755		1.67346	0.847757	0.161383		0.316176	0.655617	-5.52115		0.742834	-0.238277	-2.63144		YIL074C	SER33	1003	373	818		175	1360	1270
YJL105W	SET4	2.02853	1.25966	0.0171688		1.08069	1.25524	0.292114		1.02043	0.333029	-5.86406		0.111953	0.327968	-1.7754		YJL105W	SET4	138	618	1048		1374	635	582
YHR207C	SET5	1.67211	0.618881	0.0183318		1.57061	1.35465	0.188351		0.741669	-0.692266	-5.76951		0.651323	0.437923	-2.4085		YHR207C	SET5	309	1686	970		248	541	1063
YPL165C	SET6	0.679411	0.235241	0.0168067		1.061	0.241746	0.0761099		-0.557644	-2.08779	-5.89482		0.08542	-2.04844	-3.71577		YPL165C	SET6	2163	2166	1072		1434	2360	2067
YOR165W	SEY1	1.73897	1.25769	0.0193772		1.85762	1.5512	0.279793		0.798235	0.330779	-5.6895		0.893452	0.633385	-1.83757		YOR165W	SEY1	264	622	933		109	415	625
YNL049C	SFB2	1.33326	1.48863	0.0107783		0.892814	0.48872	0.0765324		0.414964	0.573983	-6.53573		-0.163568	-1.03292	-3.70779		YNL049C	SFB2	800	420	1643		2015	2093	2063
YJL145W	SFH5	1.1363	0.805994	0.00679295		1.12023	1.60417	0.24512		0.184347	-0.31116	-7.20175		0.163796	0.68183	-2.02844		YJL145W	SFH5	1308	1356	2437		1221	393	746
YOR140W	SFL1	0.939286	1.16139	0.0105685		1.36351	5.26854	2.43384		-0.0903639	0.215851	-6.56408		0.44732	2.3974	1.28323		YOR140W	SFL1	1826	729	1672		522	65	39
YBL102W	SFT2	1.03895	0.866086	0.00848348		1.29551	0.341797	0.0313119		0.0551267	-0.207419	-6.88113		0.373523	-1.54879	-4.99715		YBL102W	SFT2	1575	1236	2065		658	2264	2427
YPR198W	SGE1	0.77201	0.614918	0.0153954		1.16807	1.22935	0.103147		-0.373308	-0.701534	-6.02136		0.224129	0.297897	-3.27723		YPR198W	SGE1	2070	1695	1168		1045	661	1822
YCL010C	SGF29	0.030931	0.0109565	0.00968937		0.617794	0.0369955	0.0264473		-5.0148	-6.51207	-6.68938		-0.694802	-4.75651	-5.24074		YCL010C	SGF29	2640	2668	1826		2441	2625	2468
YJR134C	SGM1	1.20523	0.246492	0.0191713		1.09958	1.14777	0.0890288		0.269303	-2.02038	-5.70491		0.136951	0.198836	-3.48958		YJR134C	SGM1	1120	2157	939		1305	752	1954
YIR001C	SGN1	0.573437	0.222874	0.0741351		1.76618	0.232338	0.0707763		-0.802293	-2.1657	-3.7537		0.820635	-2.10571	-3.82059		YIR001C	SGN1	2245	2187	206		139	2373	2099
YER096W	SHC1	1.31939	1.0289	0.0243846		1.15297	0.882933	0.16551		0.399868	0.0410963	-5.35789		0.205356	-0.179625	-2.59501		YER096W	SHC1	832	945	731		1093	1290	1234
YBL031W	SHE1	1.80864	1.64075	0.0077948		0.990016	2.03335	0.377003		0.854905	0.714354	-7.00327		-0.0144763	1.02386	-1.40735		YBL031W	SHE1	226	338	2206		1675	280	399
YGL228W	SHE10	3.54653	1.12893	0.232932		2.05735	0.852034	0.226804		1.82641	0.174957	-2.10202		1.04079	-0.231016	-2.14048		YGL228W	SHE10	10	776	45		77	1355	819
YKL130C	SHE2	1.57316	1.02879	0.0094518		0.908782	0.436887	0.0488588		0.653665	0.0409526	-6.7252		-0.137994	-1.19467	-4.35524		YKL130C	SHE2	395	947	1868		1967	2169	2296
YBR130C	SHE3	1.58705	2.27828	0.0201626		1.50253	1.68443	0.289203		0.666351	1.18794	-5.63217		0.587396	0.75226	-1.78985		YBR130C	SHE3	387	178	895		316	367	594
YDR393W	SHE9	0.494212	0.262087	0.0138429		1.11845	0.432488	0.0301075		-1.0168	-1.93188	-6.17471		0.161507	-1.20927	-5.05373		YDR393W	SHE9	2302	2134	1295		1227	2174	2437
YBR258C	SHG1	3.50203	2.42128	0.0597015		3.63056	6.50614	1.87427		1.80819	1.27577	-4.06609		1.86019	2.7018	0.906328		YBR258C	SHG1	12	159	271		17	54	56
YBR263W	SHM1	1.1953	1.41096	0.0594714		1.34384	2.02053	0.724444		0.25737	0.496676	-4.07166		0.426366	1.01473	-0.465053		YBR263W	SHM1	1147	479	273		556	285	163
YLR058C	SHM2	1.49326	2.91928	0.0066835		1.44434	1.48914	0.897355		0.578467	1.54561	-7.22518		0.530406	0.574482	-0.156249		YLR058C	SHM2	486	122	2458		399	451	122
YER118C	SHO1	0.884329	0.686816	0.00673384		1.02252	0.553537	0.142462		-0.177345	-0.542004	-7.21436		0.0321314	-0.853247	-2.81136		YER118C	SHO1	1921	1578	2450		1571	1998	1449
YHL006C	SHU1	0.927223	1.08614	0.00738181		0.844597	0.391074	0.0663349		-0.109012	0.119211	-7.08181		-0.243665	-1.35449	-3.91409		YHL006C	SHU1	1847	852	2305		2124	2218	2136
YGR112W	SHY1	0.0732211	0.0454947	0.0349265		0.052347	0.0935395	0.0365003		-3.7716	-4.45816	-4.83954		-4.25575	-3.41828	-4.77595		YGR112W	SHY1	2585	2485	495		2662	2525	2388
YOR137C	SIA1	0.516279	0.00756617	0.00476606		0.679666	0.28469	0.129752		-0.953777	-7.04622	-7.71299		-0.557102	-1.81253	-2.94617		YOR137C	SIA1	2281	2694	2686		2394	2316	1557
YLR079W	SIC1	1.00204	0.582348	0.0639269		0.839719	0.0746935	0.0696203		0.00294371	-0.780048	-3.96743		-0.252021	-3.74287	-3.84435		YLR079W	SIC1	1673	1751	248		2137	2562	2106
YBR103W	SIF2	1.74316	0.114729	0.0236258		6.32422	101.313	96.7253		0.801708	-3.1237	-5.40349		2.66089	6.66268	6.59582		YBR103W	SIF2	260	2326	750		8	2	3
YOL004W	SIN3	0.121775	0.0742268	0.0180467		0.264761	0.138253	0.099631		-3.03771	-3.75192	-5.79212		-1.91724	-2.85461	-3.32726		YOL004W	SIN3	2543	2396	982		2578	2460	1853
YMR175W	SIP18	0.515138	0.76309	0.00574455		0.955648	1.02457	0.0987091		-0.95697	-0.390075	-7.44359		-0.0654483	0.0350215	-3.34067		YMR175W	SIP18	2283	1440	2609		1797	966	1865
YNL257C	SIP3	1.1532	0.702965	0.023827		1.06447	0.618223	0.0952381		0.205639	-0.508476	-5.39126		0.090142	-0.693801	-3.39232		YNL257C	SIP3	1270	1554	744		1422	1873	1895
YJL089W	SIP4	0.949447	0.551314	0.00815217		0.943419	0.482295	0.103987		-0.0748402	-0.859053	-6.9386		-0.08403	-1.05201	-3.26553		YJL089W	SIP4	1800	1792	2136		1839	2106	1816
YMR140W	SIP5	0.333368	5.30712	0.00785031		0.634935	1.1891	0.0564129		-1.58481	2.40793	-6.99304		-0.65532	0.24987	-4.14783		YMR140W	SIP5	2411	49	2200		2430	711	2224
YKR101W	SIR1	0.808059	1.7214	0.00655393		1.06042	3.32118	2.09793		-0.307468	0.783583	-7.25342		0.084639	1.73169	1.06896		YKR101W	SIR1	2026	306	2491		1438	134	43
YDL042C	SIR2	0.597177	1.68074	0.0445804		1.20678	3.46753	1.45824		-0.74377	0.749093	-4.48745		0.271158	1.79391	0.544232		YDL042C	SIR2	2216	323	364		923	127	72
YLR442C	SIR3	0.665672	3.15584	0.0217573		0.959829	7.39673	3.7513		-0.587116	1.65803	-5.52236		-0.0591501	2.88689	1.90739		YLR442C	SIR3	2172	111	819		1783	44	24
YLR442C	SIR3	0.706408	3.53471	0.0165939		1.02952	7.70805	3.35514		-0.501427	1.82159	-5.9132		0.0419684	2.94637	1.74637		YLR442C	SIR3	2131	90	1092		1547	38	25
YEL065W	SIT1	1.42644	1.25353	0.012453		1.37693	1.4921	0.38778		0.51242	0.325992	-6.32736		0.46145	0.57734	-1.36669		YEL065W	SIT1	593	629	1430		495	449	381
YDR409W	SIZ1	1.82762	0.789321	0.0111273		1.57452	1.3429	0.363084		0.869962	-0.341316	-6.48975		0.654914	0.425353	-1.46162		YDR409W	SIZ1	211	1393	1595		241	551	418
YPR189W	SKI3	0.948157	2.27781	0.0145558		1.37745	1.96265	0.315055		-0.0768028	1.18765	-6.10226		0.462001	0.972801	-1.66633		YPR189W	SKI3	1803	179	1241		493	293	521
YOR076C	SKI7	1.56987	2.87339	0.0291667		1.411	1.59119	0.252551		0.650645	1.52275	-5.09954		0.496723	0.670104	-1.98535		YOR076C	SKI7	401	123	604		445	399	711
YOL113W	SKM1	1.04714	1.14555	0.0130246		1.27703	1.19862	0.131868		0.0664546	0.196042	-6.26262		0.352798	0.261369	-2.92283		YOL113W	SKM1	1548	750	1372		703	702	1536
YGR143W	SKN1	0.838414	1.18849	0.00742486		1.41042	11.0027	6.06287		-0.254266	0.249124	-7.07342		0.496129	3.45978	2.6		YGR143W	SKN1	1985	694	2296		447	21	17
YHR206W	SKN7	0.645872	0.0810308	0.0132093		1.06341	1.54617	0.457871		-0.630679	-3.62539	-6.2423		0.0887037	0.628701	-1.12699		YHR206W	SKN7	2187	2386	1354		1428	418	293
YNL167C	SKO1	1.17165	0.148194	0.010395		0.939853	0.246032	0.0250236		0.228541	-2.75444	-6.58796		-0.0894932	-2.02308	-5.32057		YNL167C	SKO1	1213	2271	1701		1852	2355	2475
YPL026C	SKS1	2.15999	2.42818	0.0108924		1.18617	1.45157	0.216978		1.11102	1.27987	-6.52053		0.246306	0.537615	-2.20438		YPL026C	SKS1	115	157	1628		987	474	867
YBL061C	SKT5	1.27207	0.615109	0.0232801		1.21301	3.19237	0.475107		0.347176	-0.701086	-5.42476		0.278592	1.67463	-1.07368		YBL061C	SKT5	937	1694	768		898	138	274
YMR216C	SKY1	0.318292	0.113924	0.0131127		0.607214	0.835461	0.176244		-1.65158	-3.13386	-6.25289		-0.719723	-0.259356	-2.50436		YMR216C	SKY1	2418	2328	1362		2448	1391	1155
YDL052C	SLC1	1.44507	1.53763	0.0355951		2.15578	5.21053	0.494424		0.531142	0.620713	-4.81218		1.10821	2.38143	-1.01618		YDL052C	SLC1	557	394	486		65	67	262
YDR515W	SLF1	1.53278	0.497806	0.101651		1.1356	1.00512	0.12884		0.616151	-1.00635	-3.2983		0.183457	0.00736339	-2.95634		YDR515W	SLF1	441	1868	140		1158	1002	1571
YGR271W	SLH1	1.3226	0.704318	0.00749922		0.886015	0.831764	0.302032		0.403377	-0.505701	-7.05904		-0.174598	-0.265753	-1.72723		YGR271W	SLH1	827	1549	2273		2034	1405	555
YOR195W	SLK19	1.57466	0.670685	0.00622683		1.24012	0.97297	0.116776		0.655037	-0.576292	-7.32729		0.310484	-0.0395329	-3.09818		YOR195W	SLK19	393	1612	2556		802	1070	1685
YBR228W	SLX1	1.0126	0.953765	0.0427227		1.32101	0.765336	0.150579		0.0180685	-0.0682945	-4.54885		0.401638	-0.385835	-2.73141		YBR228W	SLX1	1640	1064	375		606	1562	1371
YLR135W	SLX4	1.35583	0.911411	0.0072663		0.969929	0.606429	0.0627573		0.43918	-0.133826	-7.10456		-0.0440491	-0.721589	-3.99407		YLR135W	SLX4	746	1150	2324		1750	1895	2170
YER116C	SLX8	1.03033	0.297428	0.021151		0.845842	0.96918	0.0483183		0.0431108	-1.74939	-5.56313		-0.24154	-0.0451639	-4.37129		YER116C	SLX8	1598	2095	845		2121	1080	2302
YOR307C	SLY41	1.20063	0.758274	0.00895649		0.883652	1.02061	0.233576		0.263795	-0.399209	-6.80285		-0.178449	0.0294319	-2.09803		YOR307C	SLY41	1132	1447	1953		2039	974	785
YNL196C	SLZ1	1.24729	1.09867	0.00638524		0.867991	0.730029	0.141532		0.318796	0.135756	-7.29104		-0.204248	-0.453975	-2.8208		YNL196C	SLZ1	999	829	2527		2082	1638	1454
YPL027W	SMA1	1.41509	0.881529	0.00988264		1.12685	0.659779	0.201991		0.500898	-0.181921	-6.66089		0.172301	-0.599946	-2.30764		YPL027W	SMA1	619	1206	1789		1187	1793	964
YML066C	SMA2	1.22076	1.23226	0.00623995		1.28132	1.77624	0.449041		0.28778	0.301311	-7.32425		0.357633	0.828829	-1.15508		YML066C	SMA2	1069	645	2554		693	336	303
YOL122C	SMF1	0.586009	0.249571	0.0103657		0.79656	0.0565315	0.0115453		-0.771006	-2.00248	-6.59203		-0.328145	-4.1448	-6.43655		YOL122C	SMF1	2228	2155	1706		2225	2589	2635
YLR034C	SMF3	1.51019	1.84674	0.0668258		1.17935	1.48357	0.288991		0.594727	0.884983	-3.90345		0.237991	0.569078	-1.7909		YLR034C	SMF3	464	270	236		1008	455	595
YNR015W	SMM1	0.344915	0.0552494	0.00862476		1.32141	1.42405	0.164725		-1.53569	-4.1779	-6.8573		0.402079	0.510002	-2.60186		YNR015W	SMM1	2401	2452	2031		603	493	1243
YDR525W-A	SNA2	0.689561	0.372938	0.00751687		0.370518	0.0132291	0.0139548		-0.53625	-1.42299	-7.05565		-1.43239	-6.24014	-6.16309		YDR525W-A	SNA2	2152	2017	2270		2554	2695	2599
YJL151C	SNA3	1.41063	1.06962	0.0121332		1.3707	1.07561	0.119759		0.49634	0.0970919	-6.3649		0.454913	0.105149	-3.06179		YJL151C	SNA3	625	880	1462		507	874	1647
YJL151C	SNA3	1.68933	0.678752	0.00881534		1.11018	0.785192	0.175579		0.75645	-0.559043	-6.82577		0.150788	-0.348882	-2.50981		YJL151C	SNA3	296	1597	1984		1275	1512	1163
YOR327C	SNC2	0.738656	0.405115	0.00855111		0.951963	1.25245	0.365125		-0.437026	-1.3036	-6.86967		-0.0710224	0.324756	-1.45354		YOR327C	SNC2	2102	1982	2054		1812	641	417
YDR477W	SNF1	0.0540487	0.168487	0.047482		0.200966	0.19993	0.0559796		-4.2096	-2.56929	-4.39648		-2.31498	-2.32243	-4.15895		YDR477W	SNF1	2604	2241	343		2598	2407	2229
YIL016W	SNL1	1.08741	0.733699	0.0169492		0.968709	0.541788	0.0931473		0.120895	-0.446739	-5.88264		-0.0458641	-0.884199	-3.42434		YIL016W	SNL1	1437	1495	1061		1756	2022	1914
YMR095C	SNO1	1.02875	0.615176	0.04		1.14758	0.946051	0.17033		0.040894	-0.700929	-4.64386		0.198591	-0.0800099	-2.5536		YMR095C	SNO1	1601	1693	408		1113	1149	1203
YMR322C	SNO4	1.04678	0.753113	0.0120151		0.982331	0.657788	0.179851		0.0659584	-0.409061	-6.37901		-0.0257184	-0.604304	-2.47512		YMR322C	SNO4	1551	1459	1473		1702	1798	1129
YDR011W	SNQ2	0.840535	0.258502	0.0136986		0.949837	0.706002	0.159083		-0.25062	-1.95175	-6.18982		-0.074248	-0.502256	-2.65215		YDR011W	SNQ2	1982	2141	1310		1819	1700	1296
YCR033W	SNT1	1.18271	0.0918318	0.0251955		57.4588	172.939	101.571		0.242101	-3.44486	-5.31069		5.84446	7.43412	6.66635		YCR033W	SNT1	1178	2366	707		1	1	2
YGL131C	SNT2	1.058	0.866275	0.0193854		1.20069	0.735678	0.106791		0.0813391	-0.207104	-5.68888		0.263868	-0.442854	-3.22713		YGL131C	SNT2	1521	1235	932		934	1621	1784
YOR308C	SNU66	1.83942	1.35692	0.024728		1.41489	1.89631	0.829752		0.879247	0.440334	-5.33771		0.500687	0.923193	-0.269248		YOR308C	SNU66	204	527	721		439	301	142
YJL036W	SNX4	1.57273	4.39221	0.00688222		1.25077	1.03887	0.0287717		0.653272	2.13495	-7.18291		0.32282	0.0550203	-5.1192		YJL036W	SNX4	396	69	2414		775	936	2452
YDR425W	SNX41	3.48271	17.373	25.7402		2.15462	6.4592	1.98069		1.80021	4.11878	4.68595		1.10744	2.69136	0.986003		YDR425W	SNX41	14	9	13		66	55	50
YNL333W	SNZ2	1.18915	1.83465	0.00837227		0.982097	0.86001	0.219925		0.249928	0.875506	-6.90016		-0.0260631	-0.217575	-2.18492		YNL333W	SNZ2	1161	271	2096		1703	1339	849
YNR034W	SOL1	0.75795	1.01607	0.0115106		1.29166	0.313644	0.039105		-0.399825	0.0230039	-6.4409		0.369229	-1.6728	-4.6765		YNR034W	SOL1	2088	967	1541		666	2293	2366
YCR073W-A	SOL2	0.441378	0.83638	0.0363403		1.15177	0.203664	0.0256176		-1.17991	-0.257769	-4.78229		0.203857	-2.29574	-5.28672		YCR073W-A	SOL2	2342	1299	472		1098	2403	2471
YHR163W	SOL3	1.67646	0.654351	0.00788599		1.16155	0.694144	0.262266		0.745421	-0.611864	-6.98649		0.216057	-0.526693	-1.93089		YHR163W	SOL3	302	1639	2191		1064	1727	672
YKL184W	SPE1	2.47669	2.46114	0.0154664		0.971037	1.12918	0.172231		1.30841	1.29933	-6.01472		-0.0424024	0.175276	-2.53759		YKL184W	SPE1	67	154	1163		1744	780	1186
YLR146C	SPE4	2.06632	2.35872	0.0246103		2.69574	4.37069	0.961318		1.04706	1.238	-5.34459		1.43068	2.12786	-0.0569143		YLR146C	SPE4	133	165	724		40	86	111
YGR236C	SPG1	1.0249	0.754721	0.0116078		1.25577	0.637959	0.10622		0.0354839	-0.405984	-6.42877		0.328574	-0.648465	-3.23488		YGR236C	SPG1	1609	1458	1529		757	1841	1792
YLR313C	SPH1	1.30068	0.378676	0.0821596		0.979381	0.615984	0.248366		0.379269	-1.40096	-3.60543		-0.0300572	-0.699034	-2.00946		YLR313C	SPH1	871	2010	183		1716	1876	731
YER150W	SPI1	0.994563	1.0014	0.0124561		1.14315	0.706761	0.134857		-0.007866	0.00201564	-6.32701		0.193013	-0.500705	-2.89049		YER150W	SPI1	1685	982	1429		1127	1697	1513
YHR136C	SPL2	1.22431	1.00245	0.00759616		0.919246	0.812668	0.106319		0.291964	0.00352961	-7.04051		-0.121477	-0.299262	-3.23353		YHR136C	SPL2	1059	979	2243		1931	1445	1790
YHL022C	SPO11	0.627223	0.546497	0.00632369		0.818188	0.263561	0.111707		-0.67295	-0.871714	-7.30502		-0.289496	-1.92379	-3.16221		YHL022C	SPO11	2198	1804	2541		2189	2344	1733
YHR152W	SPO12	1.75359	2.12988	0.0164512		1.73623	2.63036	0.337626		0.810312	1.09077	-5.92566		0.795956	1.39526	-1.5665		YHR152W	SPO12	253	197	1099		148	186	467
YHR014W	SPO13	2.85648	2.40557	0.0413493		3.59259	3.37709	0.640506		1.51424	1.26638	-4.59599		1.84502	1.75578	-0.642715		YHR014W	SPO13	31	161	392		19	132	192
YHR153C	SPO16	1.3637	0.833006	0.0230139		0.982091	0.892554	0.210279		0.447522	-0.263601	-5.44135		-0.0260713	-0.163989	-2.24962		YHR153C	SPO16	726	1304	776		1704	1274	914
YPL130W	SPO19	1.20999	0.630173	0.00839048		1.15222	1.07091	0.0867888		0.27499	-0.666181	-6.89703		0.204422	0.0988424	-3.52635		YPL130W	SPO19	1108	1668	2086		1095	885	1970
YOL091W	SPO21	1.18257	0.832724	0.013813		0.981167	0.825364	0.166509		0.241926	-0.264089	-6.17783		-0.0274288	-0.276897	-2.58633		YOL091W	SPO21	1180	1305	1297		1707	1414	1226
YIL073C	SPO22	1.23556	0.847207	0.00740918		0.742315	0.0840618	0.0088778		0.305161	-0.239213	-7.07647		-0.429896	-3.57241	-6.81558		YIL073C	SPO22	1027	1274	2300		2309	2547	2678
YPR007C	SPO69	2.56428	2.07173	0.037296		3.14957	2.38095	0.354717		1.35855	1.05084	-4.74483		1.65516	1.25154	-1.49526		YPR007C	SPO69	54	205	450		31	221	433
YDR104C	SPO71	0.873974	0.678167	0.00724463		0.814158	0.672975	0.13867		-0.194338	-0.560287	-7.10887		-0.29662	-0.571374	-2.85027		YDR104C	SPO71	1933	1600	2331		2194	1774	1478
YER046W	SPO73	1.0361	1.07914	0.0715918		1.03674	0.915912	0.192618		0.0511631	0.109878	-3.80406		0.0520484	-0.126719	-2.37618		YER046W	SPO73	1582	866	219		1521	1225	1029
YGL170C	SPO74	1.27083	0.825287	0.126728		1.10344	0.899685	0.214575		0.34577	-0.277032	-2.98019		0.142008	-0.152508	-2.22045		YGL170C	SPO74	942	1311	108		1299	1257	877
YLL005C	SPO75	1.08785	1.11282	0.0110392		1.02169	0.902281	0.245097		0.121483	0.154222	-6.50122		0.0309544	-0.148352	-2.02858		YLL005C	SPO75	1436	801	1605		1576	1248	747
YLR341W	SPO77	1.41941	0.829752	0.0365217		1.32209	1.40071	0.211921		0.505294	-0.269248	-4.7751		0.40282	0.486156	-2.2384		YLR341W	SPO77	608	1307	470		602	513	900
YPL138C	SPP1	0.941146	0.0476796	0.0249267		1.13284	3.98968	2.58875		-0.0875095	-4.39048	-5.32617		0.179945	1.99627	1.37225		YPL138C	SPP1	1820	2477	716		1168	101	36
YOR190W	SPR1	1.30395	1.19652	0.0154374		1.33451	1.31761	0.340426		0.382885	0.258841	-6.01743		0.416314	0.397923	-1.55459		YOR190W	SPR1	866	684	1165		570	579	460
YER115C	SPR6	1.44574	1.2066	0.0166134		1.12897	0.875232	0.114426		0.531804	0.270945	-5.91151		0.17501	-0.192263	-3.12751		YER115C	SPR6	556	674	1089		1181	1308	1711
YHR139C	SPS100	1.25083	1.19642	0.0183173		1.66389	1.54205	0.254442		0.322884	0.258718	-5.77065		0.734558	0.624845	-1.97459		YHR139C	SPS100	993	685	972		181	420	705
YDR522C	SPS2	1.1054	0.720994	0.0159296		0.959116	0.379392	0.017863		0.144568	-0.471942	-5.97215		-0.0602222	-1.39824	-5.80688		YDR522C	SPS2	1390	1520	1131		1786	2231	2544
YOR313C	SPS4	1.17209	0.91122	0.00710317		0.977688	0.690705	0.161234		0.229088	-0.134128	-7.13732		-0.0325543	-0.533858	-2.63277		YOR313C	SPS4	1210	1153	2364		1722	1733	1273
YMR179W	SPT21	0.664034	2.34948	0.023399		1.77284	4.29421	0.889349		-0.590671	1.23234	-5.41741		0.826061	2.10239	-0.169179		YMR179W	SPT21	2173	168	759		136	88	127
YLR055C	SPT8	2.17165	0.319962	0.0124021		1.37214	0.103246	0.0163387		1.11879	-1.64403	-6.33327		0.456429	-3.27584	-5.93557		YLR055C	SPT8	112	2073	1436		505	2509	2560
YEL025C	SRI1	1.43001	1.37991	0.0214531		1.19306	1.27957	0.195777		0.516028	0.464578	-5.54267		0.254672	0.355663	-2.35272		YEL025C	SRI1	584	507	829		965	614	1003
YOR247W	SRL1	1.14698	0.911271	0.00785634		1.14985	1.08064	0.234043		0.197838	-0.134048	-6.99193		0.201445	0.111888	-2.09516		YOR247W	SRL1	1285	1152	2198		1107	869	781
YLR082C	SRL2	1.03866	0.837893	0.00861045		1.14077	0.632864	0.107011		0.0547221	-0.255162	-6.8597		0.190005	-0.660034	-3.22417		YLR082C	SRL2	1576	1294	2036		1135	1852	1782
YKR091W	SRL3	0.804143	0.504664	0.00670852		0.9657	0.861082	0.239834		-0.314476	-0.986606	-7.21979		-0.0503525	-0.215778	-2.05989		YKR091W	SRL3	2035	1855	2455		1766	1336	763
YLR119W	SRN2	0.896961	3.72881	0.0379464		0.265542	0.0821202	0.0465793		-0.156883	1.89872	-4.71989		-1.91299	-3.60612	-4.42417		YLR119W	SRN2	1911	84	443		2576	2550	2315
YPR032W	SRO7	1.47557	0.709957	0.0780488		1.41614	15.1827	9.51049		0.561271	-0.494197	-3.67948		0.501964	3.92436	3.24952		YPR032W	SRO7	515	1537	192		435	9	12
YBL106C	SRO77	2.12639	3.68539	0.137421		1.83562	1.44172	0.327801		1.0884	1.88182	-2.86333		0.876271	0.527794	-1.60911		YBL106C	SRO77	122	85	94		116	483	491
YKR092C	SRP40	0.645929	0.502818	0.0105541		1.18153	0.703216	0.0587595		-0.630553	-0.991892	-6.56605		0.240661	-0.507959	-4.08903		YKR092C	SRP40	2186	1860	1676		998	1707	2200
YMR101C	SRT1	1.31342	1.04824	0.0119136		1.55874	1.46708	0.234753		0.393329	0.0679681	-6.39124		0.640384	0.552949	-2.09079		YMR101C	SRT1	848	913	1485		261	469	776
YLL024C	SSA2	1.54036	1.95238	0.00946811		1.10313	0.651565	0.0633618		0.623265	0.965235	-6.72271		0.141607	-0.618019	-3.98024		YLL024C	SSA2	433	234	1864		1300	1808	2163
YER103W	SSA4	0.0326887	0.0916667	0.0695771		0.0534362	0.089662	0.0572831		-4.93506	-3.44746	-3.84524		-4.22604	-3.47936	-4.12575		YER103W	SSA4	2635	2367	226		2660	2532	2217
YDL229W	SSB1	1.20112	0.708821	0.0110063		1.12434	1.23085	0.179019		0.26438	-0.496507	-6.50553		0.169081	0.299653	-2.48182		YDL229W	SSB1	1128	1539	1612		1203	658	1134
YDR293C	SSD1	0.0225873	0.0159509	0.0120385		0.556733	0.554119	0.0403571		-5.46834	-5.97022	-6.3762		-0.844943	-0.851732	-4.63103		YDR293C	SSD1	2658	2622	1470		2484	1996	2357
YBR169C	SSE2	1.04966	1.5128	0.00634337		0.838578	1.54358	0.426936		0.0699195	0.597219	-7.30053		-0.253983	0.626283	-1.22791		YBR169C	SSE2	1535	405	2538		2142	419	327
YDR312W	SSF2	0.721534	1.67327	0.0456323		3.24536	0.512894	0.041411		-0.47086	0.742668	-4.4538		1.69838	-0.963267	-4.59384		YDR312W	SSF2	2118	326	355		29	2061	2350
YKL124W	SSH4	1.07636	6.58233	0.00649222		0.896658	1.10681	0.109041		0.106158	2.7186	-7.26707		-0.157371	0.146407	-3.19706		YKL124W	SSH4	1467	31	2510		2005	822	1759
YLR006C	SSK1	0.433877	0.211426	0.00558562		1.09628	5.58242	1.65847		-1.20464	-2.24178	-7.48407		0.132613	2.48089	0.729853		YLR006C	SSK1	2348	2198	2632		1316	61	64
YNR031C	SSK2	0.489943	0.116886	0.00649851		1.08068	7.49592	2.08308		-1.02931	-3.09682	-7.26568		0.111933	2.9061	1.05872		YNR031C	SSK2	2305	2323	2508		1375	42	45
YCR073C	SSK22	1.43562	1.10529	0.010227		1.12003	0.582924	0.13493		0.521672	0.144424	-6.61148		0.163539	-0.778621	-2.88972		YCR073C	SSK22	574	818	1725		1222	1939	1512
YIL030C	SSM4	1.01868	1.51082	0.00862463		0.892999	1.69945	0.436509		0.0267014	0.595336	-6.85732		-0.16327	0.76507	-1.19592		YIL030C	SSM4	1625	406	2032		2014	365	319
YDR443C	SSN2	0.498715	0.446624	7.70546		0.708167	0.949347	0.948802		-1.00371	-1.16287	2.94588		-0.497839	-0.0749922	-0.0758205		YDR443C	SSN2	2293	1921	17		2364	1134	116
YPL232W	SSO1	1.5046	1.75346	0.0146436		1.26495	1.23735	0.268678		0.589381	0.810206	-6.09359		0.339083	0.307258	-1.89605		YPL232W	SSO1	473	297	1235		734	650	658
YMR183C	SSO2	0.0333799	0.0678378	0.00581808		0.498726	0.0340111	0.00765125		-4.90488	-3.88177	-7.42524		-1.00368	-4.87785	-7.03009		YMR183C	SSO2	2634	2417	2599		2513	2634	2694
YHR184W	SSP1	1.01108	1.11633	0.016773		1.15191	0.823445	0.091464		0.015893	0.158764	-5.89772		0.204027	-0.280256	-3.45065		YHR184W	SSP1	1643	797	1075		1096	1421	1925
YLR250W	SSP120	0.760631	0.168955	0.0124866		0.860388	0.183109	0.0500905		-0.394731	-2.56529	-6.32347		-0.216941	-2.44922	-4.31932		YLR250W	SSP120	2083	2240	1426		2098	2426	2283
YOR242C	SSP2	0.699103	0.139548	0.00601787		0.458755	0.128705	0.0181752		-0.516424	-2.84117	-7.37653		-1.12421	-2.95786	-5.78188		YOR242C	SSP2	2144	2283	2581		2528	2468	2538
YLR452C	SST2	1.07746	1.01125	0.00838804		1.66364	2.31621	0.878569		0.107633	0.0161397	-6.89745		0.734347	1.21176	-0.186772		YLR452C	SST2	1462	971	2088		182	231	132
YPL092W	SSU1	0.985153	0.657638	0.00498645		0.73452	0.59477	0.0306116		-0.0215807	-0.604634	-7.64777		-0.445126	-0.749596	-5.02978		YPL092W	SSU1	1706	1632	2675		2321	1913	2434
YNL309W	STB1	1.37543	2.32115	0.00868132		1.11087	1.153	0.214947		0.459882	1.21484	-6.84787		0.151691	0.205394	-2.21794		YNL309W	STB1	701	172	2018		1271	748	876
YMR053C	STB2	0.883829	0.031903	0.0116279		0.805541	0.282176	0.0179942		-0.17816	-4.97016	-6.42626		-0.31197	-1.82533	-5.79633		YMR053C	STB2	1923	2530	1527		2212	2320	2542
YDR169C	STB3	0.115901	0.0822043	0.0174305		0.576015	0.0873751	0.0437297		-3.10904	-3.60464	-5.84224		-0.795823	-3.51663	-4.51524		YDR169C	STB3	2548	2382	1030		2470	2538	2334
YKL072W	STB6	1.0253	0.620232	0.00628215		0.875586	0.793939	0.117104		0.036049	-0.689121	-7.31453		-0.191679	-0.3329	-3.09414		YKL072W	STB6	1606	1682	2548		2066	1493	1680
YOR047C	STD1	0.58105	0.364794	0.00718461		0.887127	0.713735	0.128087		-0.783265	-1.45485	-7.12087		-0.172788	-0.486539	-2.9648		YOR047C	STD1	2238	2029	2345		2033	1675	1580
YLR362W	STE11	0.535933	0.287313	0.00798426		0.838381	0.932393	0.192814		-0.899875	-1.7993	-6.96863		-0.254322	-0.100991	-2.37472		YLR362W	STE11	2267	2105	2164		2143	1181	1027
YOR219C	STE13	1.30009	0.491634	0.0362694		1.05971	0.598258	0.105802		0.378617	-1.02434	-4.7851		0.0836638	-0.74116	-3.24056		YOR219C	STE13	872	1872	475		1440	1908	1795
YDR410C	STE14	1.50986	0.0695618	0.0122221		1.09197	1.70565	0.834961		0.594415	-3.84556	-6.35437		0.126938	0.77032	-0.260219		YDR410C	STE14	465	2412	1451		1335	363	140
YHL007C	STE20	1.48224	0.95208	0.0163109		1.01958	0.190359	0.0399752		0.567784	-0.0708449	-5.93802		0.0279684	-2.39321	-4.64475		YHL007C	STE20	503	1069	1108		1586	2417	2361
YJR117W	STE24	2.15849	0.432624	0.295045		1.55563	3.50877	1.93115		1.11002	-1.20881	-1.76099		0.637498	1.81097	0.949458		YJR117W	STE24	117	1937	40		264	122	52
YCL032W	STE50	0.267738	0.0953307	0.0747664		1.44506	3.70436	0.355204		-1.90111	-3.39091	-3.74147		0.531131	1.88923	-1.49328		YCL032W	STE50	2444	2360	204		395	114	431
YDL159W	STE7	0.622792	0.0934659	0.0045564		0.644009	0.385624	0.0497776		-0.683179	-3.41942	-7.77789		-0.634847	-1.37473	-4.32836		YDL159W	STE7	2202	2363	2695		2422	2224	2288
YDL130W-A	STF1	1.11134	0.710734	0.0110002		1.13546	0.645592	0.202993		0.152301	-0.492617	-6.50633		0.183279	-0.631305	-2.3005		YDL130W-A	STF1	1370	1534	1614		1160	1828	959
YOR027W	STI1	0.809967	0.865821	0.00654137		0.908362	0.659442	0.115473		-0.304065	-0.207859	-7.25619		-0.138661	-0.600682	-3.11438		YOR027W	STI1	2025	1237	2499		1970	1794	1695
YHR006W	STP2	1.54048	2.57563	0.0130321		1.07503	1.48737	0.38571		0.623381	1.36492	-6.26178		0.104373	0.572767	-1.37441		YHR006W	STP2	432	141	1370		1394	452	386
YCL008C	STP22	0.174703	0.150109	0.0982839		0.124705	0.0489622	0.0663594		-2.51702	-2.73592	-3.3469		-3.0034	-4.35219	-3.91355		YCL008C	STP22	2515	2267	148		2623	2604	2135
YLR375W	STP3	1.6954	0.480802	0.023616		1.37021	0.228445	0.016129		0.761625	-1.05648	-5.40409		0.454398	-2.13008	-5.9542		YLR375W	STP3	292	1886	751		508	2377	2567
YDL048C	STP4	0.806535	0.423469	0.00754137		1.14069	0.880155	0.143107		-0.310191	-1.23967	-7.05096		0.18991	-0.184171	-2.80484		YDL048C	STP4	2031	1954	2265		1137	1296	1444
YJR130C	STR2	1.86885	1.86205	0.0152019		1.41117	1.30652	0.233974		0.902148	0.896892	-6.0396		0.496889	0.385733	-2.09558		YJR130C	STR2	190	266	1189		444	587	783
YMR054W	STV1	0.2779	0.892157	0.172535		1.19553	0.402047	0.183007		-1.84736	-0.164631	-2.53504		0.25765	-1.31456	-2.45003		YMR054W	STV1	2437	1183	63		953	2205	1103
YIL162W	SUC2	1.19355	0.414542	0.00912721		1.1972	0.700921	0.0966302		0.255254	-1.27041	-6.77561		0.259667	-0.512677	-3.37138		YIL162W	SUC2	1155	1965	1922		946	1715	1881
YBR294W	SUL1	1.01161	0.762285	0.00767911		0.908341	0.609687	0.086682		0.0166514	-0.391598	-7.02484		-0.138694	-0.713859	-3.52812		YBR294W	SUL1	1641	1441	2227		1971	1887	1972
YDR310C	SUM1	0.320204	0.186055	0.0119086		0.595825	0.145727	0.0168209		-1.64294	-2.4262	-6.39185		-0.747038	-2.77866	-5.8936		YDR310C	SUM1	2417	2220	1486		2454	2454	2555
YPL057C	SUR1	1.83438	8.70781	0.0525578		0.042048	0.0553652	0.0405257		0.875294	3.12231	-4.24995		-4.57182	-4.17488	-4.62502		YPL057C	SUR1	208	25	315		2668	2593	2355
YDR297W	SUR2	0.684849	0.298369	0.00804598		0.370606	0.0740427	0.00898849		-0.546142	-1.74483	-6.95752		-1.43204	-3.7555	-6.7977		YDR297W	SUR2	2155	2093	2152		2553	2566	2676
YPR009W	SUT2	1.25915	0.67184	0.0114141		1.05372	0.777331	0.125952		0.332448	-0.57381	-6.45304		0.0754861	-0.363399	-2.98905		YPR009W	SUT2	974	1609	1556		1458	1533	1594
YPL163C	SVS1	1.13163	0.908581	0.00866815		0.827569	0.732355	0.135874		0.178399	-0.138312	-6.85006		-0.273049	-0.449386	-2.87966		YPL163C	SVS1	1315	1158	2019		2171	1630	1501
YBR175W	SWD3	0.451889	0.0362056	0.0394737		0.712871	0.235688	0.159962		-1.14596	-4.78764	-4.66297		-0.488288	-2.08505	-2.6442		YBR175W	SWD3	2333	2516	416		2357	2368	1290
YJL187C	SWE1	0.924488	0.437941	0.00686213		0.782883	0.335292	0.0647841		-0.113273	-1.19119	-7.18713		-0.353132	-1.57651	-3.94822		YJL187C	SWE1	1854	1934	2418		2248	2273	2149
YER111C	SWI4	1.48363	2.01852	0.129412		0.69762	0.895857	0.525641		0.569133	1.0133	-2.94996		-0.519486	-0.15866	-0.92785		YER111C	SWI4	500	217	104		2372	1269	237
YLR182W	SWI6	1.2084	1.75116	0.0648649		1.3929	0.334584	0.144444		0.273092	0.80831	-3.94642		0.47809	-1.57956	-2.79141		YLR182W	SWI6	1110	298	245		474	2274	1434
YDR395W	SXM1	0.401999	0.0163842	0.00705832		0.521859	0.120386	0.126792		-1.31474	-5.93155	-7.14646		-0.938267	-3.05426	-2.97947		YDR395W	SXM1	2371	2618	2374		2504	2485	1588
YGR129W	SYF2	0.433398	0.0487357	0.0127348		0.654069	0.0888229	0.0422291		-1.20623	-4.35888	-6.29508		-0.612485	-3.49292	-4.56562		YGR129W	SYF2	2349	2471	1402		2420	2535	2347
YIL047C	SYG1	0.74418	0.404964	0.0423333		0.723388	0.570919	0.114547		-0.426277	-1.30414	-4.56206		-0.467158	-0.808642	-3.12599		YIL047C	SYG1	2099	1983	380		2338	1960	1710
YCR030C	SYP1	1.84288	0.77748	0.00938376		1.81812	18.0319	18.654		0.881964	-0.363122	-6.73562		0.862448	4.17248	4.22142		YCR030C	SYP1	200	1411	1881		119	8	7
YJL004C	SYS1	0.0819764	0.00992748	0.00693799		0.695569	0.61444	0.0133096		-3.60865	-6.65436	-7.17127		-0.523735	-0.702656	-6.23139		YJL004C	SYS1	2576	2674	2404		2373	1879	2613
YPR095C	SYT1	0.811389	0.0975969	0.0148776		1.20472	1.74985	0.697004		-0.301534	-3.35702	-6.07071		0.268699	0.807231	-0.520762		YPR095C	SYT1	2022	2354	1213		928	344	173
YGL243W	TAD1	1.54243	1.66296	0.0262335		1.47577	1.6139	0.453392		0.62521	0.733755	-5.25245		0.561466	0.690549	-1.14117		YGL243W	TAD1	428	330	675		355	392	297
YOL020W	TAT2	2.06902	1.92141	0.0611995		1.70877	0.78285	0.138381		1.04895	0.942169	-4.03034		0.772957	-0.353193	-2.85328		YOL020W	TAT2	132	240	262		160	1518	1482
YBR044C	TCM62	1.12214	0.404624	0.155116		1.07366	3.0095	0.130178		0.166251	-1.30535	-2.68859		0.102538	1.58952	-2.94145		YBR044C	TCM62	1343	1984	79		1397	155	1548
YJR009C	TDH2	0.948187	0.964376	0.0099167		0.91198	1.0804	0.195669		-0.0767571	-0.0523321	-6.65592		-0.132925	0.11156	-2.35351		YJR009C	TDH2	1802	1047	1782		1954	870	1004
YGR192C	TDH3	1.02217	0.504165	0.0133682		1.24685	1.21375	0.323857		0.0316421	-0.988033	-6.22505		0.318291	0.279473	-1.62657		YGR192C	TDH3	1617	1858	1339		786	679	502
YBR223C	TDP1	1.26259	1.28827	0.0115793		1.43113	1.64645	0.382979		0.33639	0.365436	-6.43231		0.517158	0.719355	-1.38466		YBR223C	TDP1	963	585	1532		414	381	390
YOR337W	TEA1	1.25146	0.829545	0.076779		1.4621	0.924931	0.131765		0.323613	-0.269607	-3.70314		0.548044	-0.112582	-2.92396		YOR337W	TEA1	992	1308	196		370	1200	1538
YBR083W	TEC1	1.42844	0.170477	0.017753		1.31841	0.724981	0.125122		0.514443	-2.55235	-5.81579		0.398797	-0.463985	-2.9986		YBR083W	TEC1	586	2238	1006		612	1646	1602
YKL081W	TEF4	0.513792	0.22449	0.0206897		1.04948	0.682143	0.145324		-0.960744	-2.15528	-5.59495		0.0696777	-0.551854	-2.78266		YKL081W	TEF4	2285	2185	865		1472	1752	1419
YBL088C	TEL1	1.76831	1.30136	0.0114723		1.51463	2.03643	0.510904		0.82237	0.380019	-6.4457		0.598963	1.02605	-0.968876		YBL088C	TEL1	244	572	1547		300	278	251
YNL128W	TEP1	0.986108	0.144566	0.00796759		1.50061	0.900894	0.117668		-0.0201829	-2.7902	-6.97164		0.58555	-0.15057	-3.08721		YNL128W	TEP1	1704	2273	2168		317	1252	1671
YNL253W	TEX1	1.53367	1.46449	0.00903994		1.12387	1.88546	0.841935		0.616984	0.550395	-6.78947		0.168474	0.914913	-0.248219		YNL253W	TEX1	439	437	1939		1204	304	137
YKL140W	TGL1	0.999685	0.498105	0.00607245		1.23297	1.06758	0.330243		-0.000454832	-1.00548	-7.36351		0.302134	0.094344	-1.5984		YKL140W	TGL1	1682	1866	2576		824	889	479
YDR058C	TGL2	1.41046	0.804132	0.0198738		1.0548	0.600289	0.117114		0.496168	-0.314496	-5.65299		0.0769693	-0.736272	-3.09401		YDR058C	TGL2	626	1361	908		1455	1904	1679
YNL332W	THI12	1.15416	1.08141	0.0179487		1.09825	0.896364	0.25		0.206847	0.112917	-5.79998		0.135206	-0.157844	-2		YNL332W	THI12	1266	860	990		1311	1267	723
YBR240C	THI2	1.13888	0.919518	0.0139814		1.03461	1.00967	0.233366		0.187617	-0.12105	-6.16035		0.049084	0.0138796	-2.09933		YBR240C	THI2	1299	1129	1286		1529	996	786
YOL055C	THI20	1.3997	1.14695	0.00474437		0.955467	1.04605	0.327831		0.485113	0.197804	-7.71957		-0.0657218	0.0649509	-1.60898		YOL055C	THI20	649	747	2688		1798	925	490
YPL258C	THI21	1.87702	1.61429	0.0237358		1.47788	2.13269	0.532374		0.908446	0.690896	-5.39679		0.56353	1.09267	-0.909488		YPL258C	THI21	187	354	747		353	258	233
YPR121W	THI22	0.861374	0.875999	0.0213509		0.988068	1.06293	0.129237		-0.215288	-0.190999	-5.54956		-0.0173185	0.0880409	-2.95191		YPR121W	THI22	1952	1219	836		1683	898	1565
YGR144W	THI4	1.47447	0.90333	0.0244983		1.24301	1.08443	0.272927		0.560199	-0.146675	-5.35117		0.313834	0.116941	-1.87341		YGR144W	THI4	517	1168	729		792	862	645
YPL214C	THI6	0.842574	0.252074	0.00736973		1.06364	0.89724	0.145256		-0.247125	-1.98808	-7.08417		0.0890163	-0.156433	-2.78333		YPL214C	THI6	1976	2151	2309		1425	1265	1420
YLR237W	THI7	0.700959	2.50235	0.0141044		1.37089	1.07794	0.34642		-0.512598	1.32328	-6.14771		0.455114	0.108282	-1.5294		YLR237W	THI7	2139	149	1280		506	872	449
YHR025W	THR1	0.182924	0.665213	0.011252		0.90864	0.127156	0.0234179		-2.45068	-0.588111	-6.47367		-0.13822	-2.97533	-5.41624		YHR025W	THR1	2510	1617	1580		1968	2474	2486
YCR053W	THR4	0.0105032	0.015635	0.00841245		0.582619	0.0569623	0.00686755		-6.57303	-5.99908	-6.89326		-0.779376	-4.13385	-7.18599		YCR053W	THR4	2692	2625	2079		2466	2588	2697
YJL138C	TIF2	0.70113	0.451633	0.00703247		0.768778	0.483132	0.0855742		-0.512246	-1.14678	-7.15175		-0.379361	-1.04951	-3.54668		YJL138C	TIF2	2138	1918	2382		2269	2104	1983
YGL049C	TIF4632	1.01072	3.33333	0.0836237		1.41513	0.563335	0.175844		0.0153774	1.73697	-3.57994		0.500938	-0.827935	-2.50763		YGL049C	TIF4632	1644	99	179		437	1974	1159
YOR297C	TIM18	1.25214	0.798263	0.0183627		1.16906	0.503261	0.214361		0.324392	-0.325065	-5.76708		0.225344	-0.99062	-2.22188		YOR297C	TIM18	989	1375	968		1038	2074	881
YBR067C	TIP1	1.03271	1.38278	0.0144082		1.08202	1.32972	0.153239		0.0464357	0.467568	-6.11696		0.113721	0.411119	-2.70614		YBR067C	TIP1	1590	505	1255		1369	562	1341
YPR040W	TIP41	0.353373	0.231252	0.00659977		0.876116	0.475492	0.0923984		-1.50074	-2.11246	-7.24337		-0.190807	-1.07251	-3.43599		YPR040W	TIP41	2397	2173	2482		2062	2117	1919
YOR010C	TIR2	1.20528	1.79733	0.044405		1.0914	1.26271	0.322176		0.269371	0.845858	-4.49313		0.126182	0.336524	-1.63408		YOR010C	TIR2	1118	282	366		1338	626	509
YIL011W	TIR3	0.324701	0.0523132	0.0077821		0.86495	0.786321	0.109644		-1.62282	-4.25668	-7.00562		-0.209312	-0.34681	-3.18911		YIL011W	TIR3	2415	2460	2211		2090	1508	1755
YLR136C	TIS11	0.975217	0.406429	0.0134771		1.27206	0.647835	0.127204		-0.0362046	-1.29892	-6.21335		0.347171	-0.626301	-2.97478		YLR136C	TIS11	1739	1978	1332		715	1823	1587
YPR074C	TKL1	1.41759	1.78893	0.0166052		1.16466	2.81852	0.768677		0.50344	0.839097	-5.91222		0.219913	1.49494	-0.379551		YPR074C	TKL1	613	283	1091		1056	166	153
YGR260W	TNA1	0.932914	0.263566	0.0582751		1.07825	0.674764	0.180077		-0.100184	-1.92376	-4.10098		0.108691	-0.567545	-2.47332		YGR260W	TNA1	1834	2131	280		1389	1767	1127
YNL273W	TOF1	1.45161	1.89561	0.00814373		1.1714	1.52367	0.469116		0.53765	0.922658	-6.94009		0.228237	0.607553	-1.09198		YNL273W	TOF1	546	252	2137		1031	432	283
YJL093C	TOK1	1.15798	0.917304	0.00743802		0.887136	1.14023	0.283016		0.211608	-0.124528	-7.07087		-0.172773	0.189326	-1.82104		YJL093C	TOK1	1250	1136	2292		2032	762	617
YDR457W	TOM1	0.866867	0.909091	0.0257689		1.17919	0.893411	0.0172194		-0.206118	-0.137504	-5.27822		0.237793	-0.162604	-5.85982		YDR457W	TOM1	1942	1157	692		1009	1272	2551
YOR045W	TOM6	1.08897	0.475537	0.00815406		1.60161	1.39069	0.0816327		0.122967	-1.07237	-6.93827		0.679526	0.4758	-3.61471		YOR045W	TOM6	1434	1890	2134		223	519	2017
YNL070W	TOM7	0.216645	0.0752621	0.00664387		0.808145	0.85923	0.013088		-2.20659	-3.73193	-7.23376		-0.307314	-0.218883	-6.25561		YNL070W	TOM7	2483	2395	2467		2207	1340	2619
YOL006C	TOP1	2.65985	9.22222	0.0333333		1.6064	0.706803	0.122642		1.41135	3.20511	-4.90689		0.683832	-0.50062	-3.02748		YOL006C	TOP1	44	21	519		222	1696	1625
YLR234W	TOP3	0.597967	0.0412979	0.0155541		0.953179	0.657091	0.360136		-0.741863	-4.59779	-6.00656		-0.0691808	-0.605834	-1.47339		YLR234W	TOP3	2215	2496	1155		1807	1800	423
YJR066W	TOR1	0.5511	0.651768	0.00552283		0.935782	1.4118	0.326262		-0.859613	-0.617569	-7.50038		-0.0957557	0.497536	-1.6159		YJR066W	TOR1	2259	1644	2637		1866	505	493
YGR221C	TOS2	1.39184	0.758112	0.00899685		1.03031	0.570321	0.0900457		0.476997	-0.399517	-6.79636		0.0430754	-0.810155	-3.4732		YGR221C	TOS2	668	1448	1944		1545	1962	1944
YGL096W	TOS8	1.11123	0.407395	0.00931955		0.860383	0.27358	0.0102896		0.152164	-1.2955	-6.74552		-0.216949	-1.86997	-6.60266		YGL096W	TOS8	1371	1974	1892		2099	2335	2658
YJL164C	TPK1	0.537343	1.31585	0.00684647		0.815984	1.11068	0.301034		-0.896085	0.395992	-7.19042		-0.293387	0.151443	-1.732		YJL164C	TPK1	2266	559	2422		2193	815	559
YPL203W	TPK2	1.23114	0.082996	0.00850822		1.23091	1.17437	0.233591		0.299996	-3.59082	-6.87693		0.299722	0.231886	-2.09795		YPL203W	TPK2	1042	2379	2061		833	730	784
YNL079C	TPM1	0.916591	0.676077	0.0350154		1.31612	0.999425	0.268839		-0.125649	-0.56474	-4.83586		0.396286	-0.000830089	-1.89519		YNL079C	TPM1	1871	1604	491		616	1018	657
YIL138C	TPM2	0.958413	0.873761	0.00624541		0.798438	0.575322	0.0529797		-0.0612809	-0.19469	-7.32299		-0.324749	-0.797558	-4.23842		YIL138C	TPM2	1778	1224	2552		2222	1951	2260
YLL028W	TPO1	0.122192	0.0225948	0.00989209		0.750574	0.173043	0.0159533		-3.03278	-5.46787	-6.65951		-0.413933	-2.5308	-5.97		YLL028W	TPO1	2542	2583	1787		2298	2438	2570
YPR156C	TPO3	1.65395	0.0156665	0.0284502		1.22109	0.975274	0.0681387		0.725915	-5.99617	-5.13542		0.288165	-0.0361201	-3.87538		YPR156C	TPO3	320	2623	619		872	1064	2118
YOR273C	TPO4	1.54329	1.25959	0.0168593		1.28563	0.973228	0.307751		0.626009	0.332951	-5.89031		0.362473	-0.03915	-1.70016		YOR273C	TPO4	427	619	1068		681	1067	539
YMR156C	TPP1	0.815401	0.890404	0.00551137		0.747192	0.358049	0.0789319		-0.294419	-0.167468	-7.50337		-0.420449	-1.48177	-3.66325		YMR156C	TPP1	2016	1186	2638		2302	2247	2039
YBR126C	TPS1	0.150288	0.0116959	0.0227372		0.256454	0.0218479	0.0190713		-2.7342	-6.41785	-5.4588		-1.96323	-5.51636	-5.71245		YBR126C	TPS1	2530	2656	787		2580	2664	2525
YDR074W	TPS2	0.0153815	0.0236579	0.0302307		0.465211	0.0378342	0.0179372		-6.02266	-5.40154	-5.04784		-1.10404	-4.72417	-5.8009		YDR074W	TPS2	2678	2578	586		2527	2620	2543
YMR261C	TPS3	1.37872	1.12692	0.0105995		1.48645	0.956408	0.224952		0.463329	0.172387	-6.55986		0.571875	-0.0643024	-2.15231		YMR261C	TPS3	695	779	1668		334	1114	827
YNL299W	TRF5	0.422698	0.129962	0.00789026		0.673303	0.357626	0.0356065		-1.2423	-2.94383	-6.98571		-0.570673	-1.48348	-4.81171		YNL299W	TRF5	2358	2300	2190		2400	2249	2398
YJL129C	TRK1	1.43583	6.35328	0.0608899		1.31559	3.75877	0.887139		0.521887	2.6675	-4.03765		0.395715	1.91026	-0.172768		YJL129C	TRK1	573	33	264		618	109	128
YJL129C	TRK1	2.23795	9.03474	0.0309989		1.54794	5.48953	1.2968		1.16217	3.17548	-5.01164		0.630349	2.45668	0.37496		YJL129C	TRK1	101	23	571		271	62	82
YKR056W	TRM2	1.35015	0.7324	0.00947867		1.12125	0.546584	0.0667864		0.433123	-0.449296	-6.7211		0.16511	-0.871486	-3.9043		YKR056W	TRM2	760	1499	1861		1216	2011	2131
YDL112W	TRM3	0.907662	0.784703	0.128		0.736785	0.716076	0.251852		-0.139774	-0.349782	-2.96578		-0.440684	-0.481816	-1.98935		YDL112W	TRM3	1882	1399	107		2315	1666	715
YBR061C	TRM7	0.473465	0.655927	0.0182903		0.585696	1.10806	0.43771		-1.07867	-0.608394	-5.77278		-0.771776	0.148031	-1.19195		YBR061C	TRM7	2318	1636	975		2465	819	317
YDL201W	TRM8	0.90009	0.90566	0.00869565		1.22739	0.971183	0.204135		-0.151859	-0.142958	-6.84549		0.295595	-0.0421843	-2.2924		YDL201W	TRM8	1904	1163	2013		852	1073	952
YDR007W	TRP1	0.978091	1.51065	0.01101		1.04728	0.606307	0.088434		-0.0319589	0.595174	-6.50504		0.066649	-0.721878	-3.49925		YDR007W	TRP1	1724	407	1611		1483	1897	1957
YER090W	TRP2	1.57125	1.03082	0.0414955		1.27752	1.05045	0.326296		0.651911	0.0437928	-4.5909		0.353342	0.0710043	-1.61575		YER090W	TRP2	398	941	390		702	917	492
YKL211C	TRP3	1.96564	1.08228	0.0173546		1.26871	0.431655	0.190212		0.974996	0.114076	-5.84854		0.343364	-1.21205	-2.39432		YKL211C	TRP3	155	856	1038		725	2177	1046
YDR354W	TRP4	1.25949	1.42494	0.00981381		1.15364	1.05427	0.362679		0.332843	0.510898	-6.67097		0.20619	0.0762434	-1.46323		YDR354W	TRP4	972	461	1801		1091	912	419
YOR115C	TRS33	0.413648	0.128197	0.00630694		0.601487	0.324057	0.038255		-1.27353	-2.96356	-7.30884		-0.733394	-1.62568	-4.70821		YOR115C	TRS33	2363	2306	2546		2452	2286	2376
YLR043C	TRX1	2.66325	3.02981	0.149729		3.00777	4.794	1.15138		1.41319	1.59923	-2.73957		1.58869	2.26123	0.203364		YLR043C	TRX1	42	118	84		33	76	91
YGR209C	TRX2	0.655251	0.0983326	0.00581314		0.787127	0.644688	0.192428		-0.60988	-3.34619	-7.42647		-0.345331	-0.633327	-2.37761		YGR209C	TRX2	2178	2353	2600		2238	1831	1032
YCR083W	TRX3	4.25514	2.69866	0.0594228		3.1724	2.82363	0.360731		2.08921	1.43224	-4.07284		1.66557	1.49755	-1.47101		YCR083W	TRX3	7	131	274		30	165	422
YML100W	TSL1	0.97561	0.425806	0.0275527		1.4197	1.23482	0.167742		-0.0356239	-1.23173	-5.18166		0.505581	0.304298	-2.57568		YML100W	TSL1	1736	1948	637		431	654	1217
YLR435W	TSR2	0.541212	0.416838	0.00961421		0.974054	0.441544	0.1088		-0.885736	-1.26244	-6.70062		-0.0379261	-1.17937	-3.20025		YLR435W	TSR2	2264	1964	1838		1735	2162	1764
YDR513W	TTR1	0.595611	0.486033	0.0085976		0.911855	0.931959	0.480611		-0.747558	-1.04087	-6.86185		-0.133123	-0.101662	-1.05706		YDR513W	TTR1	2220	1880	2037		1955	1184	270
YML124C	TUB3	1.18824	1.01263	0.00836487		1.37604	0.724551	0.118747		0.248829	0.0181134	-6.90144		0.460524	-0.464841	-3.07404		YML124C	TUB3	1163	969	2099		498	1648	1656
YKL034W	TUL1	2.10667	9.00208	0.0203995		1.55496	2.86646	0.638315		1.07496	3.17026	-5.61532		0.636876	1.51927	-0.647659		YKL034W	TUL1	126	24	877		265	161	194
YLR425W	TUS1	1.21404	1.10243	0.0132557		0.845709	1.13363	0.439059		0.279813	0.140688	-6.23724		-0.241767	0.180952	-1.18751		YLR425W	TUS1	1096	824	1349		2122	772	315
YGR080W	TWF1	0.937582	1.10115	0.0104277		0.897832	0.748916	0.0824538		-0.0929837	0.139013	-6.58344		-0.155482	-0.417124	-3.60027		YGR080W	TWF1	1828	826	1696		2001	1592	2013
YOR344C	TYE7	1.16451	1.55118	0.00663646		0.92002	0.79023	0.137912		0.219726	0.633364	-7.23537		-0.120263	-0.339656	-2.85818		YOR344C	TYE7	1234	385	2468		1927	1499	1487
YBR166C	TYR1	0.45824	0.0419739	0.019469		1.27845	0.128221	0.12026		-1.12582	-4.57436	-5.68268		0.354391	-2.9633	-3.05577		YBR166C	TYR1	2328	2493	928		700	2469	1641
YOR295W	UAF30	1.40488	1.33582	0.15493		1.40431	9.31685	0.793313		0.490451	0.417727	-2.69032		0.48986	3.21984	-0.334038		YOR295W	UAF30	637	542	80		461	30	151
YOR339C	UBC11	1.04869	0.931283	0.0115911		1.12112	0.94262	0.104619		0.068587	-0.102708	-6.43084		0.164939	-0.0852521	-3.25679		YOR339C	UBC11	1543	1105	1531		1217	1154	1808
YDR059C	UBC5	1.4148	1.20448	0.0323767		1.63544	1.37961	0.35969		0.500594	0.268416	-4.9489		0.709681	0.464261	-1.47517		YDR059C	UBC5	620	677	541		200	529	425
YEL012W	UBC8	0.0647429	0.0588915	0.0371353		0.503061	0.112295	0.188144		-3.94913	-4.0858	-4.75107		-0.991195	-3.15463	-2.41009		YEL012W	UBC8	2593	2443	451		2509	2496	1066
YDL122W	UBP1	2.69872	12.4306	0.0762565		1.61335	7.40177	5.67814		1.43227	3.63583	-3.713		0.690058	2.88787	2.50542		YDL122W	UBP1	39	14	198		216	43	19
YKR098C	UBP11	1.37636	0.970588	0.0700637		1.13814	1.02048	0.236749		0.460854	-0.0430687	-3.83519		0.186684	0.0292472	-2.07857		YKR098C	UBP11	698	1031	223		1151	976	770
YJL197W	UBP12	0.486133	0.219664	0.0102653		1.36444	0.958727	0.142965		-1.04058	-2.18663	-6.60608		0.448312	-0.0608075	-2.80627		YJL197W	UBP12	2309	2190	1720		519	1112	1445
YBL067C	UBP13	1.70969	2.67159	0.00725869		1.54975	3.18996	0.295762		0.773734	1.4177	-7.10608		0.632038	1.67354	-1.75749		YBL067C	UBP13	282	133	2327		268	139	576
YBR058C	UBP14	0.526547	0.114679	0.112721		0.880975	0.132515	0.0824561		-0.925367	-3.12433	-3.14917		-0.182828	-2.91577	-3.60023		YBR058C	UBP14	2274	2327	127		2048	2463	2012
YOR124C	UBP2	0.604992	6.28899	0.00971122		0.676382	0.125857	0.0112103		-0.725013	2.65283	-6.68613		-0.56409	-2.99015	-6.47903		YOR124C	UBP2	2211	34	1823		2397	2477	2641
YER151C	UBP3	0.583694	0.158929	0.116418		0.85732	3.08936	0.738562		-0.776715	-2.65355	-3.10262		-0.222094	1.62731	-0.437209		YER151C	UBP3	2232	2248	116		2107	148	160
YMR223W	UBP8	0.354058	0.0308692	0.0116518		1.29381	0.102529	0.0191431		-1.49794	-5.01769	-6.4233		0.371631	-3.2859	-5.70703		YMR223W	UBP8	2396	2536	1525		660	2510	2524
YER098W	UBP9	0.774027	0.978907	0.0329976		0.734005	0.355045	0.0898686		-0.369545	-0.0307563	-4.9215		-0.446138	-1.49392	-3.47604		YER098W	UBP9	2067	1019	527		2322	2253	1947
YLR024C	UBR2	2.03695	0.551971	0.159562		1.78888	8.60699	1.03947		1.02641	-0.857335	-2.64782		0.839055	3.10551	0.0558532		YLR024C	UBR2	135	1789	73		134	34	103
YBR165W	UBS1	1.33451	0.543421	0.00787402		0.986136	0.931109	0.0492796		0.416307	-0.879858	-6.98868		-0.0201418	-0.102978	-4.34287		YBR165W	UBS1	797	1808	2194		1688	1186	2292
YKL010C	UFD4	1.45719	0.814805	0.00717703		1.66717	2.45434	0.140861		0.543184	-0.295474	-7.1224		0.737405	1.29533	-2.82766		YKL010C	UFD4	537	1332	2347		179	209	1462
YGR019W	UGA1	1.19874	0.885267	0.0185923		0.878623	0.701842	0.184049		0.261515	-0.175816	-5.74915		-0.186684	-0.510782	-2.44184		YGR019W	UGA1	1135	1198	959		2053	1714	1097
YBR006W	UGA2	0.873045	1.8044	0.0112314		0.923368	0.817134	0.210771		-0.195873	0.851517	-6.47632		-0.115022	-0.291356	-2.24625		YBR006W	UGA2	1934	278	1583		1916	1433	908
YDL170W	UGA3	0.970994	0.767873	0.0178453		0.914322	0.591743	0.0578763		-0.0424652	-0.381061	-5.80831		-0.129225	-0.756958	-4.11088		YDL170W	UGA3	1752	1426	1001		1947	1918	2209
YLR189C	UGT51	0.928332	0.838131	0.00570207		0.932892	0.706249	0.148213		-0.107288	-0.254753	-7.4543		-0.100219	-0.501752	-2.75426		YLR189C	UGT51	1846	1293	2616		1879	1698	1396
YPL186C	UIP4	1.20663	0.522056	0.0129359		1.03722	0.544828	0.0656297		0.270985	-0.937722	-6.27248		0.0527186	-0.876128	-3.92951		YPL186C	UIP4	1115	1835	1380		1520	2015	2141
YPL003W	ULA1	0.972702	5.70012	0.0119463		0.791166	1.20732	0.267403		-0.0399309	2.51099	-6.38729		-0.337948	0.271803	-1.90291		YPL003W	ULA1	1747	39	1483		2232	689	662
YPL139C	UME1	0.265897	0.0624822	0.0145223		1.61113	0.642502	0.144942		-1.91106	-4.00041	-6.10559		0.688073	-0.638227	-2.78645		YPL139C	UME1	2446	2436	1245		218	1834	1426
YBR173C	UMP1	0.170195	0.0426009	0.062069		1.19708	0.176143	0.0876494		-2.55474	-4.55297	-4.00998		0.259525	-2.50518	-3.51211		YBR173C	UMP1	2518	2490	258		948	2435	1967
YML021C	UNG1	1.21703	0.365564	0.0161142		0.877712	0.238405	0.0697044		0.283368	-1.45181	-5.95553		-0.188181	-2.06852	-3.84261		YML021C	UNG1	1083	2028	1120		2058	2365	2105
YDR213W	UPC2	1.34298	0.864233	0.00696334		1.13234	0.921845	0.251935		0.425435	-0.210508	-7.16601		0.179311	-0.117404	-1.98888		YDR213W	UPC2	777	1240	2399		1171	1213	714
YGR072W	UPF3	0.0866143	0.027595	0.0202064		0.823032	0.0900035	0.0387324		-3.52925	-5.17945	-5.62904		-0.28098	-3.47388	-4.69032		YGR072W	UPF3	2574	2552	894		2180	2531	2369
YMR271C	URA10	0.95527	0.400962	0.0193083		1.28945	0.776248	0.154599		-0.0660188	-1.31846	-5.69464		0.366759	-0.365411	-2.69339		YMR271C	URA10	1787	1987	936		669	1539	1328
YML106W	URA5	1.59161	5.27848	0.0193402		1.06979	2.39857	0.352941		0.670487	2.40012	-5.69226		0.0973216	1.26218	-1.5025		YML106W	URA5	384	50	934		1410	217	437
YJR103W	URA8	1.34535	0.6316	0.00764723		1.24332	1.30486	0.18942		0.427977	-0.662918	-7.03085		0.314194	0.383899	-2.40034		YJR103W	URA8	765	1666	2232		791	589	1054
YDR400W	URH1	1.26129	0.782547	0.00658895		1.04987	1.0346	0.300595		0.334902	-0.35375	-7.24574		0.0702145	0.0490713	-1.73411		YDR400W	URH1	966	1404	2484		1469	945	561
YEL005C	VAB2	1.82806	1.99141	0.00780608		0.746529	0.270769	0.0651625		0.870315	0.993789	-7.00119		-0.421729	-1.88487	-3.93981		YEL005C	VAB2	210	223	2205		2303	2336	2144
YEL013W	VAC8	0.0512977	0.275214	0.0151515		6.60038	13.6881	16.3784		-4.28496	-1.86138	-6.04439		2.72255	3.77485	4.03373		YEL013W	VAC8	2609	2118	1192		7	12	8
YOR068C	VAM10	0.030796	0.0155179	0.0198388		0.558893	0.0893392	0.0239411		-5.02111	-6.00993	-5.65553		-0.839355	-3.48456	-5.38437		YOR068C	VAM10	2642	2628	910		2482	2533	2482
YGL258W	VEL1	1.04906	0.887812	0.0356704		1.13174	0.770439	0.173132		0.0690925	-0.171674	-4.80913		0.178537	-0.376248	-2.53005		YGL258W	VEL1	1540	1190	484		1173	1553	1182
YIL135C	VHS2	0.82476	0.136913	0.016173		1.25501	1.33569	0.0383282		-0.277954	-2.86867	-5.95027		0.327697	0.417583	-4.70545		YIL135C	VHS2	2002	2284	1118		759	559	2374
YOR054C	VHS3	3.1999	3.93779	0.0174959		2.22384	5.22199	1.31414		1.67803	1.97739	-5.83684		1.15305	2.3846	0.394115		YOR054C	VHS3	18	80	1024		63	66	79
YLR373C	VID22	0.166327	0.0235614	0.0203304		1.485	1.53469	0.191022		-2.58791	-5.40743	-5.62022		0.57046	0.617945	-2.38819		YLR373C	VID22	2522	2579	884		338	424	1041
YBR105C	VID24	0.369839	0.071289	0.00727023		0.712767	0.276586	0.0334553		-1.43503	-3.81018	-7.10378		-0.488497	-1.8542	-4.90162		YBR105C	VID24	2384	2408	2321		2358	2330	2410
YPL253C	VIK1	1.9173	1.43562	0.0095601		1.61662	2.00956	0.456447		0.939072	0.521671	-6.70876		0.692981	1.00688	-1.13148		YPL253C	VIK1	174	456	1846		215	286	296
YLR410W	VIP1	0.17811	0.147823	0.00759067		0.538237	0.0171327	0.0103348		-2.48916	-2.75805	-7.04156		-0.893688	-5.86711	-6.59635		YLR410W	VIP1	2512	2272	2245		2496	2686	2657
YOR132W	VPS17	0.21211	0.0727003	0.0174152		0.717607	0.205713	0.112613		-2.23712	-3.78189	-5.84351		-0.478735	-2.28129	-3.15056		YOR132W	VPS17	2488	2404	1031		2347	2401	1725
YOR089C	VPS21	0.199941	0.0378852	0.0100527		0.694367	0.012681	0.0187261		-2.32235	-4.72222	-6.63628		-0.526229	-6.30118	-5.73881		YOR089C	VPS21	2495	2510	1755		2375	2696	2530
YKL041W	VPS24	0.185834	0.051186	0.0733496		0.087782	0.100037	0.0367578		-2.42792	-4.28811	-3.76907		-3.50993	-3.32139	-4.76581		YKL041W	VPS24	2506	2465	211		2634	2514	2387
YHR012W	VPS29	0.0325134	0.0219922	0.00924092		0.153883	0.0328745	0.0233216		-4.94282	-5.50686	-6.75775		-2.7001	-4.92689	-5.42219		YHR012W	VPS29	2637	2585	1904		2619	2636	2488
YPL120W	VPS30	0.0106872	0.0149096	0.0137375		0.222626	0.0212358	0.0133069		-6.54797	-6.06761	-6.18573		-2.16731	-5.55736	-6.23168		YPL120W	VPS30	2691	2631	1307		2591	2667	2614
YJL154C	VPS35	1.06728	0.129032	0.206651		0.589787	0.330634	0.151292		0.093934	-2.9542	-2.27473		-0.761735	-1.59669	-2.7246		YJL154C	VPS35	1491	2302	49		2462	2279	1362
YLR360W	VPS38	0.0273448	0.0155268	0.0111713		0.328284	0.0540331	0.0274889		-5.19259	-6.0091	-6.48406		-1.60698	-4.21001	-5.18501		YLR360W	VPS38	2652	2627	1590		2565	2594	2459
YDR080W	VPS41	0.167244	0.0858086	0.0675381		0.378505	0.214823	0.0673759		-2.57998	-3.54273	-3.88815		-1.40162	-2.21878	-3.89162		YDR080W	VPS41	2521	2377	233		2551	2394	2125
YOR069W	VPS5	0.0308227	0.0197595	0.0399652		0.563892	0.0729868	0.0362319		-5.01986	-5.66131	-4.64511		-0.826508	-3.77622	-4.7866		YOR069W	VPS5	2641	2598	409		2479	2567	2392
YGR141W	VPS62	1.16181	0.124186	0.0101451		0.438949	0.078428	0.00869802		0.216377	-3.00943	-6.62308		-1.18787	-3.67249	-6.8451		YGR141W	VPS62	1240	2312	1742		2533	2553	2681
YOL129W	VPS68	0.113545	0.0657933	0.00799551		0.621854	0.0377979	0.00930832		-3.13866	-3.92591	-6.96659		-0.685353	-4.72555	-6.74726		YOL129W	VPS68	2551	2424	2163		2437	2621	2672
YJR126C	VPS70	1.46046	0.395619	0.0275624		0.663586	0.183819	0.0333087		0.546418	-1.33782	-5.18115		-0.591645	-2.44365	-4.90796		YJR126C	VPS70	534	1996	636		2409	2425	2412
YDR485C	VPS72	2.40861	10.2154	0.0394877		1.69421	13.837	2.07653		1.2682	3.35268	-4.66245		0.760612	3.79046	1.05418		YDR485C	VPS72	77	17	415		169	11	46
YDR372C	VPS74	0.45424	0.0109617	0.0129325		0.5937	0.022615	0.0154554		-1.13847	-6.51139	-6.27285		-0.752195	-5.46657	-6.01575		YDR372C	VPS74	2331	2667	1382		2458	2660	2578
YLR181C	VTA1	1.38085	3.56788	0.00573913		1.27604	0.813772	0.01875		0.465559	1.83507	-7.44495		0.351672	-0.297304	-5.73697		YLR181C	VTA1	691	88	2610		708	1443	2529
YER072W	VTC1	3.03415	5.19278	0.00914773		0.764309	0.711751	0.0388895		1.60129	2.37651	-6.77237		-0.387773	-0.490556	-4.68447		YER072W	VTC1	24	53	1918		2278	1682	2367
YFL004W	VTC2	2.67082	2.22965	0.0109954		1.16339	0.700497	0.137215		1.41728	1.15681	-6.50696		0.218335	-0.51355	-2.86549		YFL004W	VTC2	40	185	1615		1059	1717	1492
YIL173W	VTH1	1.34495	1.19434	0.00927566		1.07892	0.605743	0.0778797		0.427552	0.256209	-6.75233		0.109582	-0.723221	-3.68261		YIL173W	VTH1	767	688	1898		1382	1899	2050
YOR359W	VTS1	0.235635	0.154519	0.00771156		0.667855	0.551877	0.171602		-2.08537	-2.69414	-7.01876		-0.582392	-0.857582	-2.54286		YOR359W	VTS1	2464	2260	2221		2405	2003	1191
YOR043W	WHI2	1.04368	1.0998	0.00854701		0.752353	0.105655	0.00712286		0.0616827	0.13724	-6.87036		-0.410518	-3.24256	-7.13333		YOR043W	WHI2	1562	827	2056		2293	2506	2696
YNL197C	WHI3	0.184313	0.00855195	0.00661244		0.615494	0.0105645	0.00717918		-2.43977	-6.86953	-7.2406		-0.700184	-6.56463	-7.12197		YNL197C	WHI3	2507	2685	2477		2444	2697	2695
YDL224C	WHI4	0.858683	1.8663	0.036661		0.948995	0.778887	0.0771644		-0.219802	0.900182	-4.76961		-0.0755275	-0.360514	-3.69592		YDL224C	WHI4	1955	264	465		1821	1529	2059
YOR083W	WHI5	0.693437	1.75581	0.059375		0.865031	0.946349	0.21519		-0.528164	0.81214	-4.074		-0.209176	-0.0795553	-2.21632		YOR083W	WHI5	2150	296	275		2088	1148	874
YNL283C	WSC2	0.728026	0.347243	0.00625553		0.895397	0.645642	0.285839		-0.457938	-1.52598	-7.32065		-0.1594	-0.631193	-1.80672		YNL283C	WSC2	2112	2046	2550		2008	1826	604
YOL105C	WSC3	1.0192	0.47662	0.0130159		0.777768	0.127165	0.064841		0.0274306	-1.06909	-6.26358		-0.362588	-2.97523	-3.94695		YOL105C	WSC3	1623	1889	1375		2259	2473	2148
YHL028W	WSC4	1.02265	0.35693	0.0079441		0.917697	0.338913	0.0461602		0.0323076	-1.48629	-6.9759		-0.12391	-1.56101	-4.43721		YHL028W	WSC4	1615	2038	2172		1935	2269	2322
YHR134W	WSS1	0.838535	0.707485	0.0104758		1.04335	0.952209	0.242167		-0.254057	-0.499228	-6.5768		0.0612234	-0.0706498	-2.04592		YHR134W	WSS1	1984	1542	1687		1494	1126	753
YOR229W	WTM2	2.88302	2.36566	0.0114723		2.4068	1.66711	0.278936		1.52758	1.24224	-6.4457		1.26712	0.737348	-1.84199		YOR229W	WTM2	29	164	1546		52	372	627
YLR090W	XDJ1	0.888368	0.847023	0.00709289		0.964341	0.779659	0.0989829		-0.17077	-0.239527	-7.13941		-0.0523846	-0.359085	-3.33668		YLR090W	XDJ1	1918	1275	2367		1769	1527	1860
YGR194C	XKS1	1.21338	1.15851	0.00695626		1.1775	0.891571	0.214148		0.279036	0.212272	-7.16747		0.235728	-0.165579	-2.22332		YGR194C	XKS1	1099	732	2401		1016	1276	887
YDR369C	XRS2	0.873026	0.427914	0.0564885		1.70627	1.46839	0.211786		-0.195903	-1.22461	-4.1459		0.770844	0.554236	-2.23932		YDR369C	XRS2	1935	1945	294		161	467	901
YLR070C	XYL2	1.56114	1.10561	0.00826149		1.22935	0.911029	0.140074		0.642599	0.144847	-6.91938		0.297896	-0.134431	-2.83574		YLR070C	XYL2	408	817	2117		842	1234	1468
YJL141C	YAK1	0.255503	0.0435644	0.0213439		1.92114	10.4585	0.879699		-1.96859	-4.52071	-5.55003		0.941959	3.3866	-0.184918		YJL141C	YAK1	2451	2489	837		98	25	130
YAL049C	YAL049C	1.06268	0.387205	0.311953		0.358584	0.700368	0.464968		0.0877021	-1.36883	-1.6806		-1.47962	-0.513816	-1.1048		YAL049C	YAL049C	1505	2003	34		2559	1718	285
YAL058C-A	YAL058C-A	0.71501	0.795299	0.0174881		1.07319	1.07296	0.15		-0.483965	-0.330431	-5.83748		0.101902	0.101598	-2.73697		YAL058C-A	YAL058C-A	2122	1383	1026		1401	880	1375
YAL064C-A	YAL064C-A	0.899497	0.41898	0.0097586		1.18891	0.510109	0.125705		-0.15281	-1.25505	-6.67911		0.249644	-0.971122	-2.99189		YAL064C-A	YAL064C-A	1905	1960	1814		980	2066	1598
YHR161C	YAP1801	1.1661	2.67028	0.00823808		1.36986	0.513888	0.0621111		0.221696	1.41699	-6.92348		0.454027	-0.960474	-4.009		YHR161C	YAP1801	1229	134	2121		510	2059	2176
YHL009C	YAP3	1.0043	1.05592	0.0112927		1.9063	1.26951	0.100425		0.00619627	0.0785004	-6.46846		0.930775	0.344276	-3.3158		YHL009C	YAP3	1665	902	1573		101	624	1848
YIR018W	YAP5	1.29905	0.634018	0.02106		1.19019	0.465449	0.138002		0.377452	-0.657404	-5.56935		0.251186	-1.1033	-2.85724		YIR018W	YAP5	874	1664	848		977	2128	1486
YDR259C	YAP6	1.18475	1.19764	0.0107793		1.59961	1.20511	0.257697		0.244586	0.260198	-6.53559		0.677724	0.269159	-1.95625		YDR259C	YAP6	1167	683	1642		226	692	686
YOL028C	YAP7	1.56405	1.07962	0.0174968		1.47876	1.59322	0.362206		0.645291	0.110529	-5.83676		0.564385	0.671943	-1.46512		YOL028C	YAP7	405	864	1023		352	398	420
YER024W	YAT2	1.26667	1.14693	0.00953556		1.28256	0.856715	0.295569		0.341037	0.197783	-6.71247		0.359025	-0.223113	-1.75843		YER024W	YAT2	952	748	1849		690	1349	577
YBL009W	YBL009W	1.93371	1.4429	0.0164618		1.23286	2.09988	0.52109		0.951373	0.528972	-5.92474		0.302009	1.07031	-0.940396		YBL009W	YBL009W	168	451	1097		825	267	242
YBL012C	YBL012C	0.00801723	0.0184489	0.0126404		0.0190481	0.0405425	0.0542959		-6.96268	-5.76032	-6.30581		-5.71421	-4.62442	-4.20301		YBL012C	YBL012C	2698	2605	1410		2691	2617	2245
YBL029W	YBL029W	1.70132	1.78534	0.0054941		1.11241	1.80615	0.422783		0.766651	0.8362	-7.5079		0.153682	0.852916	-1.24201		YBL029W	YBL029W	287	285	2640		1263	327	335
YBL036C	YBL036C	1.70211	0.729409	0.0170012		1.14386	2.48232	0.458354		0.767321	-0.455201	-5.87822		0.193916	1.31169	-1.12547		YBL036C	YBL036C	286	1503	1058		1125	205	291
YBL046W	YBL046W	1.26899	0.52451	0.103125		1.04926	0.686499	0.0553191		0.343684	-0.930958	-3.27753		0.0693659	-0.542671	-4.17608		YBL046W	YBL046W	945	1834	137		1475	1744	2234
YBL053W	YBL053W	1.96381	1.34582	52.0143		1.87172	3.50366	0.557364		0.973659	0.42849	5.70084		0.904362	1.80886	-0.843308		YBL053W	YBL053W	157	536	11		106	124	226
YBL062W	YBL062W	1.61899	1.98929	0.0959302		1.82696	3.66907	0.674107		0.695094	0.992251	-3.38187		0.869446	1.87541	-0.56895		YBL062W	YBL062W	363	225	150		117	117	182
YBL070C	YBL070C	2.41447	1.55055	0.0110294		1.65898	2.84974	0.457918		1.27171	0.632776	-6.5025		0.730293	1.51083	-1.12684		YBL070C	YBL070C	75	386	1607		186	162	292
YBL081W	YBL081W	1.39799	1.42421	0.00985222		1.05705	1.73141	0.438497		0.483353	0.510164	-6.66534		0.0800373	0.791951	-1.18936		YBL081W	YBL081W	652	462	1794		1448	352	316
YBL083C	YBL083C	0.388951	0.00939746	0.00896531		0.643835	0.500061	0.125335		-1.36234	-6.73351	-6.80143		-0.635236	-0.999824	-2.99614		YBL083C	YBL083C	2377	2679	1951		2423	2079	1601
YBL086C	YBL086C	2.72887	5.55081	0.0147506		1.45035	2.98295	0.537622		1.44831	2.4727	-6.08308		0.536405	1.57674	-0.895336		YBL086C	YBL086C	37	44	1225		389	156	230
YBL091C-A	YBL091C-A	0.915812	1.04279	0.0190978		0.909501	0.543145	0.0113208		-0.126877	0.0604548	-5.71045		-0.136853	-0.880592	-6.46489		YBL091C-A	YBL091C-A	1872	920	944		1965	2019	2639
YBL094C	YBL094C	0.0686665	0.0161085	0.0117353		0.594766	1.3738	0.0993765		-3.86425	-5.95603	-6.413		-0.749606	0.458177	-3.33095		YBL094C	YBL094C	2588	2620	1513		2457	533	1855
YBL096C	YBL096C	1.10498	1.26279	0.0104199		0.939568	0.708433	0.125672		0.144019	0.336617	-6.58452		-0.0899302	-0.497297	-2.99227		YBL096C	YBL096C	1392	615	1698		1853	1690	1599
YBL104C	YBL104C	1.80261	2.67448	0.0136592		1.4849	1.44648	0.0681626		0.850087	1.41926	-6.19398		0.570369	0.532545	-3.87488		YBL104C	YBL104C	228	132	1316		339	477	2117
YBL107C	YBL107C	2.88074	2.60304	0.019174		2.06287	2.62878	0.386128		1.52644	1.3802	-5.7047		1.04465	1.3944	-1.37285		YBL107C	YBL107C	30	137	938		75	187	384
YBR007C	YBR007C	1.27667	1.31134	0.00716968		0.91333	0.648288	0.0877621		0.35239	0.391039	-7.12388		-0.130791	-0.625293	-3.51026		YBR007C	YBR007C	924	564	2350		1950	1821	1966
YBR013C	YBR013C	1.40019	0.680402	0.00826772		1.06584	1.0722	0.0990821		0.485622	-0.55554	-6.9183		0.0919855	0.100576	-3.33523		YBR013C	YBR013C	647	1593	2116		1419	881	1858
YBR014C	YBR014C	0.789953	1.11425	0.0145098		1.27031	1.03841	0.211379		-0.340161	0.156075	-6.10683		0.345178	0.0543718	-2.2421		YBR014C	YBR014C	2051	800	1248		720	937	904
YBR022W	YBR022W	1.06565	0.867637	0.00762593		0.906995	0.684603	0.0393464		0.09173	-0.204837	-7.03487		-0.140834	-0.546659	-4.66762		YBR022W	YBR022W	1498	1231	2237		1977	1749	2363
YBR025C	YBR025C	0.847534	1.13643	0.0180624		0.854429	0.673591	0.0796784		-0.238658	0.18451	-5.79087		-0.226968	-0.570055	-3.64967		YBR025C	YBR025C	1970	768	981		2111	1772	2031
YBR027C	YBR027C	1.21725	1.32805	0.0116942		0.838363	0.719307	0.142517		0.283631	0.409313	-6.41806		-0.254353	-0.47532	-2.8108		YBR027C	YBR027C	1081	547	1519		2144	1658	1448
YBR028C	YBR028C	1.03853	3.10197	0.0399137		1.27379	0.690295	0.192513		0.0545495	1.63318	-4.64697		0.349128	-0.534715	-2.37697		YBR028C	YBR028C	1578	115	410		713	1735	1030
YBR047W	YBR047W	0.947247	1.69372	0.0117012		1.46338	1.21144	0.0463968		-0.0781877	0.760198	-6.4172		0.549301	0.276726	-4.42983		YBR047W	YBR047W	1805	316	1516		369	684	2317
YBR052C	YBR052C	1.99229	1.71942	0.0189052		1.74517	1.10632	0.162171		0.99443	0.78192	-5.72507		0.80337	0.145766	-2.62441		YBR052C	YBR052C	148	307	948		143	824	1261
YBR056W	YBR056W	0.0441665	0.0136286	0.0380143		0.619825	0.0459719	0.0193492		-4.5009	-6.19722	-4.71731		-0.690067	-4.4431	-5.69158		YBR056W	YBR056W	2619	2641	442		2439	2608	2520
YBR062C	YBR062C	0.892942	0.967216	0.00841477		1.02097	0.326443	0.117405		-0.163361	-0.0480905	-6.89286		0.0299365	-1.6151	-3.09044		YBR062C	YBR062C	1913	1042	2078		1579	2283	1674
YBR063C	YBR063C	1.3612	2.51737	0.00801833		1.18017	0.96937	0.251735		0.444875	1.33192	-6.96248		0.238996	-0.0448806	-1.99002		YBR063C	YBR063C	732	148	2158		1004	1079	716
YBR071W	YBR071W	0.939913	1.16421	0.00776518		1.30072	0.938233	0.183917		-0.0894007	0.219352	-7.00876		0.379309	-0.0919824	-2.44287		YBR071W	YBR071W	1825	725	2213		646	1167	1100
YBR074W	YBR074W	1.42732	0.546515	0.0326594		0.936626	0.68604	0.0572242		0.513306	-0.871666	-4.93636		-0.0944551	-0.543635	-4.12723		YBR074W	YBR074W	588	1803	535		1863	1745	2218
YBR077C	YBR077C	0.916595	0.794613	0.10101		42.6584	3.84172	0.412587		-0.125643	-0.331676	-3.30743		5.41476	1.94175	-1.27723		YBR077C	YBR077C	1870	1385	143		2	106	351
YBR090C	YBR090C	1.75022	0.824182	0.0157322		0.956037	0.505909	0.110979		0.80754	-0.278965	-5.99014		-0.0648614	-0.983049	-3.17165		YBR090C	YBR090C	256	1313	1143		1795	2071	1743
YBR099C	YBR099C	1.03682	1.29884	0.00799814		0.909642	0.588948	0.110087		0.0521712	0.377224	-6.96612		-0.136629	-0.763788	-3.18329		YBR099C	YBR099C	1581	575	2162		1964	1930	1750
YBR113W	YBR113W	1.51122	1.25358	0.00858525		1.13842	1.19945	0.0881758		0.595716	0.326059	-6.86392		0.187027	0.262368	-3.50347		YBR113W	YBR113W	462	628	2040		1149	701	1962
YBR116C	YBR116C	1.41735	0.629978	0.0098456		1.35965	0.457153	0.178867		0.503197	-0.666628	-6.6663		0.44324	-1.12925	-2.48304		YBR116C	YBR116C	614	1669	1795		529	2141	1136
YBR134W	YBR134W	1.46896	0.946903	0.0209026		3.88538	12.8716	1.12747		0.554793	-0.078712	-5.58017		1.95806	3.68612	0.173092		YBR134W	YBR134W	526	1076	854		13	13	94
YBR141C	YBR141C	0.531649	0.071616	0.0102337		0.680718	1.66233	0.448987		-0.911455	-3.80357	-6.61052		-0.554872	0.733206	-1.15526		YBR141C	YBR141C	2270	2407	1724		2392	373	304
YBR147W	YBR147W	0.11611	0.01677	0.0142267		0.809091	4.02515	1.69268		-3.10643	-5.89797	-6.13525		-0.305626	2.00904	0.759311		YBR147W	YBR147W	2547	2617	1267		2203	99	62
YBR161W	YBR161W	1.17553	0.777362	0.011322		1.09982	0.959403	0.182734		0.233309	-0.363342	-6.46472		0.13727	-0.0597906	-2.45219		YBR161W	YBR161W	1197	1412	1568		1304	1110	1105
YBR184W	YBR184W	0.704645	0.470666	0.00608121		0.901597	0.655198	0.0855403		-0.505031	-1.08722	-7.36143		-0.149445	-0.609996	-3.54725		YBR184W	YBR184W	2135	1897	2575		1990	1803	1984
YBR203W	YBR203W	1.3675	1.21829	0.00770183		1.17476	1.00492	0.328526		0.451544	0.284858	-7.02058		0.232369	0.00708695	-1.60592		YBR203W	YBR203W	718	661	2224		1024	1003	487
YBR204C	YBR204C	1.74548	1.70741	0.0156436		1.44336	1.55032	0.330776		0.803626	0.771811	-5.99828		0.52943	0.632567	-1.59607		YBR204C	YBR204C	259	312	1149		401	416	478
YBR206W	YBR206W	1.22691	1.07329	0.00773327		1.25765	1.39918	0.177724		0.295032	0.102043	-7.0147		0.330731	0.484581	-2.49229		YBR206W	YBR206W	1054	873	2217		752	515	1146
YBR210W	YBR210W	0.950335	0.669708	0.00697649		0.780509	0.681601	0.124657		-0.0734921	-0.578396	-7.16328		-0.357512	-0.553001	-3.00396		YBR210W	YBR210W	1798	1614	2396		2252	1754	1607
YBR220C	YBR220C	0.976544	0.477748	0.0235765		1.03428	0.887276	0.45225		-0.0342434	-1.06568	-5.40651		0.048632	-0.172546	-1.14481		YBR220C	YBR220C	1731	1888	752		1530	1282	300
YBR224W	YBR224W	2.59406	9.52249	0.0280561		1.72501	0.733176	0.122307		1.37521	3.25134	-5.15554		0.786604	-0.447768	-3.03142		YBR224W	YBR224W	50	20	627		155	1629	1626
YBR225W	YBR225W	3.74139	18.6876	0.0320285		0.83083	1.03479	0.0537109		1.90358	4.22401	-4.9645		-0.267374	0.0493339	-4.21864		YBR225W	YBR225W	9	6	547		2164	943	2252
YBR230C	YBR230C	0.566829	0.0760064	0.0272436		1.50354	1.13489	0.094754		-0.819016	-3.71773	-5.19794		0.588367	0.182554	-3.39967		YBR230C	YBR230C	2247	2393	654		311	769	1899
YBR232C	YBR232C	1.51058	1.64898	0.0135051		1.35914	1.09707	0.117671		0.595099	0.721576	-6.21035		0.442695	0.133649	-3.08717		YBR232C	YBR232C	463	335	1330		530	840	1670
YBR235W	YBR235W	1.14731	0.678779	0.00640401		1.15414	0.641554	0.173558		0.198257	-0.558986	-7.28681		0.206813	-0.640357	-2.52651		YBR235W	YBR235W	1282	1596	2524		1089	1836	1177
YBR238C	YBR238C	2.57231	1.42174	0.0136844		1.69077	1.12661	0.306574		1.36307	0.507654	-6.19132		0.75768	0.171988	-1.70569		YBR238C	YBR238C	52	464	1313		170	786	541
YBR239C	YBR239C	1.07282	1.12452	0.010022		1.34229	1.17629	0.233077		0.101413	0.16931	-6.64068		0.424702	0.23424	-2.10112		YBR239C	YBR239C	1473	785	1762		559	728	789
YBR241C	YBR241C	1.16947	1.31537	0.00752502		1.37012	0.814772	0.206605		0.225854	0.395464	-7.05409		0.454304	-0.295532	-2.27505		YBR241C	YBR241C	1219	560	2268		509	1438	939
YBR242W	YBR242W	1.11059	1.28939	0.00906448		1.38448	1.00201	0.198961		0.151324	0.366687	-6.78556		0.469342	0.00290074	-2.32944		YBR242W	YBR242W	1374	583	1931		485	1013	983
YBR246W	YBR246W	1.18239	1.5985	0.0261519		0.945522	0.555449	0.0266864		0.241706	0.676716	-5.25694		-0.0808178	-0.848274	-5.22775		YBR246W	YBR246W	1182	361	679		1835	1992	2466
YBR250W	YBR250W	1.43233	1.12391	0.0397805		1.46163	1.02057	0.155949		0.518361	0.168533	-4.65179		0.547578	0.0293687	-2.68086		YBR250W	YBR250W	581	788	412		372	975	1317
YBR255W	YBR255W	1.11018	0.404472	0.0649867		1.209	1.14778	0.071618		0.150799	-1.30589	-3.94371		0.273811	0.198852	-3.80353		YBR255W	YBR255W	1380	1985	244		911	751	2095
YBR259W	YBR259W	1.50678	0.979167	0.0759754		1.7034	1.32348	0.212121		0.591468	-0.0303736	-3.71832		0.768418	0.404341	-2.23704		YBR259W	YBR259W	472	1018	200		165	567	899
YBR261C	YBR261C	1.81146	1.56636	0.0198081		1.11591	1.23054	0.225734		0.857154	0.647417	-5.65777		0.158217	0.299293	-2.14731		YBR261C	YBR261C	225	378	912		1243	659	826
YBR270C	YBR270C	1.15775	0.96424	0.0151378		0.982882	0.502553	0.0558107		0.211321	-0.0525357	-6.04571		-0.02491	-0.992654	-4.16332		YBR270C	YBR270C	1251	1049	1193		1699	2077	2230
YBR281C	YBR281C	0.0897831	0.0316456	0.0126565		0.615427	0.514936	0.0841108		-3.47741	-4.98185	-6.30398		-0.700341	-0.957536	-3.57157		YBR281C	YBR281C	2569	2533	1409		2445	2057	1999
YBR284W	YBR284W	0.099329	0.0100939	0.0122306		0.827471	0.949815	0.272451		-3.33164	-6.63037	-6.35336		-0.27322	-0.074281	-1.87593		YBR284W	YBR284W	2562	2672	1449		2172	1131	646
YBR287W	YBR287W	1.70552	9.08071	0.00820513		1.2077	2.3017	0.366729		0.770208	3.18281	-6.92926		0.272266	1.2027	-1.44721		YBR287W	YBR287W	285	22	2127		921	233	412
YBR292C	YBR292C	1.15557	0.540709	0.00885368		0.848778	0.869599	0.159786		0.208602	-0.887077	-6.81951		-0.23654	-0.201578	-2.64579		YBR292C	YBR292C	1258	1812	1974		2118	1322	1293
YBR293W	YBR293W	2.01964	0.987013	0.0179744		0.867093	0.873868	0.414315		1.0141	-0.018859	-5.79791		-0.205742	-0.194513	-1.2712		YBR293W	YBR293W	141	999	986		2085	1310	349
YLL048C	YBT1	1.19727	0.673442	0.0133717		0.948542	0.597035	0.126468		0.259743	-0.570375	-6.22467		-0.0762161	-0.744113	-2.98316		YLL048C	YBT1	1139	1608	1338		1826	1910	1591
YDR135C	YCF1	1.75963	1.70873	0.0208117		1.16838	0.499176	0.0526486		0.815269	0.772923	-5.58646		0.224516	-1.00238	-4.24746		YDR135C	YCF1	248	310	857		1043	2081	2264
YHR135C	YCK1	0.903061	0.132216	0.00764202		0.937038	0.997882	0.350132		-0.147104	-2.91903	-7.03183		-0.0938204	-0.00305885	-1.51403		YHR135C	YCK1	1895	2296	2234		1861	1021	442
YNL154C	YCK2	1.57693	0.660011	0.0132261		1.48212	1.40258	0.542806		0.65712	-0.599437	-6.24046		0.567665	0.48808	-0.881492		YNL154C	YCK2	391	1628	1350		346	512	228
YCL022C	YCL022C	1.31362	1.17557	0.0131135		1.28366	0.823666	0.207586		0.393546	0.233357	-6.2528		0.360262	-0.279868	-2.26822		YCL022C	YCL022C	846	708	1361		687	1419	929
YCL023C	YCL023C	1.07628	1.10265	0.00713745		0.900446	0.837876	0.123178		0.106059	0.140978	-7.13038		-0.151289	-0.255191	-3.02118		YCL023C	YCL023C	1468	822	2359		1994	1383	1624
YCL023C	YCL023C	0.956731	1.11567	0.00663252		0.945176	0.823909	0.123937		-0.0638141	0.15791	-7.23623		-0.0813451	-0.279442	-3.01233		YCL023C	YCL023C	1782	798	2470		1837	1418	1613
YCL046W	YCL046W	1.00056	1.282	0.0106757		0.801113	0.653896	0.0837491		0.000804967	0.358402	-6.54953		-0.319923	-0.612868	-3.57778		YCL046W	YCL046W	1679	591	1658		2217	1806	2002
YCL047C	YCL047C	0.559855	0.323745	0.00471319		0.680365	0.756884	0.0747433		-0.836875	-1.62707	-7.72908		-0.555619	-0.401856	-3.74191		YCL047C	YCL047C	2252	2068	2691		2393	1578	2077
YCL048W	YCL048W	1.25371	0.659539	0.0121039		1.22094	0.659854	0.227039		0.326201	-0.600471	-6.36839		0.287991	-0.599782	-2.13899		YCL048W	YCL048W	985	1629	1463		873	1792	817
YCL049C	YCL049C	1.04876	0.806723	0.00636776		0.955733	0.735747	0.13448		0.068679	-0.309855	-7.295		-0.0653199	-0.442718	-2.89453		YCL049C	YCL049C	1542	1354	2530		1796	1620	1518
YCL069W	YCL069W	1.0648	0.981982	0.0116442		0.875875	0.552345	0.111812		0.0905807	-0.0262315	-6.42424		-0.191202	-0.856359	-3.16085		YCL069W	YCL069W	1502	1009	1526		2063	2002	1732
YCL075W	YCL075W	0.841444	0.578166	0.0117117		1.00391	0.881131	0.199826		-0.249062	-0.790444	-6.4159		0.00563668	-0.182572	-2.32318		YCL075W	YCL075W	1979	1756	1514		1642	1293	979
YCL076W	YCL076W	1.47781	1.40645	0.0632479		1.27673	1.27129	0.2125		0.563457	0.49206	-3.98284		0.352451	0.346298	-2.23447		YCL076W	YCL076W	510	484	252		705	620	893
YCR004C	YCP4	0.0142066	0.0252525	0.0178295		0.0288188	0.068843	0.0164557		-6.13729	-5.30743	-5.80959		-5.11684	-3.86055	-5.92527		YCR004C	YCP4	2682	2571	1003		2675	2578	2559
YCR001W	YCR001W	0.958509	0.785382	0.00459499		0.716562	0.51689	0.0786159		-0.0611365	-0.348534	-7.76572		-0.480836	-0.95207	-3.66904		YCR001W	YCR001W	1777	1398	2694		2348	2052	2042
YCR007C	YCR007C	1.16058	0.469954	0.0498615		1.11138	0.888391	0.174147		0.214847	-1.08941	-4.32593		0.152354	-0.170733	-2.52162		YCR007C	YCR007C	1243	1898	329		1268	1279	1174
YCR015C	YCR015C	1.27193	1.09336	0.0219877		1.23892	0.939776	0.171648		0.347018	0.128768	-5.50716		0.309085	-0.0896106	-2.54248		YCR015C	YCR015C	940	837	813		806	1162	1190
YCR016W	YCR016W	1.5461	0.604957	0.0147122		0.976186	0.421982	0.0589766		0.628634	-0.725095	-6.08684		-0.0347725	-1.24475	-4.08371		YCR016W	YCR016W	420	1712	1228		1729	2187	2196
YCR022C	YCR022C	1.32873	1.37665	0.0100296		0.964727	0.460942	0.0560087		0.410043	0.461166	-6.63959		-0.051807	-1.11734	-4.15821		YCR022C	YCR022C	814	513	1759		1767	2135	2228
YCR023C	YCR023C	1.29822	1.01844	0.00758103		1.01264	0.654221	0.136991		0.376537	0.0263602	-7.04339		0.018126	-0.61215	-2.86785		YCR023C	YCR023C	877	963	2247		1616	1804	1494
YCR025C	YCR025C	0.0126737	0.0197145	0.0196138		0.526964	0.142806	0.0493256		-6.30202	-5.6646	-5.67199		-0.924224	-2.80787	-4.34152		YCR025C	YCR025C	2688	2600	926		2499	2457	2291
YCR045C	YCR045C	0.0484859	0.0669856	0.0731707		1.20809	1.03109	0.0909091		-4.36629	-3.9	-3.77259		0.272722	0.0441654	-3.45943		YCR045C	YCR045C	2615	2418	212		916	952	1930
YCR049C	YCR049C	0.972725	1.26559	0.0607083		1.76991	1.64098	0.196491		-0.0398967	0.339809	-4.04196		0.823677	0.714562	-2.34746		YCR049C	YCR049C	1746	613	266		137	384	998
YCR050C	YCR050C	0.196774	0.152672	0.125683		1.36501	1.08237	0.281022		-2.34539	-2.71149	-2.99214		0.448907	0.11419	-1.83125		YCR050C	YCR050C	2497	2263	110		517	865	621
YCR051W	YCR051W	1.04015	1.65283	0.0583658		0.934062	0.736842	0.14094		0.0567983	0.724939	-4.09873		-0.0984096	-0.440573	-2.82685		YCR051W	YCR051W	1570	333	279		1872	1619	1460
YCR060W	YCR060W	1.2681	0.966131	0.0135899		1.10786	0.805097	0.132149		0.342673	-0.04971	-6.20132		0.147776	-0.312765	-2.91976		YCR060W	YCR060W	950	1044	1320		1284	1465	1535
YCR062W	YCR062W	0.691253	0.321226	0.0174893		0.790434	0.862579	0.0618056		-0.532715	-1.63834	-5.83738		-0.339283	-0.213271	-4.01612		YCR062W	YCR062W	2151	2071	1025		2233	1334	2179
YCR076C	YCR076C	0.579972	0.0994475	0.0813149		0.91345	0.488649	0.0993521		-0.785945	-3.32992	-3.62034		-0.130602	-1.03313	-3.33131		YCR076C	YCR076C	2240	2352	185		1949	2094	1856
YCR079W	YCR079W	0.462163	0.0959671	0.0178734		1.07797	0.441033	0.4		-1.11353	-3.38132	-5.80604		0.108318	-1.18104	-1.32193		YCR079W	YCR079W	2325	2358	998		1391	2163	367
YCR085W	YCR085W	0.287686	0.059	0.0412698		0.749867	0.485992	0.0225269		-1.79743	-4.08314	-4.59877		-0.415294	-1.041	-5.47221		YCR085W	YCR085W	2432	2442	394		2299	2099	2494
YCR087W	YCR087W	0.235437	0.106918	0.0632603		1.08054	0.755553	0.227368		-2.08658	-3.22542	-3.98255		0.111759	-0.404395	-2.1369		YCR087W	YCR087W	2465	2337	251		1376	1581	811
YCR090C	YCR090C	1.28162	1.25426	0.0328168		1.58604	0.907675	0.24026		0.357974	0.326832	-4.92942		0.665432	-0.139753	-2.05733		YCR090C	YCR090C	911	626	530		232	1241	760
YDL012C	YDL012C	1.23548	0.81143	0.0136528		1.26763	0.837344	0.154372		0.30507	-0.301461	-6.19466		0.342136	-0.256109	-2.69552		YDL012C	YDL012C	1028	1342	1317		727	1385	1331
YDL026W	YDL026W	0.524938	0.362135	0.0176879		1.02298	0.473093	0.0485744		-0.92978	-1.4654	-5.82109		0.0327829	-1.0798	-4.36366		YDL026W	YDL026W	2275	2035	1010		1570	2119	2299
YDL027C	YDL027C	0.57439	0.271102	0.00720644		0.898248	0.360742	0.0578404		-0.799897	-1.88309	-7.1165		-0.154815	-1.47096	-4.11178		YDL027C	YDL027C	2244	2125	2341		2000	2244	2211
YDL037C	YDL037C	1.148	1.16086	0.0173802		1.28012	1.00485	0.141026		0.19912	0.215199	-5.84641		0.356282	0.0069816	-2.82597		YDL037C	YDL037C	1278	730	1035		696	1005	1458
YDL038C	YDL038C	1.21376	0.860693	0.00884861		0.979021	0.808616	0.0776761		0.279486	-0.21643	-6.82033		-0.0305883	-0.306473	-3.68639		YDL038C	YDL038C	1097	1246	1976		1717	1457	2055
YDL041W	YDL041W	0.495585	1.89863	0.037931		1.37457	5.12033	1.91447		-1.0128	0.924956	-4.72048		0.458981	2.35624	0.936948		YDL041W	YDL041W	2299	249	444		501	69	54
YDL050C	YDL050C	0.297229	0.0807598	0.00884373		0.918758	0.37594	0.0576235		-1.75035	-3.63022	-6.82113		-0.122244	-1.41143	-4.1172		YDL050C	YDL050C	2429	2389	1977		1934	2232	2213
YDL071C	YDL071C	1.04999	1.16027	0.0575342		1.17903	0.948317	0.149669		0.070382	0.214457	-4.11944		0.237604	-0.0765591	-2.74015		YDL071C	YDL071C	1534	731	285		1010	1137	1381
YDL073W	YDL073W	0.667133	0.0540816	0.0432146		0.77466	0.570647	0.11911		-0.583955	-4.20872	-4.53234		-0.368364	-0.809329	-3.06963		YDL073W	YDL073W	2170	2453	371		2262	1961	1652
YDL086W	YDL086W	1.21471	0.703949	0.00816819		0.926527	0.878536	0.124985		0.280609	-0.506457	-6.93577		-0.110096	-0.186827	-3.00017		YDL086W	YDL086W	1093	1551	2132		1910	1299	1604
YDL096C	YDL096C	0.339779	0.0219633	0.0153466		0.641989	0.128066	0.0161738		-1.55733	-5.50876	-6.02594		-0.63938	-2.96504	-5.9502		YDL096C	YDL096C	2405	2586	1171		2424	2470	2565
YDL109C	YDL109C	1.60426	1.42411	0.0121376		1.3113	1.07509	0.146421		0.681911	0.510064	-6.36438		0.391002	0.104452	-2.7718		YDL109C	YDL109C	375	463	1461		624	875	1413
YDL110C	YDL110C	1.20659	1.61089	0.0118367		1.21016	2.46254	0.409635		0.270932	0.687859	-6.40059		0.275199	1.30015	-1.28759		YDL110C	YDL110C	1116	357	1498		904	207	356
YDL114W	YDL114W	1.25932	0.974859	0.0200074		1.20892	0.820035	0.154071		0.332647	-0.0367343	-5.64332		0.273715	-0.286242	-2.69833		YDL114W	YDL114W	973	1026	905		912	1426	1333
YDL118W	YDL118W	1.67387	1.46995	0.0716374		0.676493	1.26158	0.0438247		0.74319	0.555763	-3.80314		-0.563853	0.335233	-4.51211		YDL118W	YDL118W	306	433	218		2396	627	2332
YDL119C	YDL119C	0.20251	0.367891	0.0110529		0.160083	0.0177405	0.0111135		-2.30393	-1.44265	-6.49943		-2.6431	-5.81681	-6.49154		YDL119C	YDL119C	2494	2023	1600		2617	2684	2645
YDL121C	YDL121C	1.34549	1.07393	0.011565		1.3832	0.92574	0.115285		0.428133	0.102894	-6.43409		0.468007	-0.11132	-3.11672		YDL121C	YDL121C	764	871	1534		487	1197	1699
YDL124W	YDL124W	2.84086	1.15598	0.0445469		1.66432	1.41326	0.166434		1.50633	0.209112	-4.48853		0.734931	0.499022	-2.58698		YDL124W	YDL124W	32	735	365		180	503	1228
YDL156W	YDL156W	1.32676	1.24359	0.0143899		1.12328	0.709996	0.0997789		0.407903	0.314509	-6.11879		0.167723	-0.494117	-3.32512		YDL156W	YDL156W	818	639	1257		1208	1685	1852
YDL162C	YDL162C	1.68982	4.79843	0.0140805		1.22843	1.25806	0.154412		0.756869	2.26256	-6.15016		0.296819	0.331201	-2.69515		YDL162C	YDL162C	295	60	1281		845	632	1330
YDL173W	YDL173W	0.250049	0.0765651	0.0167234		0.734978	0.269727	0.0337049		-1.99971	-3.70717	-5.90199		-0.444226	-1.89043	-4.8909		YDL173W	YDL173W	2456	2392	1079		2319	2338	2409
YDL177C	YDL177C	0.95319	0.610563	0.012227		1.08229	0.300935	0.0388438		-0.0691641	-0.711787	-6.35379		0.114084	-1.73248	-4.68617		YDL177C	YDL177C	1791	1703	1450		1367	2307	2368
YDL180W	YDL180W	2.27698	1.63124	0.0320656		1.05711	0.838738	0.278933		1.18712	0.705969	-4.96283		0.0801257	-0.253708	-1.84201		YDL180W	YDL180W	94	344	545		1447	1379	628
YDL199C	YDL199C	1.36504	10.0433	0.0117916		1.38838	2.48767	0.414798		0.448943	3.32816	-6.4061		0.473402	1.3148	-1.26952		YDL199C	YDL199C	724	18	1504		480	203	348
YDL203C	YDL203C	0.587677	0.418291	0.04266		1.60114	0.560492	0.0779221		-0.766905	-1.25742	-4.55097		0.679097	-0.835234	-3.68182		YDL203C	YDL203C	2225	1963	377		224	1980	2048
YDL206W	YDL206W	1.50969	1.13123	0.0142708		1.63888	2.45322	0.936482		0.594255	0.177897	-6.13079		0.712712	1.29468	-0.0946767		YDL206W	YDL206W	466	773	1264		196	210	118
YDL218W	YDL218W	1.28611	1.02098	0.0103497		1.21777	0.803631	0.215433		0.363019	0.0299522	-6.59427		0.284237	-0.315395	-2.21469		YDL218W	YDL218W	900	958	1708		883	1471	873
YDL222C	YDL222C	1.30412	0.578058	0.0209059		0.773083	1.14692	0.114754		0.383077	-0.790714	-5.57994		-0.371306	0.197766	-3.12338		YDL222C	YDL222C	865	1757	853		2264	754	1706
YDL233W	YDL233W	1.28485	1.26935	0.0157722		1.37921	0.964514	1.17143		0.361597	0.344091	-5.98647		0.463847	-0.052126	0.228269		YDL233W	YDL233W	904	608	1140		491	1096	89
YDL242W	YDL242W	1.33306	1.1646	0.0813953		1.22556	0.663243	0.164286		0.414742	0.21983	-3.61891		0.293438	-0.59239	-2.60572		YDL242W	YDL242W	801	722	184		858	1788	1251
YDR010C	YDR010C	1.53976	0.833671	0.021097		1.33997	0.621422	0.0467033		0.622708	-0.262449	-5.56682		0.422198	-0.686355	-4.42033		YDR010C	YDR010C	434	1303	846		561	1868	2314
YDR015C	YDR015C	1.13683	1.7802	0.017933		1.54936	0.998807	0.170316		0.18501	0.832043	-5.80124		0.631673	-0.00172219	-2.55372		YDR015C	YDR015C	1305	288	992		269	1020	1204
YDR020C	YDR020C	0.757686	0.453196	0.0099487		0.967424	0.576085	0.110148		-0.400329	-1.14179	-6.65128		-0.0477801	-0.795647	-3.18248		YDR020C	YDR020C	2089	1915	1779		1761	1950	1749
YDR026C	YDR026C	1.03861	0.911349	0.0114222		0.926326	0.881061	0.212468		0.0546504	-0.133925	-6.45202		-0.110408	-0.182686	-2.23468		YDR026C	YDR026C	1577	1151	1555		1911	1294	894
YDR048C	YDR048C	0.0179454	0.017785	0.0178659		0.196407	0.217284	0.0294742		-5.80024	-5.8132	-5.80665		-2.34808	-2.20234	-5.0844		YDR048C	YDR048C	2667	2612	999		2602	2389	2447
YDR049W	YDR049W	0.0113738	0.0130969	0.0123116		0.168396	0.0203836	0.00842311		-6.45815	-6.25463	-6.34384		-2.57007	-5.61645	-6.89143		YDR049W	YDR049W	2690	2644	1443		2613	2672	2687
YDR051C	YDR051C	1.16993	0.955344	0.00889241		1.0549	0.91932	0.203957		0.226417	-0.0659072	-6.81321		0.077104	-0.121361	-2.29366		YDR051C	YDR051C	1217	1062	1963		1454	1217	953
YDR063W	YDR063W	1.1021	0.718487	0.017551		0.971152	0.663589	0.132524		0.140253	-0.476965	-5.8323		-0.0422309	-0.591637	-2.91568		YDR063W	YDR063W	1400	1523	1017		1741	1787	1532
YDR066C	YDR066C	1.43587	1.07488	0.0120654		1.19149	1.3343	0.257301		0.521924	0.104171	-6.37298		0.252772	0.416085	-1.95847		YDR066C	YDR066C	571	870	1467		972	561	688
YDR067C	YDR067C	1.61047	3.53326	0.0179598		1.41055	3.73022	0.87558		0.687484	1.821	-5.79909		0.496262	1.89926	-0.191689		YDR067C	YDR067C	371	91	988		446	112	133
YDR071C	YDR071C	0.0683195	0.00864348	0.00648859		0.0659582	0.0181601	0.0114274		-3.87156	-6.85417	-7.26788		-3.9223	-5.78308	-6.45136		YDR071C	YDR071C	2589	2683	2511		2649	2680	2636
YDR090C	YDR090C	1.03166	0.77769	0.0118421		1.1027	0.855071	0.119278		0.044974	-0.362732	-6.39993		0.141039	-0.225883	-3.0676		YDR090C	YDR090C	1593	1409	1497		1301	1351	1649
YDR095C	YDR095C	0.95064	0.258225	0.00919095		0.967207	1.15901	0.184594		-0.0730288	-1.9533	-6.76557		-0.048104	0.212887	-2.43757		YDR095C	YDR095C	1797	2142	1909		1762	740	1089
YDR102C	YDR102C	0.940787	0.50613	0.00877441		1.04174	0.75176	0.1082		-0.0880593	-0.98242	-6.83248		0.0589912	-0.411657	-3.20822		YDR102C	YDR102C	1823	1853	1993		1505	1587	1769
YDR107C	YDR107C	0.820595	0.803273	0.0105827		0.916598	0.355803	0.0633553		-0.285258	-0.316037	-6.56214		-0.125639	-1.49085	-3.98039		YDR107C	YDR107C	2007	1363	1670		1938	2252	2164
YDR109C	YDR109C	0.942059	1.2766	0.00971781		1.19503	1.09788	0.129226		-0.08611	0.352311	-6.68515		0.257046	0.134722	-2.95203		YDR109C	YDR109C	1819	599	1821		955	837	1566
YDR111C	YDR111C	1.047	0.758616	0.00980075		1.06061	1.1122	0.216052		0.0662603	-0.398559	-6.67289		0.0848918	0.153419	-2.21055		YDR111C	YDR111C	1550	1446	1805		1437	812	870
YDR112W	YDR112W	0.935228	0.38431	0.0285249		1.14723	1.28824	0.207197		-0.0966095	-1.37966	-5.13164		0.198152	0.365407	-2.27092		YDR112W	YDR112W	1831	2007	617		1114	605	934
YDR117C	YDR117C	1.04442	1.381	0.0405819		1.01626	1.05546	0.160671		0.062699	0.465716	-4.62302		0.0232763	0.0778736	-2.63781		YDR117C	YDR117C	1558	506	403		1600	910	1281
YDR119W	YDR119W	1.15459	1.14135	0.00791199		1.024	0.777018	0.101242		0.207379	0.190739	-6.98174		0.034214	-0.363981	-3.30413		YDR119W	YDR119W	1261	760	2185		1565	1536	1836
YDR124W	YDR124W	1.27454	1.17779	0.0207895		1.30288	1.57317	0.25501		0.349972	0.236083	-5.588		0.381702	0.653674	-1.97137		YDR124W	YDR124W	930	705	861		641	404	699
YDR128W	YDR128W	1.63862	2.54902	0.0145525		1.35823	1.23208	0.291104		0.71248	1.34994	-6.10259		0.44173	0.301093	-1.78039		YDR128W	YDR128W	341	144	1242		534	655	587
YDR131C	YDR131C	1.06022	0.805916	0.0125559		1.03339	0.905803	0.247848		0.0843672	-0.311299	-6.31549		0.0473829	-0.142731	-2.01247		YDR131C	YDR131C	1516	1357	1420		1536	1245	735
YDR133C	YDR133C	1.29969	0.877086	0.011823		1.25193	0.974863	0.255725		0.378163	-0.18921	-6.40226		0.324159	-0.0367286	-1.96733		YDR133C	YDR133C	873	1216	1499		771	1066	695
YDR134C	YDR134C	1.04947	0.86393	0.00873613		1.1305	0.668425	0.0982655		0.0696597	-0.211013	-6.83879		0.176964	-0.581162	-3.34717		YDR134C	YDR134C	1536	1241	1999		1175	1778	1870
YDR161W	YDR161W	1.85515	0.547076	0.02068		1.80993	4.81293	5.99153		0.891534	-0.870187	-5.59562		0.855935	2.26691	2.58293		YDR161W	YDR161W	196	1802	866		122	75	18
YDR185C	YDR185C	1.043	0.881727	0.0200098		0.90166	1.00278	0.152412		0.0607331	-0.181596	-5.64315		-0.149344	0.0040115	-2.71396		YDR185C	YDR185C	1564	1203	904		1987	1011	1349
YDR220C	YDR220C	1.62173	1.74659	0.16766		1.57319	5.46818	4.34198		0.697532	0.804539	-2.57639		0.653691	2.45106	2.11835		YDR220C	YDR220C	358	301	65		245	63	21
YDR223W	YDR223W	1.51998	1.31378	0.00623732		1.29627	1.18342	0.221572		0.60405	0.393723	-7.32486		0.37437	0.242957	-2.17415		YDR223W	YDR223W	453	561	2555		654	717	839
YDR230W	YDR230W	0.0320399	0.0398671	0.0562249		0.040641	0.0671396	0.0294944		-4.96399	-4.64866	-4.15265		-4.62092	-3.89669	-5.08342		YDR230W	YDR230W	2639	2500	296		2669	2581	2446
YDR239C	YDR239C	0.932044	0.10056	0.0125318		1.11775	0.969924	0.128214		-0.10153	-3.31388	-6.31826		0.160597	-0.044056	-2.96337		YDR239C	YDR239C	1837	2350	1422		1232	1076	1576
YDR249C	YDR249C	1.91133	1.00284	0.0461538		1.58556	0.795494	0.215554		0.934573	0.00409663	-4.43741		0.664997	-0.330078	-2.21388		YDR249C	YDR249C	176	978	351		233	1487	872
YDR250C	YDR250C	1.47821	0.478333	0.0450409		1.37298	1.02179	0.129619		0.563846	-1.06391	-4.47262		0.457309	0.031092	-2.94765		YDR250C	YDR250C	508	1887	361		504	970	1558
YDR262W	YDR262W	0.979916	0.962807	0.0101171		0.901616	0.531571	0.0137181		-0.0292707	-0.0546811	-6.62705		-0.149415	-0.911667	-6.18778		YDR262W	YDR262W	1718	1051	1747		1988	2034	2604
YDR269C	YDR269C	0.0741022	0.00999001	0.00788502		0.324685	0.0258796	0.0109869		-3.75434	-6.6453	-6.98667		-1.62289	-5.27204	-6.50807		YDR269C	YDR269C	2584	2673	2192		2568	2654	2648
YDR271C	YDR271C	0.466785	0.120287	0.065407		0.495446	0.116759	0.0598053		-1.09917	-3.05544	-3.93441		-1.0132	-3.09839	-4.06358		YDR271C	YDR271C	2323	2318	241		2516	2489	2189
YDR275W	YDR275W	1.12067	0.725057	0.00642941		1.06541	0.787575	0.207551		0.164363	-0.463833	-7.2811		0.0914047	-0.344511	-2.26846		YDR275W	YDR275W	1344	1512	2519		1420	1506	930
YDR278C	YDR278C	0.966903	0.893847	0.0073376		0.808589	0.32117	0.0843766		-0.0485573	-0.1619	-7.09048		-0.306522	-1.63859	-3.56701		YDR278C	YDR278C	1758	1179	2313		2205	2289	1995
YDR286C	YDR286C	0.96644	1.14436	0.00979463		1.0788	0.735254	0.150951		-0.0492478	0.194547	-6.67379		0.10943	-0.443684	-2.72785		YDR286C	YDR286C	1761	754	1806		1384	1623	1368
YDR291W	YDR291W	1.42659	0.645922	0.00973917		1.09511	0.823458	0.090459		0.512574	-0.630569	-6.68199		0.131081	-0.280233	-3.46659		YDR291W	YDR291W	591	1653	1818		1323	1420	1938
YDR306C	YDR306C	1.61916	1.53203	0.162698		1.4272	1.45819	0.247423		0.695248	0.615448	-2.61973		0.513188	0.54418	-2.01495		YDR306C	YDR306C	362	398	71		418	471	736
YDR307W	YDR307W	2.1042	0.139966	0.019708		0.817981	0.840918	0.0157569		1.07327	-2.83685	-5.66507		-0.289861	-0.249963	-5.98787		YDR307W	YDR307W	127	2282	919		2190	1371	2574
YDR314C	YDR314C	1.60958	0.540154	0.0234486		1.29549	1.82257	0.308221		0.686688	-0.888558	-5.41435		0.373494	0.865974	-1.69796		YDR314C	YDR314C	372	1813	755		659	323	536
YDR319C	YDR319C	1.14787	1.17727	0.014767		1.12501	0.734828	0.134769		0.198955	0.23545	-6.08148		0.169936	-0.444522	-2.89144		YDR319C	YDR319C	1279	707	1222		1199	1624	1515
YDR326C	YDR326C	1.17541	1.39173	0.0165326		1.28132	1.03895	0.145024		0.233166	0.476884	-5.91854		0.35763	0.0551239	-2.78563		YDR326C	YDR326C	1198	494	1096		694	935	1425
YDR330W	YDR330W	1.04208	0.592506	0.0071527		1.04593	0.840148	0.119183		0.0594617	-0.755098	-7.1273		0.0647918	-0.251284	-3.06875		YDR330W	YDR330W	1565	1733	2355		1484	1373	1651
YDR333C	YDR333C	1.29233	0.617601	0.0166378		1.12654	0.927864	0.0938575		0.369974	-0.695254	-5.90939		0.1719	-0.108015	-3.41338		YDR333C	YDR333C	884	1688	1088		1191	1192	1908
YDR338C	YDR338C	0.786484	0.93238	0.00864583		1.14539	0.963092	0.159792		-0.34651	-0.101011	-6.85378		0.195835	-0.0542548	-2.64573		YDR338C	YDR338C	2055	1102	2026		1123	1100	1292
YDR352W	YDR352W	0.966086	0.569569	0.00636879		0.90092	0.77939	0.128315		-0.0497762	-0.812057	-7.29477		-0.15053	-0.359582	-2.96223		YDR352W	YDR352W	1762	1768	2529		1993	1528	1575
YDR360W	YDR360W	0.715484	0.926565	0.0103216		0.923219	1.09483	0.232948		-0.483009	-0.110036	-6.5982		-0.115255	0.130703	-2.10192		YDR360W	YDR360W	2121	1114	1712		1917	841	790
YDR370C	YDR370C	1.4584	1.21676	0.015919		1.28705	0.923793	0.150943		0.544385	0.283049	-5.97311		0.364067	-0.114358	-2.72792		YDR370C	YDR370C	535	663	1132		677	1206	1369
YDR391C	YDR391C	1.09466	0.692745	0.021684		1.03182	0.59092	0.0573436		0.130483	-0.529604	-5.52723		0.0451935	-0.758965	-4.12422		YDR391C	YDR391C	1421	1574	823		1539	1924	2216
YDR411C	YDR411C	1.75015	1.96059	0.0418367		1.67851	1.83231	0.209302		0.807478	0.971289	-4.57909		0.74718	0.873667	-2.25634		YDR411C	YDR411C	257	233	387		172	320	919
YDR415C	YDR415C	0.581418	0.731819	0.00664556		0.943278	0.897648	0.0679728		-0.782351	-0.450441	-7.23339		-0.0842458	-0.155779	-3.8789		YDR415C	YDR415C	2237	1500	2466		1840	1263	2121
YDR417C	YDR417C	2.59023	0.602767	0.15625		1.00017	2.70445	0.0496614		1.37308	-0.730328	-2.67807		0.000250758	1.43534	-4.33173		YDR417C	YDR417C	51	1719	78		1651	174	2289
YDR417C	YDR417C	2.2673	0.642384	0.136364		0.969149	2.57675	0.057732		1.18097	-0.638492	-2.87447		-0.045209	1.36556	-4.11449		YDR417C	YDR417C	95	1655	98		1752	191	2212
YDR426C	YDR426C	1.75596	17.4002	0.0203051		1.20181	2.88624	0.434828		0.81226	4.12103	-5.62201		0.265209	1.52919	-1.20148		YDR426C	YDR426C	251	8	886		932	159	321
YDR431W	YDR431W	0.588312	0.0189789	0.00606571		0.962677	0.488032	0.0148771		-0.765348	-5.71946	-7.36511		-0.0548762	-1.03495	-6.07076		YDR431W	YDR431W	2224	2602	2579		1772	2095	2590
YDR438W	YDR438W	1.35342	0.710006	0.0112994		1.39847	0.647688	0.171229		0.436612	-0.494096	-6.46761		0.483845	-0.62663	-2.546		YDR438W	YDR438W	755	1536	1571		464	1824	1193
YDR444W	YDR444W	1.56508	1.23042	0.0179762		1.44142	0.468574	0.0150243		0.646238	0.29915	-5.79777		0.52749	-1.09365	-6.05656		YDR444W	YDR444W	404	647	985		403	2124	2587
YDR455C	YDR455C	0.580292	0.330522	0.0132194		0.895139	0.668307	0.0109859		-0.785148	-1.59718	-6.24119		-0.159816	-0.581418	-6.5082		YDR455C	YDR455C	2239	2060	1351		2009	1779	2649
YDR459C	YDR459C	1.59155	0.722184	0.00957535		1.33075	1.06174	0.125912		0.670429	-0.469561	-6.70646		0.412242	0.0864259	-2.98951		YDR459C	YDR459C	385	1518	1844		582	899	1596
YDR491C	YDR491C	1.037	0.604003	0.0323786		0.919034	0.309029	0.0306122		0.0524154	-0.727371	-4.94882		-0.121809	-1.69418	-5.02975		YDR491C	YDR491C	1580	1713	540		1933	2299	2433
YDR492W	YDR492W	1.08226	0.844019	0.00722656		0.881703	0.634625	0.0562683		0.114048	-0.244652	-7.11247		-0.181635	-0.656023	-4.15153		YDR492W	YDR492W	1451	1283	2334		2046	1846	2226
YDR493W	YDR493W	0.0720838	0.0335129	0.0291572		0.369578	0.0741744	0.0363636		-3.79418	-4.89914	-5.10001		-1.43605	-3.75293	-4.78136		YDR493W	YDR493W	2586	2525	606		2555	2564	2390
YDR506C	YDR506C	1.12579	1.09194	0.0127154		1.2524	1.32735	0.161458		0.170935	0.126897	-6.29728		0.32469	0.408545	-2.63077		YDR506C	YDR506C	1337	840	1404		770	564	1269
YDR509W	YDR509W	2.16489	1.7814	0.0806878		1.28304	1.51209	0.280075		1.11429	0.833008	-3.63151		0.35957	0.596546	-1.83611		YDR509W	YDR509W	114	287	187		689	437	624
YDR535C	YDR535C	0.97631	0.262882	0.0135106		1.00551	0.400416	0.060731		-0.0345892	-1.92751	-6.20977		0.00792938	-1.32043	-4.04142		YDR535C	YDR535C	1734	2133	1329		1635	2208	2186
YDR539W	YDR539W	1.02475	1.16468	0.0381335		1.12192	0.963273	0.145038		0.0352767	0.219928	-4.7128		0.16597	-0.0539839	-2.7855		YDR539W	YDR539W	1610	720	440		1211	1097	1424
YDR540C	YDR540C	1.16556	0.631267	0.0288867		1.03966	0.940711	0.137473		0.221023	-0.663678	-5.11345		0.0561181	-0.0881764	-2.86277		YDR540C	YDR540C	1231	1667	612		1513	1159	1490
YDR541C	YDR541C	1.28795	1.32604	0.034164		1.34619	1.40304	0.342817		0.365076	0.407125	-4.87138		0.428886	0.48856	-1.54449		YDR541C	YDR541C	896	550	508		550	511	455
YEL004W	YEA4	0.823446	0.17619	0.14786		13.1161	36.078	8.60628		-0.280255	-2.50479	-2.7577		3.71327	5.17305	3.10539		YEL004W	YEA4	2006	2231	86		4	5	14
YEL001C	YEL001C	1.04946	0.792243	0.00662497		0.889037	1.05793	0.270638		0.069648	-0.335986	-7.23787		-0.169685	0.0812476	-1.88556		YEL001C	YEL001C	1537	1390	2474		2023	906	651
YEL008W	YEL008W	0.73995	0.199822	0.012848		0.761671	0.240627	0.0463866		-0.4345	-2.32321	-6.28232		-0.39276	-2.05513	-4.43015		YEL008W	YEL008W	2100	2211	1390		2281	2362	2318
YEL010W	YEL010W	1.062	0.798467	0.0119655		1.27405	0.793247	0.150009		0.0867816	-0.324696	-6.38497		0.34942	-0.334159	-2.73688		YEL010W	YEL010W	1508	1374	1481		712	1495	1374
YEL014C	YEL014C	1.71353	1.55375	0.0122401		1.53316	1.12986	0.21515		0.776971	0.63575	-6.35225		0.616508	0.17615	-2.21659		YEL014C	YEL014C	278	384	1448		283	779	875
YEL016C	YEL016C	1.35843	0.877503	0.0508083		1.4232	1.71328	0.352201		0.441939	-0.188524	-4.29879		0.509134	0.776765	-1.50553		YEL016C	YEL016C	739	1214	325		426	359	439
YEL020C	YEL020C	1.33217	0.901907	0.0204873		1.22275	0.889691	0.237032		0.41378	-0.148949	-5.60912		0.290127	-0.168624	-2.07685		YEL020C	YEL020C	805	1170	873		867	1278	767
YEL023C	YEL023C	1.12671	0.92016	0.0272971		1.1238	1.11608	0.177785		0.172122	-0.120043	-5.19511		0.168385	0.158443	-2.49179		YEL023C	YEL023C	1333	1127	653		1205	802	1144
YEL033W	YEL033W	0.117985	0.0501873	0.128185		0.860263	0.0941378	0.0892421		-3.08332	-4.31653	-2.9637		-0.217151	-3.40908	-3.48613		YEL033W	YEL033W	2545	2466	106		2100	2523	1952
YEL041W	YEL041W	0.956182	0.575072	0.0117902		0.934057	0.723646	0.0731329		-0.0646426	-0.798184	-6.40627		-0.0984181	-0.466644	-3.77333		YEL041W	YEL041W	1783	1763	1505		1873	1650	2090
YEL043W	YEL043W	0.408353	0.40598	0.00855014		0.69403	0.993371	0.160523		-1.29211	-1.30052	-6.86984		-0.526931	-0.00959571	-2.63915		YEL043W	YEL043W	2365	1981	2055		2376	1030	1285
YEL047C	YEL047C	1.0297	1.07935	0.00917927		1.09371	0.812438	0.134301		0.0422222	0.110157	-6.76741		0.129227	-0.29967	-2.89646		YEL047C	YEL047C	1599	865	1913		1328	1448	1521
YEL048C	YEL048C	0.7102	1.27662	0.00744879		0.713498	0.794745	0.129429		-0.493703	0.352332	-7.06878		-0.487018	-0.331436	-2.94977		YEL048C	YEL048C	2126	598	2290		2354	1488	1562
YEL059W	YEL059W	1.91001	2.19048	0.460106		1.48928	1.02126	0.0324401		0.933584	1.13124	-1.11996		0.574614	0.0303561	-4.94608		YEL059W	YEL059W	178	189	27		330	973	2417
YEL067C	YEL067C	1.28071	1.10598	0.0173885		1.31801	1.13547	0.0678023		0.356944	0.145322	-5.84573		0.398363	0.18329	-3.88252		YEL067C	YEL067C	913	816	1033		613	768	2123
YEL068C	YEL068C	1.42066	0.970231	0.0177725		1.48301	0.946983	0.153002		0.506561	-0.0436	-5.81421		0.56853	-0.0785898	-2.70838		YEL068C	YEL068C	602	1032	1005		345	1145	1344
YER041W	YEN1	1.36781	0.992927	0.0107527		1.09509	1.22016	0.101695		0.451863	-0.010241	-6.53916		0.131052	0.287065	-3.29768		YER041W	YEN1	715	993	1648		1324	668	1833
YER007C-A	YER007C-A	2.56257	1.48402	0.0648625		1.24158	1.40901	0.156432		1.35759	0.569513	-3.94647		0.312182	0.494681	-2.67639		YER007C-A	YER007C-A	55	422	246		795	507	1314
YER010C	YER010C	1.2671	1.09163	0.0283597		1.04256	0.825114	0.211111		0.341532	0.126489	-5.14002		0.0601326	-0.277335	-2.24393		YER010C	YER010C	951	841	622		1498	1415	905
YER030W	YER030W	2.39033	3.42742	0.0427873		1.23008	1.47955	0.239852		1.25721	1.77712	-4.54667		0.298757	0.565156	-2.05978		YER030W	YER030W	79	92	373		838	459	762
YER034W	YER034W	1.40827	1.26428	0.0109603		1.2647	1.67877	0.304376		0.493926	0.338315	-6.51156		0.338792	0.747403	-1.71607		YER034W	YER034W	631	614	1619		735	370	546
YER039C-A	YER039C-A	1.43503	1.14382	0.0209314		1.26458	1.27384	0.287561		0.521076	0.193858	-5.57818		0.338658	0.34918	-1.79806		YER039C-A	YER039C-A	575	755	852		737	618	597
YER053C	YER053C	1.27715	1.22795	0.0147309		1.08117	1.24934	0.197072		0.352924	0.296255	-6.08501		0.112592	0.321165	-2.34321		YER053C	YER053C	922	649	1227		1373	642	997
YER064C	YER064C	0.719272	0.768781	0.0259572		0.797891	0.633276	0.0822207		-0.475391	-0.379355	-5.26772		-0.325737	-0.659094	-3.60436		YER064C	YER064C	2120	1424	684		2223	1851	2014
YER066C-A	YER066C-A	1.14926	0.608449	0.00811499		1.00577	0.7204	0.0786585		0.200709	-0.716792	-6.9452		0.00830218	-0.47313	-3.66825		YER066C-A	YER066C-A	1274	1707	2142		1631	1657	2041
YER067W	YER067W	1.71052	0.854782	0.0179806		1.39252	1.4172	0.298571		0.774434	-0.226372	-5.79741		0.477697	0.503042	-1.74385		YER067W	YER067W	281	1259	984		476	499	568
YER071C	YER071C	1.0466	1.32907	0.00795776		0.995211	0.617306	0.123611		0.065713	0.410413	-6.97342		-0.00692617	-0.695943	-3.01612		YER071C	YER071C	1553	546	2169		1666	1874	1618
YER078C	YER078C	0.908649	1.08529	0.0315421		1.60735	3.52852	0.243067		-0.138206	0.118086	-4.98658		0.684688	1.81906	-2.04057		YER078C	YER078C	1881	854	555		220	121	751
YER079W	YER079W	1.82047	2.80258	0.012637		1.56434	1.619	0.120019		0.864312	1.48675	-6.3062		0.645556	0.695105	-3.05866		YER079W	YER079W	217	126	1412		252	388	1643
YER080W	YER080W	1.69489	1.20448	0.01884		1.45808	2.00447	0.651104		0.761193	0.268413	-5.73005		0.544071	1.00322	-0.619041		YER080W	YER080W	294	678	949		379	287	190
YER084W	YER084W	1.18803	1.87888	0.016242		0.839755	0.482208	0.114571		0.248569	0.909876	-5.94412		-0.251959	-1.05227	-3.12568		YER084W	YER084W	1164	261	1112		2136	2107	1708
YER085C	YER085C	1.52736	0.568134	0.0100798		1.13721	1.07424	0.210431		0.611038	-0.815696	-6.63239		0.1855	0.103312	-2.24858		YER085C	YER085C	449	1771	1751		1153	877	912
YER091C-A	YER091C-A	1.42368	0.896181	0.0347958		1.35268	1.21196	0.604461		0.509623	-0.158137	-4.84494		0.435819	0.277343	-0.726278		YER091C-A	YER091C-A	594	1176	500		540	682	208
YER093C-A	YER093C-A	0.172185	0.107143	0.0535466		0.348031	0.0428673	0.0271108		-2.53797	-3.22239	-4.22306		-1.52271	-4.54398	-5.20499		YER093C-A	YER093C-A	2516	2335	304		2560	2613	2463
YER113C	YER113C	1.49116	2.05556	0.0101765		1.19097	1.86909	0.329464		0.576436	1.03953	-6.61862		0.252132	0.902336	-1.60181		YER113C	YER113C	489	209	1737		975	306	483
YER119C-A	YER119C-A	1.73276	2.28571	0.0229211		1.44736	4.17425	0.758478		0.793069	1.19265	-5.44718		0.533426	2.06152	-0.398821		YER119C-A	YER119C-A	270	177	779		394	91	156
YER128W	YER128W	1.0746	2.26317	0.00631761		0.85228	0.590984	0.113312		0.103803	1.17835	-7.30641		-0.230601	-0.758808	-3.14162		YER128W	YER128W	1469	181	2542		2114	1922	1720
YER134C	YER134C	1.40175	0.858508	0.0105956		1.10823	0.890815	0.131858		0.487227	-0.220096	-6.56039		0.148252	-0.166803	-2.92294		YER134C	YER134C	643	1250	1669		1282	1277	1537
YER135C	YER135C	1.26127	0.984342	0.0264264		1.08901	0.940989	0.167785		0.334878	-0.0227679	-5.24187		0.123015	-0.0877505	-2.57531		YER135C	YER135C	967	1003	673		1345	1158	1215
YER137C	YER137C	1.04739	0.765645	0.00715686		1.02386	0.588563	0.112428		0.0668056	-0.385252	-7.12646		0.0340118	-0.764731	-3.15293		YER137C	YER137C	1547	1432	2354		1567	1931	1726
YER139C	YER139C	0.956951	0.69881	0.0247201		1.21565	0.789704	0.182417		-0.0634834	-0.517029	-5.33817		0.281727	-0.340616	-2.45469		YER139C	YER139C	1781	1564	722		890	1501	1108
YER140W	YER140W	1.35142	0.873443	0.00844011		1.2188	0.932669	0.129915		0.434471	-0.195215	-6.88852		0.285457	-0.100562	-2.94436		YER140W	YER140W	758	1225	2070		881	1179	1553
YER152C	YER152C	1.07034	0.854962	0.0102106		0.998495	0.795666	0.135034		0.0980639	-0.226067	-6.61379		-0.0021729	-0.329765	-2.8886		YER152C	YER152C	1481	1258	1730		1658	1485	1509
YER156C	YER156C	1.34256	0.735099	0.036903		0.727976	0.626423	0.0732984		0.424987	-0.443989	-4.76012		-0.458038	-0.674792	-3.77007		YER156C	YER156C	779	1492	456		2328	1862	2087
YER158C	YER158C	1.17701	0.319702	0.0366379		0.981317	0.534303	0.0706056		0.235127	-1.6452	-4.77052		-0.0272087	-0.904271	-3.82407		YER158C	YER158C	1193	2076	467		1706	2029	2100
YER163C	YER163C	1.16446	1.02381	0.138235		1.30155	1.10803	0.227119		0.219656	0.0339473	-2.8548		0.380227	0.148001	-2.13848		YER163C	YER163C	1235	955	93		643	820	815
YER181C	YER181C	1.13519	0.841783	0.0109209		0.904551	0.648312	0.0851867		0.182935	-0.24848	-6.51677		-0.144726	-0.625239	-3.55323		YER181C	YER181C	1310	1285	1622		1980	1820	1987
YER182W	YER182W	0.902723	0.488078	0.00786723		0.819581	0.356144	0.0753205		-0.147644	-1.03482	-6.98993		-0.287041	-1.48947	-3.73081		YER182W	YER182W	1896	1878	2196		2187	2250	2070
YER184C	YER184C	1.11767	0.637621	0.00753617		0.947544	0.687692	0.123381		0.160499	-0.649228	-7.05195		-0.0777345	-0.540166	-3.01881		YER184C	YER184C	1349	1661	2266		1830	1739	1621
YER185W	YER185W	0.700806	0.502638	0.0066575		0.933742	0.0974726	0.0137455		-0.512912	-0.992409	-7.2308		-0.0989037	-3.35886	-6.1849		YER185W	YER185W	2140	1861	2462		1874	2517	2603
YER186C	YER186C	1.1279	0.970122	0.0186073		1.06346	0.696594	0.184054		0.173637	-0.0437616	-5.74799		0.0887638	-0.521609	-2.4418		YER186C	YER186C	1329	1033	958		1427	1723	1096
YER187W	YER187W	0.977193	0.683704	0.0137338		1.11764	0.732012	0.118909		-0.0332848	-0.548557	-6.18612		0.160452	-0.450061	-3.07206		YER187W	YER187W	1728	1583	1308		1233	1631	1653
YER188W	YER188W	1.14498	1.67213	0.310954		1.33023	1.1563	0.299595		0.195318	0.741688	-1.68523		0.411675	0.209516	-1.73891		YER188W	YER188W	1290	328	35		585	742	566
YFL015C	YFL015C	0.747774	0.607407	0.0529311		1.36259	0.916733	0.160625		-0.419326	-0.719264	-4.23974		0.44635	-0.125427	-2.63823		YFL015C	YFL015C	2096	1708	311		523	1224	1283
YFL019C	YFL019C	1.31024	1.36834	0.0129167		0.983988	1.39311	0.174739		0.389835	0.452432	-6.27461		-0.0232879	0.478312	-2.51673		YFL019C	YFL019C	854	518	1385		1695	518	1170
YFL030W	YFL030W	1.34132	0.989238	0.0219298		1.48526	0.780729	0.0166667		0.423655	-0.0156102	-5.51096		0.570718	-0.357107	-5.90689		YFL030W	YFL030W	783	997	814		336	1522	2558
YFL034W	YFL034W	1.43109	0.23287	0.0267075		1.18258	1.31902	0.43073		0.517114	-2.1024	-5.22661		0.241941	0.399472	-1.21514		YFL034W	YFL034W	582	2171	667		994	575	325
YFL040W	YFL040W	1.24084	0.981714	0.0297147		1.16424	0.622263	0.09385		0.311316	-0.0266249	-5.07268		0.219385	-0.684404	-3.4135		YFL040W	YFL040W	1013	1010	593		1057	1867	1909
YFL043C	YFL043C	1.11862	0.603236	0.0249902		1.06226	0.970705	0.149312		0.161717	-0.729205	-5.32249		0.0871385	-0.0428944	-2.74359		YFL043C	YFL043C	1347	1716	713		1430	1075	1388
YFL044C	YFL044C	1.52993	1.66234	0.0167936		1.13557	1.54629	0.0688999		0.613469	0.733216	-5.89594		0.183416	0.628814	-3.85935		YFL044C	YFL044C	447	331	1073		1159	417	2113
YFL049W	YFL049W	0.413182	0.0559887	0.0540746		1.64298	1.53778	0.0432346		-1.27515	-4.15872	-4.2089		0.716315	0.620848	-4.53167		YFL049W	YFL049W	2364	2446	301		194	422	2340
YFL051C	YFL051C	1.48656	0.990011	0.0266821		1.08715	0.831898	0.106631		0.571981	-0.0144834	-5.22798		0.120545	-0.265521	-3.22929		YFL051C	YFL051C	495	996	668		1350	1404	1787
YFL052W	YFL052W	0.921457	1.79741	0.183432		1.1507	0.922013	0.373494		-0.118012	0.845923	-2.44668		0.202516	-0.117141	-1.42084		YFL052W	YFL052W	1859	281	54		1104	1212	403
YFR006W	YFR006W	1.48277	0.548882	0.0296507		1.79581	0.487453	0.108879		0.568295	-0.865433	-5.07579		0.844635	-1.03667	-3.19921		YFR006W	YFR006W	502	1797	595		130	2096	1761
YFR007W	YFR007W	0.562555	1.03084	0.0307018		0.948501	1.01062	0.0935288		-0.829933	0.0438243	-5.02554		-0.0762782	0.0152366	-3.41845		YFR007W	YFR007W	2250	940	574		1827	994	1912
YFR008W	YFR008W	3.0967	2.27151	0.112291		1.30183	5.82813	1.85021		1.63073	1.18365	-3.15468		0.380539	2.54303	0.88769		YFR008W	YFR008W	22	180	128		642	58	58
YFR011C	YFR011C	0.907272	0.439915	0.0145034		0.883264	0.492102	0.286498		-0.140393	-1.1847	-6.10746		-0.179084	-1.02297	-1.8034		YFR011C	YFR011C	1883	1929	1250		2041	2087	600
YFR012W	YFR012W	1.28858	1.24576	0.0825175		1.12237	0.944356	0.223386		0.365777	0.317029	-3.59916		0.166544	-0.0825969	-2.16239		YFR012W	YFR012W	895	636	181		1209	1151	831
YFR016C	YFR016C	1.15138	0.542107	0.0180101		1.05957	0.944716	0.123373		0.203365	-0.883352	-5.79505		0.0834795	-0.0820481	-3.01891		YFR016C	YFR016C	1271	1810	983		1442	1150	1622
YFR017C	YFR017C	1.24879	0.42066	0.0916795		1.33003	1.10071	0.149425		0.320531	-1.24927	-3.44726		0.411463	0.138432	-2.7425		YFR017C	YFR017C	996	1957	158		586	833	1386
YFR020W	YFR020W	0.973143	1.27244	0.051105		1.29703	0.924793	0.104575		-0.0392763	0.347599	-4.29039		0.375216	-0.112798	-3.25739		YFR020W	YFR020W	1745	603	322		653	1201	1810
YFR022W	YFR022W	1.8189	1.53245	0.0245872		1.35828	1.02166	0.184019		0.863063	0.615836	-5.34595		0.441783	0.0309204	-2.44207		YFR022W	YFR022W	219	397	726		533	972	1098
YFR026C	YFR026C	1.40896	1.02746	0.0304878		1.00096	1.00381	0.318464		0.494627	0.0390801	-5.03562		0.00137765	0.00548421	-1.6508		YFR026C	YFR026C	628	950	581		1650	1008	514
YFR032C	YFR032C	1.07839	1.26667	0.0215577		1.08722	1.13345	0.2911		0.108877	0.341037	-5.53565		0.120647	0.180723	-1.78041		YFR032C	YFR032C	1460	612	825		1349	775	588
YFR035C	YFR035C	1.10509	1.153	0.0204523		1.11407	1.12252	0.3227		0.144163	0.205387	-5.61159		0.155842	0.166744	-1.63173		YFR035C	YFR035C	1391	738	875		1250	794	506
YFR038W	YFR038W	1.04462	0.764914	0.0183033		1.20077	1.03345	0.164153		0.0629768	-0.38663	-5.77175		0.263965	0.0474729	-2.60689		YFR038W	YFR038W	1557	1435	974		933	948	1254
YFR044C	YFR044C	1.10158	0.177847	0.0110614		1.19247	0.739103	0.105323		0.13958	-2.49129	-6.49833		0.253949	-0.436154	-3.24711		YFR044C	YFR044C	1402	2228	1599		969	1615	1802
YFR045W	YFR045W	0.874752	0.772189	0.0315337		1.33488	0.862813	0.100638		-0.193054	-0.372973	-4.98696		0.416706	-0.212881	-3.31276		YFR045W	YFR045W	1932	1420	557		569	1333	1846
YFR046C	YFR046C	1.28071	1.62937	0.0269542		1.14883	2.43129	0.667774		0.356942	0.704318	-5.21335		0.200167	1.28172	-0.582568		YFR046C	YFR046C	914	347	660		1110	215	183
YFR056C	YFR056C	1.47738	1.27208	0.0744298		1.33958	1.28055	0.248408		0.563039	0.347195	-3.74798		0.421777	0.356758	-2.00922		YFR056C	YFR056C	512	604	205		562	612	729
YGL034C	YGL034C	1.38365	0.282025	0.027476		1.22599	1.04318	0.124493		0.468477	-1.82611	-5.18568		0.293952	0.0609922	-3.00586		YGL034C	YGL034C	685	2111	642		857	931	1609
YGL039W	YGL039W	1.25277	1.03824	0.0128053		1.01798	0.83949	0.149386		0.325124	0.0541398	-6.28711		0.0257028	-0.252414	-2.74288		YGL039W	YGL039W	988	925	1394		1593	1375	1387
YGL050W	YGL050W	1.55481	1.47594	0.0153144		0.894138	0.413404	0.0902361		0.636736	0.561631	-6.02896		-0.16143	-1.27438	-3.47015		YGL050W	YGL050W	417	427	1175		2011	2197	1940
YGL051W	YGL051W	1.95491	1.88036	0.0845624		2.71344	1.32157	0.173367		0.967102	0.911012	-3.56384		1.44012	0.40225	-2.5281		YGL051W	YGL051W	160	259	174		39	571	1178
YGL057C	YGL057C	0.4711	0.319708	0.103253		0.66963	0.104043	0.0766355		-1.08589	-1.64517	-3.27574		-0.578564	-3.26474	-3.70584		YGL057C	YGL057C	2319	2075	135		2404	2507	2061
YGL079W	YGL079W	2.33946	3.10997	0.032567		0.824666	0.257351	0.0882983		1.22617	1.6369	-4.94044		-0.278119	-1.95819	-3.50147		YGL079W	YGL079W	85	114	537		2179	2350	1960
YGL082W	YGL082W	1.40821	0.90077	0.037889		0.911106	0.585294	0.0915517		0.493866	-0.150769	-4.72208		-0.134309	-0.772767	-3.44927		YGL082W	YGL082W	632	1171	445		1959	1936	1924
YGL085W	YGL085W	1.62352	1.11716	0.0426516		1.48659	0.92323	0.1201		0.699129	0.159833	-4.55126		0.572008	-0.115238	-3.0577		YGL085W	YGL085W	356	796	378		333	1211	1642
YGL114W	YGL114W	0.905279	0.806452	0.105469		1.23373	0.915112	0.251724		-0.143565	-0.31034	-3.24511		0.303031	-0.12798	-1.99008		YGL114W	YGL114W	1889	1355	134		820	1226	717
YGL139W	YGL139W	1.94973	14.2662	0.0674362		1.50299	2.13293	0.47856		0.963272	3.83453	-3.89033		0.587833	1.09284	-1.06323		YGL139W	YGL139W	164	11	234		313	256	271
YGL140C	YGL140C	1.43902	0.816582	0.0373154		1.56068	0.917409	0.148642		0.525088	-0.292331	-4.74409		0.642171	-0.124363	-2.75009		YGL140C	YGL140C	564	1327	449		256	1222	1393
YGL146C	YGL146C	1.20186	1.44368	0.0119504		1.45932	1.21463	0.322946		0.265272	0.529755	-6.3868		0.545294	0.280519	-1.63063		YGL146C	YGL146C	1126	449	1482		377	678	504
YGL149W	YGL149W	0.826795	1.41783	0.0147081		1.47667	2.84706	1.18749		-0.274398	0.503687	-6.08724		0.562345	1.50947	0.247914		YGL149W	YGL149W	2000	471	1229		354	164	88
YGL152C	YGL152C	1.75815	0.575936	0.0456365		1.87744	0.234848	0.0681818		0.814056	-0.79602	-4.45367		0.908763	-2.0902	-3.87447		YGL152C	YGL152C	249	1761	354		104	2370	2116
YGL157W	YGL157W	1.28938	1.30784	0.0114646		1.24119	1.16018	0.166892		0.366679	0.387187	-6.44667		0.311728	0.214349	-2.58301		YGL157W	YGL157W	893	567	1550		796	739	1223
YGL159W	YGL159W	0.978062	0.914702	0.0112369		0.998777	0.985965	0.141116		-0.0320019	-0.128627	-6.47561		-0.00176493	-0.0203918	-2.82504		YGL159W	YGL159W	1725	1141	1581		1657	1047	1456
YGL160W	YGL160W	0.901077	0.364223	0.020269		0.781125	0.304238	0.0151788		-0.150278	-1.45711	-5.62458		-0.356374	-1.71673	-6.0418		YGL160W	YGL160W	1902	2031	891		2251	2302	2584
YGL164C	YGL164C	1.06971	0.527838	0.0246208		0.887703	0.56828	0.0568812		0.0972143	-0.921832	-5.34398		-0.171851	-0.815326	-4.1359		YGL164C	YGL164C	1482	1831	723		2030	1965	2221
YGL165C	YGL165C	1.25037	0.887892	0.770492		1.25487	1.29314	0.21393		0.32236	-0.171543	-0.376148		0.327543	0.370877	-2.22479		YGL165C	YGL165C	995	1189	19		761	601	889
YGL177W	YGL177W	0.812369	0.234684	0.027589		0.915768	0.926304	0.143836		-0.299793	-2.09121	-5.17976		-0.126946	-0.110443	-2.79751		YGL177W	YGL177W	2021	2167	635		1941	1196	1438
YGL199C	YGL199C	1.22215	0.135035	0.0367133		0.93283	0.88329	0.194201		0.289426	-2.88859	-4.76755		-0.100315	-0.179041	-2.36437		YGL199C	YGL199C	1064	2288	464		1881	1289	1018
YGL199C	YGL199C	1.20464	0.131697	0.0339426		0.929137	0.871098	0.190062		0.268607	-2.9247	-4.88076		-0.106037	-0.199094	-2.39545		YGL199C	YGL199C	1121	2297	511		1901	1317	1049
YGL211W	YGL211W	1.11473	0.217532	0.197628		0.493986	0.381569	0.0687831		0.156689	-2.2007	-2.33914		-1.01746	-1.38999	-3.8618		YGL211W	YGL211W	1359	2193	52		2517	2229	2114
YGL214W	YGL214W	1.14413	1.02975	0.0229777		1.45438	2.33051	0.270246		0.194255	0.0422953	-5.44362		0.540408	1.22065	-1.88765		YGL214W	YGL214W	1292	943	777		384	226	653
YGL214W	YGL214W	1.25371	1.02424	0.0210834		1.44492	2.14525	0.263205		0.326205	0.0345572	-5.56775		0.530992	1.10114	-1.92574		YGL214W	YGL214W	984	954	847		396	255	671
YGL217C	YGL217C	1.5862	1.07077	0.0130778		1.1834	1.20759	0.384514		0.665571	0.0986461	-6.25673		0.242937	0.272134	-1.37889		YGL217C	YGL217C	388	879	1367		993	687	388
YGL217C	YGL217C	1.48844	1.07552	0.0130225		1.13572	1.12588	0.377751		0.573799	0.10504	-6.26285		0.183611	0.171051	-1.40449		YGL217C	YGL217C	490	869	1374		1157	789	398
YGL232W	YGL232W	0.0495888	0.0216573	0.0230665		0.501597	0.181758	0.0625434		-4.33384	-5.52901	-5.43806		-0.9954	-2.45991	-3.999		YGL232W	YGL232W	2612	2587	775		2510	2428	2173
YGL235W	YGL235W	0.0129635	0.0111948	0.0106374		0.0260168	0.0140364	0.00843088		-6.2694	-6.48102	-6.55471		-5.26441	-6.15469	-6.8901		YGL235W	YGL235W	2686	2664	1661		2684	2694	2686
YGL235W	YGL235W	0.0129261	0.0111845	0.0104504		0.0270315	0.0154756	0.00882305		-6.27357	-6.48236	-6.5803		-5.20922	-6.01386	-6.82451		YGL235W	YGL235W	2687	2665	1691		2680	2691	2680
YGL242C	YGL242C	2.10689	1.97189	0.021003		1.81301	1.29991	0.266269		1.07512	0.979576	-5.57326		0.858388	0.378417	-1.90904		YGL242C	YGL242C	125	231	850		121	593	666
YGL260W	YGL260W	2.96965	1.68657	0.0465306		2.32425	1.84476	0.318108		1.57029	0.75409	-4.42568		1.21676	0.883436	-1.65241		YGL260W	YGL260W	26	320	350		56	315	515
YGL261C	YGL261C	1.4376	0.388301	0.0256052		1.36136	1.86428	0.397495		0.523666	-1.36475	-5.28742		0.445049	0.898617	-1.33099		YGL261C	YGL261C	567	2002	694		526	307	372
YGL262W	YGL262W	1.5452	1.21973	0.013574		1.52292	1.43239	0.276477		0.627794	0.286566	-6.20301		0.606845	0.518428	-1.85477		YGL262W	YGL262W	423	659	1321		294	489	634
YNL160W	YGP1	0.240867	0.12	0.0227273		0.265096	0.288625	0.0672515		-2.05369	-3.05889	-5.45943		-1.91541	-1.79273	-3.89429		YNL160W	YGP1	2460	2319	788		2577	2315	2127
YGR003W	YGR003W	1.63392	2.34874	0.0197905		1.31641	1.75629	0.0792411		0.708339	1.23189	-5.65905		0.396607	0.812529	-3.65761		YGR003W	YGR003W	344	169	913		614	341	2034
YGR004W	YGR004W	1.0964	0.607261	0.0525164		1.24946	0.843413	0.158947		0.132781	-0.719612	-4.25109		0.321306	-0.245689	-2.65338		YGR004W	YGR004W	1416	1709	316		780	1367	1301
YGR011W	YGR011W	1.47022	1.08679	0.0772059		1.01609	1.47532	0.61309		0.55603	0.12007	-3.69515		0.0230344	0.561026	-0.70583		YGR011W	YGR011W	523	849	195		1603	461	201
YGR011W	YGR011W	1.56986	1.11066	0.0734694		0.976566	1.50809	0.616232		0.650639	0.151419	-3.76671		-0.0342101	0.592726	-0.698453		YGR011W	YGR011W	402	807	210		1727	439	200
YGR016W	YGR016W	1.77381	0.968499	0.0166601		1.33177	1.52446	0.371155		0.826849	-0.0461772	-5.90746		0.413343	0.608301	-1.4299		YGR016W	YGR016W	242	1038	1085		580	430	407
YGR017W	YGR017W	3.51451	1.91225	0.0395656		1.36397	0.853417	0.19015		1.81332	0.93527	-4.65961		0.44781	-0.228677	-2.39479		YGR017W	YGR017W	11	242	414		520	1353	1047
YGR018C	YGR018C	2.62946	3.29963	0.0118909		1.51211	1.85063	0.187977		1.39476	1.7223	-6.394		0.596561	0.888014	-2.41138		YGR018C	YGR018C	47	102	1491		304	311	1068
YGR018C	YGR018C	2.50017	3.25121	0.0115954		1.53064	1.84413	0.192833		1.32203	1.70098	-6.43031		0.61414	0.882943	-2.37458		YGR018C	YGR018C	63	103	1530		287	316	1026
YGR021W	YGR021W	2.0113	2.01794	0.0690088		2.05762	3.49024	0.681342		1.00813	1.01289	-3.85708		1.04098	1.80333	-0.55355		YGR021W	YGR021W	144	218	228		76	125	179
YGR022C	YGR022C	0.728896	0.0265648	0.0128695		1.23276	1.04182	0.214411		-0.456214	-5.23434	-6.27991		0.30189	0.0591002	-2.22155		YGR022C	YGR022C	2111	2560	1389		827	932	880
YGR022C	YGR022C	0.81573	0.0261752	0.0126243		1.24017	0.996663	0.214032		-0.293836	-5.25566	-6.30765		0.310534	-0.00482169	-2.2241		YGR022C	YGR022C	2015	2564	1414		801	1024	888
YGR025W	YGR025W	1.56033	1.3913	0.0317003		0.979754	1.39451	0.3102		0.641853	0.476438	-4.97936		-0.0295091	0.47976	-1.68873		YGR025W	YGR025W	411	496	552		1713	517	532
YGR025W	YGR025W	1.6278	1.37849	0.0273921		0.962571	1.50453	0.310345		0.702923	0.463089	-5.1901		-0.0550357	0.589315	-1.68806		YGR025W	YGR025W	349	509	648		1773	443	531
YGR031W	YGR031W	1.90476	1.35055	0.232409		1.15041	1.01109	0.142191		0.929611	0.433551	-2.10526		0.202143	0.0159181	-2.8141		YGR031W	YGR031W	181	531	46		1106	992	1451
YGR033C	YGR033C	1.74555	1.25967	0.0215023		1.26038	0.870625	0.212203		0.803684	0.333045	-5.53937		0.33386	-0.199877	-2.23648		YGR033C	YGR033C	258	617	827		743	1319	898
YGR035C	YGR035C	1.53067	0.989146	0.0158945		1.2282	0.870015	0.197328		0.614166	-0.015745	-5.97533		0.296541	-0.200888	-2.34133		YGR035C	YGR035C	446	998	1134		847	1321	994
YGR042W	YGR042W	1.42355	1.14863	0.0163443		1.22139	0.955175	0.0986278		0.509494	0.199912	-5.93507		0.288523	-0.0661629	-3.34186		YGR042W	YGR042W	595	744	1107		871	1117	1866
YGR045C	YGR045C	1.4338	0.833794	0.0164484		1.37633	0.597761	0.115748		0.519849	-0.262237	-5.92591		0.460825	-0.742358	-3.11094		YGR045C	YGR045C	577	1302	1100		497	1909	1691
YGR050C	YGR050C	0.898055	0.575856	0.0811496		1.03978	0.727654	0.155241		-0.155125	-0.796219	-3.62327		0.0562767	-0.458676	-2.68742		YGR050C	YGR050C	1908	1762	186		1512	1642	1323
YGR051C	YGR051C	1.16483	0.390692	0.0172607		1.13996	0.884114	0.207487		0.220124	-1.3559	-5.85636		0.188986	-0.177696	-2.26891		YGR051C	YGR051C	1232	2000	1043		1139	1288	931
YGR058W	YGR058W	0.294313	0.106262	0.053528		1.16307	4.03115	0.199686		-1.76458	-3.2343	-4.22356		0.217933	2.01119	-2.3242		YGR058W	YGR058W	2431	2340	305		1060	98	980
YGR066C	YGR066C	1.44408	0.94034	0.0160833		1.45234	1.38284	0.265284		0.530152	-0.0887459	-5.9583		0.53838	0.46763	-1.91439		YGR066C	YGR066C	558	1086	1124		386	527	669
YGR067C	YGR067C	1.35827	5.77698	0.0146082		1.50674	3.80465	0.409986		0.441771	2.53032	-6.09707		0.591431	1.92776	-1.28635		YGR067C	YGR067C	740	38	1237		307	108	355
YGR069W	YGR069W	1.38712	1.72396	0.0721642		1.02394	1.20096	0.174909		0.472093	0.785723	-3.79257		0.0341302	0.264187	-2.51532		YGR069W	YGR069W	678	304	216		1566	700	1168
YGR071C	YGR071C	0.520435	0.0880341	0.00991176		1.43296	1.84983	0.184163		-0.942211	-3.50579	-6.65664		0.519002	0.887393	-2.44095		YGR071C	YGR071C	2279	2372	1783		412	312	1094
YGR081C	YGR081C	0.681667	0.311151	0.0760043		1.73484	1.10916	0.513064		-0.55286	-1.68431	-3.71777		0.794803	0.149462	-0.962789		YGR081C	YGR081C	2159	2080	199		150	817	247
YGR106C	YGR106C	1.17198	1.94045	0.0456376		0.982376	0.620059	0.193662		0.228952	0.956389	-4.45363		-0.0256535	-0.689522	-2.36839		YGR106C	YGR106C	1211	238	353		1701	1869	1020
YGR107W	YGR107W	2.02947	6.02364	0.101399		1.73673	2.92858	0.509868		1.0211	2.59064	-3.30189		0.796376	1.5502	-0.971803		YGR107W	YGR107W	137	37	141		147	158	252
YGR111W	YGR111W	1.73241	1.23002	0.0601504		2.07859	1.49448	0.234589		0.792782	0.298677	-4.05528		1.0556	0.579641	-2.09179		YGR111W	YGR111W	271	648	268		74	447	779
YGR122C-A	YGR122C-A	0.724089	0.278934	0.00792212		0.973153	1.52488	0.415647		-0.465762	-1.84201	-6.9799		-0.0392612	0.608695	-1.26657		YGR122C-A	YGR122C-A	2115	2116	2182		1737	429	346
YGR122W	YGR122W	0.47077	0.0259128	0.0123521		0.34224	0.0612365	0.0403543		-1.08691	-5.27019	-6.3391		-1.54692	-4.02946	-4.63113		YGR122W	YGR122W	2320	2568	1440		2562	2583	2358
YGR125W	YGR125W	2.02826	1.19159	0.0111085		1.30448	0.918382	0.18061		1.02024	0.252887	-6.49219		0.383472	-0.122833	-2.46905		YGR125W	YGR125W	139	690	1596		639	1219	1124
YGR126W	YGR126W	1.28259	0.840947	0.0201081		1.22816	0.863512	0.188264		0.35906	-0.249913	-5.63608		0.296502	-0.211712	-2.40917		YGR126W	YGR126W	909	1288	899		848	1331	1064
YGR127W	YGR127W	1.42272	1.47659	0.00938382		1.20001	1.42524	0.346298		0.508647	0.562272	-6.73561		0.263048	0.511204	-1.52992		YGR127W	YGR127W	596	425	1880		937	492	450
YGR131W	YGR131W	1.28731	1.40067	0.0128174		1.49192	1.76787	0.420236		0.364358	0.486115	-6.28576		0.57717	0.822011	-1.25073		YGR131W	YGR131W	898	489	1392		328	339	340
YGR137W	YGR137W	1.27633	0.890894	0.0310711		1.10442	1.13976	0.195572		0.352	-0.166675	-5.00828		0.143284	0.188726	-2.35423		YGR137W	YGR137W	925	1184	570		1298	763	1008
YGR139W	YGR139W	0.807725	0.766365	12.018		1.03777	0.750348	0.203515		-0.308064	-0.383896	3.58712		0.0534807	-0.414368	-2.29679		YGR139W	YGR139W	2028	1429	15		1516	1590	955
YGR146C	YGR146C	0.830365	0.375306	0.015398		1.07736	1.24775	0.198054		-0.268182	-1.41386	-6.02111		0.107495	0.319325	-2.33604		YGR146C	YGR146C	1994	2014	1167		1393	643	990
YGR149W	YGR149W	1.73709	0.701291	0.00953566		1.65585	1.31774	0.301456		0.796676	-0.511915	-6.71245		0.727574	0.398064	-1.72998		YGR149W	YGR149W	268	1557	1848		187	578	557
YGR151C	YGR151C	2.38778	1.50866	0.0595238		2.02056	2.39234	0.39265		1.25567	0.593269	-4.07039		1.01476	1.25843	-1.34868		YGR151C	YGR151C	80	410	272		85	220	376
YGR164W	YGR164W	1.32032	1.1475	0.0107413		1.30895	1.34395	0.254734		0.400883	0.198499	-6.54069		0.388411	0.426483	-1.97294		YGR164W	YGR164W	831	746	1651		630	548	702
YGR168C	YGR168C	0.297507	0.0581591	0.00874832		1.09426	0.884991	0.175375		-1.74901	-4.10385	-6.83678		0.129962	-0.176265	-2.51149		YGR168C	YGR168C	2428	2445	1997		1326	1287	1165
[truncated: 701 more rows]

## Sheet: UP-tag signal ratio, log2 ranks
			UP-TAG SIGNAL RATIOS									LOG2 OF SIGNAL RATIOS								UP-TAG SIGNAL RATIOS
										log2	log2	log2		log2	log2	log2
ORF	GENE	(d9/d1) 2%	(d21/d1) 2%	(d33/d1) 2%		(d9/d1) 0.5%	(d21/d1) 0.5%	(d33/d1) 0.5%		(d9/d1) 2%	(d21/d1) 2%	(d33/d1) 2%		(d9/d1) 0.5%	(d21/d1) 0.5%	(d33/d1) 0.5%		ORF	GENE	(d9/d1) 2%	(d21/d1) 2%	(d33/d1) 2%		(d9/d1) 0.5%	(d21/d1) 0.5%	(d33/d1) 0.5%
YCL062W	?	1.87492	5.95683	0.0134821		1.31063	0.843845	0.167496		0.906831	2.57454	-6.21281		0.390263	-0.24495	-2.5778		YCL062W	?	1.87492	5.95683	0.0134821		1.31063	0.843845	0.167496
YJL021C	?	1.35674	3.78279	0.00984324		0.923648	0.445349	0.104187		0.440146	1.91945	-6.66665		-0.114585	-1.16699	-3.26275		YJL021C	?	1.35674	3.78279	0.00984324		0.923648	0.445349	0.104187
YCL013W	?	1.53841	1.3469	0.0106952		1.49331	1.40623	0.172053		0.621445	0.429646	-6.54689		0.578514	0.491835	-2.53908		YCL013W	?	1.53841	1.3469	0.0106952		1.49331	1.40623	0.172053
YER038W-A	?	1.23821	1.00177	0.183893		1.16864	1.00441	0.11791		0.308256	0.00255119	-2.44306		0.224834	0.00635151	-3.08424		YER038W-A	?	1.23821	1.00177	0.183893		1.16864	1.00441	0.11791
YCL006C	?	1.44302	0.972954	0.0121029		1.08285	0.611446	0.0827658		0.529094	-0.0395562	-6.36851		0.114839	-0.709703	-3.59482		YCL006C	?	1.44302	0.972954	0.0121029		1.08285	0.611446	0.0827658
YCL006C	?	1.21049	0.915912	0.0132379		1.07077	0.618843	0.0792079		0.275596	-0.126719	-6.23918		0.0986529	-0.692355	-3.65821		YCL006C	?	1.21049	0.915912	0.0132379		1.07077	0.618843	0.0792079
YER068C-A	?	1.41516	0.837719	0.0907336		1.4018	1.33197	0.254157		0.500961	-0.255461	-3.46222		0.487279	0.413559	-1.97621		YER068C-A	?	1.41516	0.837719	0.0907336		1.4018	1.33197	0.254157
YAR037W	?	0.689821	0.696822	0.00940758		1.07015	0.399005	0.068685		-0.535705	-0.521138	-6.73196		0.0978172	-1.32552	-3.86386		YAR037W	?	0.689821	0.696822	0.00940758		1.07015	0.399005	0.068685
YER067C-A	?	1.22392	0.668024	0.0124283		1.20852	1.05103	0.179348		0.291505	-0.582028	-6.33023		0.273237	0.0718102	-2.47917		YER067C-A	?	1.22392	0.668024	0.0124283		1.20852	1.05103	0.179348
YAR040C	?	0.886693	0.577514	0.00645161		0.77222	0.47174	0.0790511		-0.173494	-0.792072	-7.27612		-0.372916	-1.08394	-3.66107		YAR040C	?	0.886693	0.577514	0.00645161		0.77222	0.47174	0.0790511
YAR043C	?	0.564177	0.208319	0.00772639		1.03073	2.1102	0.241372		-0.825781	-2.26313	-7.01599		0.0436706	1.07738	-2.05067		YAR043C	?	0.564177	0.208319	0.00772639		1.03073	2.1102	0.241372
YGL046W	?	0.654394	0.106642	0.0168616		0.574781	0.0618236	0.0269083		-0.611769	-3.22915	-5.89012		-0.798916	-4.0157	-5.21581		YGL046W	?	0.654394	0.106642	0.0168616		0.574781	0.0618236	0.0269083
YLR391W	?	0.388475	0.0089836	0.00783826		0.422146	0.0209726	0.0120699		-1.36411	-6.79849	-6.99525		-1.24418	-5.57535	-6.37245		YLR391W	?	0.388475	0.0089836	0.00783826		0.422146	0.0209726	0.0120699
YMR056C	AAC1	0.67809	0.234936	0.00854982		0.938582	0.874509	0.202051		-0.560451	-2.08966	-6.86989		-0.0914456	-0.193456	-2.30721		YMR056C	AAC1	0.67809	0.234936	0.00854982		0.938582	0.874509	0.202051
YBR085W	AAC3	0.396376	0.0145798	0.00817578		0.601099	0.48137	0.189124		-1.33506	-6.09989	-6.93443		-0.734326	-1.05478	-2.40259		YBR085W	AAC3	0.396376	0.0145798	0.00817578		0.601099	0.48137	0.189124
YCR107W	AAD3	0.822721	0.87694	0.0227738		0.852969	0.797128	0.140406		-0.281525	-0.18945	-5.45648		-0.229435	-0.327116	-2.83233		YCR107W	AAD3	0.822721	0.87694	0.0227738		0.852969	0.797128	0.140406
YDL243C	AAD4	1.07819	0.811388	0.0494186		1.09553	0.813645	0.191011		0.10861	-0.301536	-4.3388		0.131629	-0.297528	-2.38827		YDL243C	AAD4	1.07819	0.811388	0.0494186		1.09553	0.813645	0.191011
YFL056C	AAD6	1.3271	0.954506	0.0141026		1.67658	1.02733	0.29722		0.408273	-0.0671737	-6.1479		0.745518	0.0389055	-1.7504		YFL056C	AAD6	1.3271	0.954506	0.0141026		1.67658	1.02733	0.29722
YNL141W	AAH1	1.22163	0.450758	0.0165837		1.15622	1.46034	0.204013		0.288802	-1.14958	-5.91409		0.209421	0.5463	-2.29326		YNL141W	AAH1	1.22163	0.450758	0.0165837		1.15622	1.46034	0.204013
YHR047C	AAP1'	0.830795	0.361329	0.00925593		1.04099	0.705507	0.082354		-0.267435	-1.46861	-6.75541		0.0579583	-0.503267	-3.60202		YHR047C	AAP1'	0.830795	0.361329	0.00925593		1.04099	0.705507	0.082354
YKL106W	AAT1	0.62919	0.293568	0.00696165		0.519973	0.233983	0.0196146		-0.668432	-1.76823	-7.16635		-0.943492	-2.09552	-5.67193		YKL106W	AAT1	0.62919	0.293568	0.00696165		0.519973	0.233983	0.0196146
YLR027C	AAT2	0.755188	0.366197	0.0495495		0.554129	1.67547	0.258021		-0.405093	-1.44931	-4.33498		-0.851706	0.744568	-1.95444		YLR027C	AAT2	0.755188	0.366197	0.0495495		0.554129	1.67547	0.258021
YJR108W	ABM1	0.999903	1.37331	0.0157303		1.1511	1.00921	0.0300578		-0.000139976	0.457653	-5.99031		0.203014	0.0132277	-5.05612		YJR108W	ABM1	0.999903	1.37331	0.0157303		1.1511	1.00921	0.0300578
YCR088W	ABP1	0.874379	1.45256	0.0143921		1.02358	1.24462	0.222531		-0.193669	0.538595	-6.11858		0.0336291	0.315704	-2.16792		YCR088W	ABP1	0.874379	1.45256	0.0143921		1.02358	1.24462	0.222531
YOR239W	ABP140	1.57181	0.717913	0.0183661		0.953622	0.809797	0.112159		0.652427	-0.47812	-5.76681		-0.0685109	-0.304369	-3.15638		YOR239W	ABP140	1.57181	0.717913	0.0183661		0.953622	0.809797	0.112159
YOR240W	ABP140	1.1751	0.545958	0.00908487		1.14386	0.602468	0.091133		0.232789	-0.873138	-6.78232		0.19391	-0.731043	-3.45588		YOR240W	ABP140	1.1751	0.545958	0.00908487		1.14386	0.602468	0.091133
YNR033W	ABZ1	1.2504	0.950719	0.0130617		1.39526	0.890894	0.192651		0.322385	-0.0729096	-6.25852		0.480538	-0.166675	-2.37594		YNR033W	ABZ1	1.2504	0.950719	0.0130617		1.39526	0.890894	0.192651
YER045C	ACA1	0.830817	0.591861	0.0138754		0.726636	0.823439	0.169838		-0.267397	-0.756669	-6.17133		-0.460695	-0.280266	-2.55777		YER045C	ACA1	0.830817	0.591861	0.0138754		0.726636	0.823439	0.169838
YLR131C	ACE2	1.51991	1.51745	0.0159528		1.41635	61.1685	178.813		0.603982	0.601652	-5.97005		0.502178	5.93472	7.48231		YLR131C	ACE2	1.51991	1.51745	0.0159528		1.41635	61.1685	178.813
YLR144C	ACF2	1.32942	0.728516	0.00885649		1.15876	0.756627	0.118297		0.410801	-0.456967	-6.81905		0.212582	-0.402346	-3.07952		YLR144C	ACF2	1.32942	0.728516	0.00885649		1.15876	0.756627	0.118297
YJR083C	ACF4	0.732371	0.141943	0.00809076		0.765328	0.621388	0.139427		-0.449354	-2.81661	-6.94951		-0.385851	-0.686434	-2.84242		YJR083C	ACF4	0.732371	0.141943	0.00809076		0.765328	0.621388	0.139427
YBL015W	ACH1	0.407731	0.0904967	0.010137		1.18886	0.202333	0.020664		-1.29431	-3.46599	-6.62422		0.249578	-2.30519	-5.59674		YBL015W	ACH1	0.407731	0.0904967	0.010137		1.18886	0.202333	0.020664
YDR511W	ACN9	1.06623	0.955531	0.00840559		1.13147	1.80987	0.0148248		0.0925216	-0.0656251	-6.89443		0.178204	0.855889	-6.07584		YDR511W	ACN9	1.06623	0.955531	0.00840559		1.13147	1.80987	0.0148248
YAL054C	ACS1	0.92347	0.934836	0.0108527		0.898326	0.310818	0.0441518		-0.114863	-0.0972147	-6.5258		-0.154689	-1.68586	-4.50138		YAL054C	ACS1	0.92347	0.934836	0.0108527		0.898326	0.310818	0.0441518
YAR015W	ADE1	0.345084	0.207814	0.0135501		0.818715	0.180004	0.0516556		-1.53498	-2.26663	-6.20555		-0.288566	-2.4739	-4.27493		YAR015W	ADE1	0.345084	0.207814	0.0135501		0.818715	0.180004	0.0516556
YLR028C	ADE16	0.744741	0.779783	0.0111477		1.04201	0.166579	0.039253		-0.425189	-0.358855	-6.48712		0.0593711	-2.58573	-4.67105		YLR028C	ADE16	0.744741	0.779783	0.0111477		1.04201	0.166579	0.039253
YMR120C	ADE17	1.36434	0.570555	0.0102346		1.05637	0.828634	0.0254339		0.448199	-0.809562	-6.61039		0.0791202	-0.271194	-5.29711		YMR120C	ADE17	1.36434	0.570555	0.0102346		1.05637	0.828634	0.0254339
YGR204W	ADE3	0.695	1.20645	0.453441		1.22935	0.854701	0.176471		-0.524916	0.27077	-1.14101		0.297894	-0.226509	-2.5025		YGR204W	ADE3	0.695	1.20645	0.453441		1.22935	0.854701	0.176471
YMR300C	ADE4	2.27072	2.40933	0.0479846		2.20577	3.04542	0.118902		1.18315	1.26863	-4.38128		1.14128	1.60664	-3.07215		YMR300C	ADE4	2.27072	2.40933	0.0479846		2.20577	3.04542	0.118902
YGR061C	ADE6	0.57181	0.140523	0.0256233		1.17428	1.08857	0.046595		-0.806392	-2.83112	-5.2864		0.231776	0.122429	-4.42368		YGR061C	ADE6	0.57181	0.140523	0.0256233		1.17428	1.08857	0.046595
YMR303C	ADH2	1.31343	0.410392	0.0123098		1.07771	0.353805	0.0202129		0.393336	-1.28493	-6.34405		0.107971	-1.49898	-5.62858		YMR303C	ADH2	1.31343	0.410392	0.0123098		1.07771	0.353805	0.0202129
YGL256W	ADH4	1.39071	0.684665	0.00901384		1.19772	0.799544	0.136458		0.475825	-0.546529	-6.79364		0.260294	-0.32275	-2.87348		YGL256W	ADH4	1.39071	0.684665	0.00901384		1.19772	0.799544	0.136458
YBR145W	ADH5	1.17325	0.788439	0.00947603		1.05077	0.580438	0.080204		0.230515	-0.34293	-6.7215		0.0714426	-0.784787	-3.64018		YBR145W	ADH5	1.17325	0.788439	0.00947603		1.05077	0.580438	0.080204
YMR318C	ADH6	1.09574	0.630572	0.0102198		1.0357	0.71342	0.113106		0.1319	-0.665267	-6.61249		0.0506037	-0.487176	-3.14426		YMR318C	ADH6	1.09574	0.630572	0.0102198		1.0357	0.71342	0.113106
YCR105W	ADH7	0.739002	0.241697	0.0254507		0.785569	0.681214	0.0819277		-0.43635	-2.04873	-5.29615		-0.34819	-0.55382	-3.6095		YCR105W	ADH7	0.739002	0.241697	0.0254507		0.785569	0.681214	0.0819277
YER170W	ADK2	1.20563	1.0419	0.00992839		1.09863	0.815876	0.144906		0.26979	0.0592151	-6.65423		0.135701	-0.293578	-2.78681		YER170W	ADK2	1.20563	1.0419	0.00992839		1.09863	0.815876	0.144906
YCR011C	ADP1	2.59972	26.8526	27.6993		1.79709	4.15407	1.35468		1.37835	4.74699	4.79178		0.845661	2.05452	0.437952		YCR011C	ADP1	2.59972	26.8526	27.6993		1.79709	4.15407	1.35468
YCR010C	ADY2	2.08753	0.866285	0.0243635		1.57752	1.51041	0.101631		1.0618	-0.207086	-5.35913		0.657655	0.594937	-3.29859		YCR010C	ADY2	2.08753	0.866285	0.0243635		1.57752	1.51041	0.101631
YDL239C	ADY3	0.810559	0.568815	0.0314795		0.953441	0.664447	0.169176		-0.303011	-0.81397	-4.98944		-0.068784	-0.589774	-2.5634		YDL239C	ADY3	0.810559	0.568815	0.0314795		0.953441	0.664447	0.169176
YLR227C	ADY4	1.30344	1.05288	0.00728396		1.15178	0.849817	0.11158		0.382327	0.0743362	-7.10106		0.20387	-0.234776	-3.16384		YLR227C	ADY4	1.30344	1.05288	0.00728396		1.15178	0.849817	0.11158
YMR064W	AEP1	0.022069	0.0148831	0.0102975		0.032795	0.0417939	0.0240653		-5.50183	-6.07018	-6.60156		-4.93038	-4.58056	-5.3769		YMR064W	AEP1	0.022069	0.0148831	0.0102975		0.032795	0.0417939	0.0240653
YEL052W	AFG1	1.67854	1.16679	0.011693		1.04333	0.551127	0.0957726		0.747209	0.222551	-6.41821		0.0612009	-0.859544	-3.38424		YEL052W	AFG1	1.67854	1.16679	0.011693		1.04333	0.551127	0.0957726
YDR085C	AFR1	0.961296	0.414593	0.0179226		0.956489	0.763688	0.0707577		-0.0569481	-1.27023	-5.80208		-0.0641798	-0.388946	-3.82097		YDR085C	AFR1	0.961296	0.414593	0.0179226		0.956489	0.763688	0.0707577
YPL202C	AFT2	1.23999	0.984196	0.00749882		1.08911	0.931332	0.15744		0.31033	-0.0229823	-7.05912		0.12315	-0.102632	-2.66713		YPL202C	AFT2	1.23999	0.984196	0.00749882		1.08911	0.931332	0.15744
YGL032C	AGA2	1.56909	1.19246	0.0096423		1.12289	1.44117	0.255975		0.649924	0.253945	-6.69641		0.167216	0.527237	-1.96592		YGL032C	AGA2	1.56909	1.19246	0.0096423		1.12289	1.44117	0.255975
YIL044C	AGE2	0.495322	0.0198658	0.0126263		1.00558	0.652312	0.0588822		-1.01356	-5.65357	-6.30743		0.00802147	-0.616366	-4.08602		YIL044C	AGE2	0.495322	0.0198658	0.0126263		1.00558	0.652312	0.0588822
YFL055W	AGP3	1.28889	0.755007	0.0130683		1.66029	1.43443	0.206693		0.366132	-0.405439	-6.25778		0.731436	0.520474	-2.27444		YFL055W	AGP3	1.28889	0.755007	0.0130683		1.66029	1.43443	0.206693
YDR214W	AHA1	1.61962	0.856958	0.0150889		1.27907	0.826911	0.157107		0.695659	-0.222704	-6.05037		0.355095	-0.274196	-2.67018		YDR214W	AHA1	1.61962	0.856958	0.0150889		1.27907	0.826911	0.157107
YOR023C	AHC1	1.29542	1.18734	0.0082921		0.793909	1.2179	0.623706		0.373418	0.247735	-6.91405		-0.332955	0.284391	-0.681061		YOR023C	AHC1	1.29542	1.18734	0.0082921		0.793909	1.2179	0.623706
YLR109W	AHP1	1.3978	0.824611	0.00983051		1.71464	1.16181	0.0701872		0.483156	-0.278214	-6.66852		0.777909	0.216374	-3.83265		YLR109W	AHP1	1.3978	0.824611	0.00983051		1.71464	1.16181	0.0701872
YHR093W	AHT1	1.20443	0.699907	0.00830252		1.04577	0.769659	0.111111		0.268348	-0.514764	-6.91224		0.0645638	-0.377708	-3.16993		YHR093W	AHT1	1.20443	0.699907	0.00830252		1.04577	0.769659	0.111111
YMR092C	AIP1	1.32468	0.970614	0.0272315		1.42122	0.814934	0.143036		0.405646	-0.0430309	-5.19858		0.507133	-0.295245	-2.80555		YMR092C	AIP1	1.32468	0.970614	0.0272315		1.42122	0.814934	0.143036
YIL079C	AIR1	0.613515	0.071941	0.00956091		0.91966	0.707433	0.0296575		-0.704831	-3.79704	-6.70864		-0.120827	-0.499334	-5.07546		YIL079C	AIR1	0.613515	0.071941	0.00956091		0.91966	0.707433	0.0296575
YBR059C	AKL1	0.493827	0.0348182	0.0464022		0.561936	0.10332	0.0269596		-1.01792	-4.84401	-4.42966		-0.831523	-3.27481	-5.21306		YBR059C	AKL1	0.493827	0.0348182	0.0464022		0.561936	0.10332	0.0269596
YDR264C	AKR1	0.182702	0.0828402	0.0970464		0.285342	0.742345	0.0949721		-2.45244	-3.59352	-3.36518		-1.80924	-0.429839	-3.39635		YDR264C	AKR1	0.182702	0.0828402	0.0970464		0.285342	0.742345	0.0949721
YOR034C	AKR2	0.7711	0.431485	0.00736724		0.627323	0.570375	0.100497		-0.37501	-1.21262	-7.08466		-0.67272	-0.810017	-3.31477		YOR034C	AKR2	0.7711	0.431485	0.00736724		0.627323	0.570375	0.100497
YMR170C	ALD2	1.03359	0.79996	0.0104013		1.02976	0.529265	0.0528659		0.0476618	-0.322001	-6.5871		0.0423111	-0.917939	-4.24152		YMR170C	ALD2	1.03359	0.79996	0.0104013		1.02976	0.529265	0.0528659
YMR169C	ALD3	1.85185	1.88	0.015625		1.79287	1.95664	0.553846		0.888969	0.910733	-6		0.842268	0.968376	-0.852443		YMR169C	ALD3	1.85185	1.88	0.015625		1.79287	1.95664	0.553846
YMR169C	ALD3	1.35802	0.964981	0.219251		0.93145	0.79918	0.144898		0.44151	-0.0514282	-2.18934		-0.102451	-0.323407	-2.78689		YMR169C	ALD3	1.35802	0.964981	0.219251		0.93145	0.79918	0.144898
YOR374W	ALD4	1.71789	2.3036	0.00776273		1.25603	0.282152	0.0108578		0.780637	1.20389	-7.00922		0.328872	-1.82546	-6.52513		YOR374W	ALD4	1.71789	2.3036	0.00776273		1.25603	0.282152	0.0108578
YER073W	ALD5	1.11408	0.754209	0.0469169		0.897889	0.862069	0.215909		0.155849	-0.406964	-4.41375		-0.155391	-0.214125	-2.2115		YER073W	ALD5	1.11408	0.754209	0.0469169		0.897889	0.862069	0.215909
YNL148C	ALF1	0.389652	0.141757	0.133735		0.492187	0.135596	0.0217842		-1.35974	-2.81851	-2.90255		-1.02272	-2.88261	-5.52057		YNL148C	ALF1	0.389652	0.141757	0.133735		0.492187	0.135596	0.0217842
YPL227C	ALG5	0.259203	0.039499	0.00780843		0.393032	0.124846	0.0301291		-1.94784	-4.66204	-7.00075		-1.34728	-3.00178	-5.0527		YPL227C	ALG5	0.259203	0.039499	0.00780843		0.393032	0.124846	0.0301291
YOR002W	ALG6	0.17441	0.0179056	0.0103166		0.386229	0.0933374	0.0226986		-2.51944	-5.80345	-6.59889		-1.37247	-3.4214	-5.46125		YOR002W	ALG6	0.17441	0.0179056	0.0103166		0.386229	0.0933374	0.0226986
YOR067C	ALG8	0.273369	0.0219966	0.0110227		0.632358	0.050558	0.020202		-1.87108	-5.50657	-6.50338		-0.661187	-4.30592	-5.62936		YOR067C	ALG8	0.273369	0.0219966	0.0110227		0.632358	0.050558	0.020202
YNL219C	ALG9	1.01652	0.177898	0.0358423		0.618154	0.736124	0.120301		0.0236419	-2.49088	-4.80219		-0.693962	-0.441979	-3.05528		YNL219C	ALG9	1.01652	0.177898	0.0358423		0.618154	0.736124	0.120301
YML086C	ALO1	1.07209	0.612101	0.00893759		1.31482	1.15878	0.352941		0.100426	-0.708158	-6.8059		0.394861	0.21261	-1.5025		YML086C	ALO1	1.07209	0.612101	0.00893759		1.31482	1.15878	0.352941
YNL270C	ALP1	3.70779	2.63654	0.0190866		3.11208	3.58852	0.812077		1.89056	1.39865	-5.7113		1.63788	1.84339	-0.300312		YNL270C	ALP1	3.70779	2.63654	0.0190866		3.11208	3.58852	0.812077
YFL050C	ALR2	1.44246	1.04962	0.039039		1.17761	1.29636	0.173611		0.528533	0.0698648	-4.67894		0.235857	0.374467	-2.52607		YFL050C	ALR2	1.44246	1.04962	0.039039		1.17761	1.29636	0.173611
YGR225W	AMA1	1.61202	0.917929	0.0214133		0.960996	0.571704	0.148148		0.688871	-0.123545	-5.54535		-0.057398	-0.806659	-2.75489		YGR225W	AMA1	1.61202	0.917929	0.0214133		0.960996	0.571704	0.148148
YML035C	AMD1	0.424653	0.357096	0.00893522		1.31568	8.00823	1.63947		-1.23564	-1.48562	-6.80628		0.395813	3.00148	0.713227		YML035C	AMD1	0.424653	0.357096	0.00893522		1.31568	8.00823	1.63947
YML035C	AMD1	0.548978	0.210243	0.0212389		2.41112	1.37705	0.28836		-0.86518	-2.24987	-5.55714		1.2697	0.46158	-1.79406		YML035C	AMD1	0.548978	0.210243	0.0212389		2.41112	1.37705	0.28836
YDR242W	AMD2	1.2456	0.72641	0.0088949		0.902365	0.910944	1.77778		0.316846	-0.461145	-6.81281		-0.148217	-0.134566	0.830075		YDR242W	AMD2	1.2456	0.72641	0.0088949		0.902365	0.910944	1.77778
YBR158W	AMN1	1.10509	0.898256	0.236162		1.20656	1.29623	0.292096		0.144162	-0.154802	-2.08215		0.270904	0.374317	-1.77548		YBR158W	AMN1	1.10509	0.898256	0.236162		1.20656	1.29623	0.292096
YGL156W	AMS1	1.97875	1.98815	0.0138249		1.17053	0.844445	0.215686		0.984586	0.991428	-6.17659		0.227162	-0.243924	-2.21299		YGL156W	AMS1	1.97875	1.98815	0.0138249		1.17053	0.844445	0.215686
YPR128C	ANT1	0.884738	0.965214	0.0155309		1.04984	1.09239	0.264856		-0.176678	-0.0510794	-6.00871		0.0701689	0.127487	-1.91672		YPR128C	ANT1	0.884738	0.965214	0.0155309		1.04984	1.09239	0.264856
YBR231C	AOR1	1.69654	3.63665	0.0126582		3.18073	7.66835	0.60513		0.762593	1.86261	-6.30378		1.66936	2.93892	-0.724684		YBR231C	AOR1	1.69654	3.63665	0.0126582		3.18073	7.66835	0.60513
YCL050C	APA1	0.132057	0.0195059	0.010118		1.17786	4.4682	0.244926		-2.92077	-5.67995	-6.62693		0.236166	2.15969	-2.02958		YCL050C	APA1	0.132057	0.0195059	0.010118		1.17786	4.4682	0.244926
YDR530C	APA2	1.41546	0.655491	0.0203183		0.952719	0.412337	0.129556		0.50127	-0.609351	-5.62108		-0.0698776	-1.27811	-2.94835		YDR530C	APA2	1.41546	0.655491	0.0203183		0.952719	0.412337	0.129556
YLR102C	APC9	1.41298	0.574055	0.0116291		1.58	1.23145	0.138155		0.498744	-0.800738	-6.42611		0.659927	0.300352	-2.85564		YLR102C	APC9	1.41298	0.574055	0.0116291		1.58	1.23145	0.138155
YBR151W	APD1	1.02334	1.38118	0.0104381		1.04556	0.565322	0.0748538		0.0332795	0.465898	-6.582		0.0642814	-0.822856	-3.73978		YBR151W	APD1	1.02334	1.38118	0.0104381		1.04556	0.565322	0.0748538
YKL157W	APE2	1.52851	1.17329	0.0562249		1.34538	1.34328	0.263014		0.612128	0.230554	-4.15265		0.428013	0.425755	-1.92679		YKL157W	APE2	1.52851	1.17329	0.0562249		1.34538	1.34328	0.263014
YBR286W	APE3	0.111902	0.0184339	0.0105388		0.545593	1.06515	0.514293		-3.15969	-5.7615	-6.56815		-0.874102	0.0910625	-0.959339		YBR286W	APE3	0.111902	0.0184339	0.0105388		0.545593	1.06515	0.514293
YGL180W	APG1	0.060085	0.0329114	0.0176252		0.796503	0.0752568	0.0599473		-4.05685	-4.92527	-5.82621		-0.328248	-3.73203	-4.06016		YGL180W	APG1	0.060085	0.0329114	0.0176252		0.796503	0.0752568	0.0599473
YLL042C	APG10	0.0282931	0.0110087	0.00643676		0.567377	0.0226187	0.00885214		-5.14341	-6.50521	-7.27945		-0.817621	-5.46634	-6.81976		YLL042C	APG10	0.0282931	0.0110087	0.00643676		0.567377	0.0226187	0.00885214
YBR217W	APG12	0.0297699	0.0123849	0.00995025		0.686889	0.0205905	0.0114456		-5.07	-6.33527	-6.65105		-0.541852	-5.60188	-6.44906		YBR217W	APG12	0.0297699	0.0123849	0.00995025		0.686889	0.0205905	0.0114456
YPR185W	APG13	0.0455261	0.018711	0.0146006		0.501166	0.0432853	0.0235581		-4.45716	-5.73997	-6.09783		-0.996639	-4.52998	-5.40763		YPR185W	APG13	0.0455261	0.018711	0.0146006		0.501166	0.0432853	0.0235581
YBR128C	APG14	0.035224	0.0108167	0.0088079		0.796196	0.0203487	0.0102484		-4.8273	-6.53059	-6.82699		-0.328804	-5.61892	-6.60845		YBR128C	APG14	0.035224	0.0108167	0.0088079		0.796196	0.0203487	0.0102484
YMR159C	APG16	0.0194973	0.00663742	0.00581717		0.460527	0.0130829	0.00966387		-5.68058	-7.23516	-7.42547		-1.11864	-6.25617	-6.69318		YMR159C	APG16	0.0194973	0.00663742	0.00581717		0.460527	0.0130829	0.00966387
YNL242W	APG2	0.0665875	0.0127443	0.00998424		0.688244	0.0392545	0.0136612		-3.90861	-6.29401	-6.64613		-0.539008	-4.671	-6.19377		YNL242W	APG2	0.0665875	0.0127443	0.00998424		0.688244	0.0392545	0.0136612
YPL149W	APG5	0.0637794	0.0239431	0.0164168		0.381967	0.0281298	0.0158797		-3.97077	-5.38425	-5.92868		-1.38848	-5.15176	-5.97667		YPL149W	APG5	0.0637794	0.0239431	0.0164168		0.381967	0.0281298	0.0158797
YHR171W	APG7	0.0195927	0.0102898	0.011007		0.599659	0.0161773	0.00880849		-5.67354	-6.60264	-6.50543		-0.737786	-5.94988	-6.82689		YHR171W	APG7	0.0195927	0.0102898	0.011007		0.599659	0.0161773	0.00880849
YDL149W	APG9	0.448266	0.117647	0.117647		0.955825	0.229717	0.0862944		-1.15757	-3.08746	-3.08746		-0.065181	-2.12207	-3.53459		YDL149W	APG9	0.448266	0.117647	0.117647		0.955825	0.229717	0.0862944
YNL077W	APJ1	1.11199	0.283886	0.00987433		0.810987	0.246903	0.0547112		0.153147	-1.81662	-6.6621		-0.30225	-2.01799	-4.19202		YNL077W	APJ1	1.11199	0.283886	0.00987433		0.810987	0.246903	0.0547112
YJR005W	APL1	1.53447	1.17662	0.0128996		1.48154	0.995556	0.249519		0.617736	0.23465	-6.27653		0.567097	-0.00642531	-2.00278		YJR005W	APL1	1.53447	1.17662	0.0128996		1.48154	0.995556	0.249519
YBL037W	APL3	4.38484	3.01158	0.0502092		2.51668	2.43132	1.30612		2.13253	1.59052	-4.3159		1.33152	1.28174	0.38529		YBL037W	APL3	4.38484	3.01158	0.0502092		2.51668	2.43132	1.30612
YPR029C	APL4	0.714252	0.119601	0.0347395		0.89429	1.3996	0.188272		-0.485495	-3.06369	-4.84728		-0.161185	0.485013	-2.40911		YPR029C	APL4	0.714252	0.119601	0.0347395		0.89429	1.3996	0.188272
YPL195W	APL5	0.359504	0.0322756	0.0127858		0.612245	0.0738859	0.014393		-1.47592	-4.95341	-6.28931		-0.707819	-3.75856	-6.11849		YPL195W	APL5	0.359504	0.0322756	0.0127858		0.612245	0.0738859	0.014393
YPL259C	APM1	0.55462	0.0300558	0.00766428		0.721496	1.32219	0.396321		-0.850427	-5.05621	-7.02763		-0.470936	0.402929	-1.33526		YPL259C	APM1	0.55462	0.0300558	0.00766428		0.721496	1.32219	0.396321
YHL019C	APM2	0.862489	0.308618	0.00643053		0.918298	0.74708	1.23019		-0.213422	-1.69611	-7.28085		-0.122966	-0.420665	0.298882		YHL019C	APM2	0.862489	0.308618	0.00643053		0.918298	0.74708	1.23019
YBR288C	APM3	0.272052	0.0118329	0.0108039		0.848475	0.0197443	0.0130632		-1.87805	-6.40105	-6.53231		-0.237056	-5.66242	-6.25835		YBR288C	APM3	0.272052	0.0118329	0.0108039		0.848475	0.0197443	0.0130632
YOL062C	APM4	0.768587	0.451993	0.0237785		0.974847	0.695673	0.109688		-0.37972	-1.14563	-5.3942		-0.0367522	-0.523519	-3.18852		YOL062C	APM4	0.768587	0.451993	0.0237785		0.974847	0.695673	0.109688
YKL114C	APN1	1.25282	1.08893	0.00769112		1.00999	0.796301	0.100467		0.325174	0.122909	-7.02259		0.0143442	-0.328614	-3.31521		YKL114C	APN1	1.25282	1.08893	0.00769112		1.00999	0.796301	0.100467
YBL019W	APN2	2.59207	1.62196	0.0150913		2.69366	3.52791	0.793497		1.37411	0.69774	-6.05014		1.42957	1.81881	-0.333703		YBL019W	APN2	2.59207	1.62196	0.0150913		2.69366	3.52791	0.793497
YNL094W	APP1	1.8106	0.138032	0.0275229		1.03683	0.304676	0.058469		0.856472	-2.85692	-5.18322		0.0521808	-1.71465	-4.09619		YNL094W	APP1	1.8106	0.138032	0.0275229		1.03683	0.304676	0.058469
YMR192W	APP2	1.63393	0.671026	0.00925926		1.33451	0.978998	0.198654		0.708347	-0.57556	-6.75489		0.416305	-0.0306225	-2.33167		YMR192W	APP2	1.63393	0.671026	0.00925926		1.33451	0.978998	0.198654
YIL040W	APQ12	0.231164	0.176923	0.0293367		0.0534434	0.0652893	0.0164459		-2.11301	-2.49881	-5.09115		-4.22585	-3.93701	-5.92613		YIL040W	APQ12	0.231164	0.176923	0.0293367		0.0534434	0.0652893	0.0164459
YLR170C	APS1	0.521782	0.304061	0.0094744		1.18252	1.22248	0.195286		-0.938482	-1.71757	-6.72175		0.241864	0.289812	-2.35634		YLR170C	APS1	0.521782	0.304061	0.0094744		1.18252	1.22248	0.195286
YJR058C	APS2	1.65897	0.973632	0.0121065		1.64127	0.968276	0.30698		0.730286	-0.0385509	-6.36807		0.714811	-0.0465096	-1.70378		YJR058C	APS2	1.65897	0.973632	0.0121065		1.64127	0.968276	0.30698
YJL024C	APS3	0.307112	0.07375	0.0221187		0.673359	0.1764	0.0339943		-1.70317	-3.76121	-5.49859		-0.570553	-2.50308	-4.87856		YJL024C	APS3	0.307112	0.07375	0.0221187		0.673359	0.1764	0.0339943
YML022W	APT1	0.0312233	0.0437833	0.0117409		4.45482	0.135437	0.0280728		-5.00123	-4.51348	-6.41231		2.15537	-2.88431	-5.15468		YML022W	APT1	0.0312233	0.0437833	0.0117409		4.45482	0.135437	0.0280728
YNL065W	AQR1	1.15429	0.880734	0.012725		1.75148	0.455575	0.144236		0.20701	-0.183222	-6.29619		0.808576	-1.13424	-2.7935		YNL065W	AQR1	1.15429	0.880734	0.012725		1.75148	0.455575	0.144236
YBR043C	AQR2	0.888391	0.643907	0.00951895		0.887986	0.668952	0.145048		-0.170734	-0.635075	-6.71498		-0.171391	-0.580026	-2.7854		YBR043C	AQR2	0.888391	0.643907	0.00951895		0.887986	0.668952	0.145048
YPR192W	AQY1	0.784982	0.217085	0.0305917		0.65129	0.605455	0.0752655		-0.349269	-2.20367	-5.03072		-0.618627	-0.723908	-3.73187		YPR192W	AQY1	0.784982	0.217085	0.0305917		0.65129	0.605455	0.0752655
YLL052C	AQY2	1.41804	1.05445	0.00962193		1.13114	1.05536	0.266937		0.503897	0.0764854	-6.69946		0.177777	0.0777323	-1.90543		YLL052C	AQY2	1.41804	1.05445	0.00962193		1.13114	1.05536	0.266937
YHR013C	ARD1	0.229572	0.155157	0.233927		0.23771	0.432306	0.299234		-2.12298	-2.6882	-2.09587		-2.07273	-1.20988	-1.74065		YHR013C	ARD1	0.229572	0.155157	0.233927		0.23771	0.432306	0.299234
YCR048W	ARE1	0.687896	0.63511	0.02331		1.01057	0.725442	0.189679		-0.539738	-0.654921	-5.42291		0.0151734	-0.463068	-2.39837		YCR048W	ARE1	0.687896	0.63511	0.02331		1.01057	0.725442	0.189679
YNR019W	ARE2	1.32795	0.975801	0.015015		1.60958	1.48421	0.174724		0.409203	-0.0353416	-6.05745		0.686683	0.569694	-2.51685		YNR019W	ARE2	1.32795	0.975801	0.015015		1.60958	1.48421	0.174724
YOR094W	ARF3	1.07688	1.17104	0.00728408		1.09267	1.06989	0.161525		0.106862	0.227788	-7.10104		0.127853	0.0974596	-2.63018		YOR094W	ARF3	1.07688	1.17104	0.00728408		1.09267	1.06989	0.161525
YOL058W	ARG1	1.10702	0.821702	0.0197673		0.998409	0.815965	0.160277		0.146676	-0.283313	-5.66074		-0.00229712	-0.29342	-2.64136		YOL058W	ARG1	1.10702	0.821702	0.0197673		0.998409	0.815965	0.160277
YJL071W	ARG2	2.1664	1.79017	0.00788114		1.57343	1.00916	0.146617		1.1153	0.840093	-6.98738		0.653911	0.0131497	-2.76988		YJL071W	ARG2	2.1664	1.79017	0.00788114		1.57343	1.00916	0.146617
YJL088W	ARG3	0.977431	0.503817	0.00852169		1.11991	0.618428	0.147785		-0.0329339	-0.989027	-6.87464		0.163379	-0.693322	-2.75843		YJL088W	ARG3	0.977431	0.503817	0.00852169		1.11991	0.618428	0.147785
YHR018C	ARG4	1.41051	0.759839	0.0080441		1.28554	0.582125	0.0803872		0.496214	-0.396234	-6.95785		0.362378	-0.780599	-3.63689		YHR018C	ARG4	1.41051	0.759839	0.0080441		1.28554	0.582125	0.0803872
YER069W	ARG5,6	1.63914	1.53394	0.0287818		1.20042	1.47568	0.224858		0.712938	0.617247	-5.1187		0.263541	0.561378	-2.15292		YER069W	ARG5,6	1.63914	1.53394	0.0287818		1.20042	1.47568	0.224858
YMR042W	ARG80	1.65948	1.38314	0.00953371		1.25955	0.895942	0.151862		0.730732	0.467944	-6.71275		0.33291	-0.158522	-2.71917		YMR042W	ARG80	1.65948	1.38314	0.00953371		1.25955	0.895942	0.151862
YML099C	ARG81	1.59605	0.387304	0.00946704		1.29872	1.15566	0.0826636		0.674506	-1.36846	-6.72287		0.377094	0.208719	-3.5966		YML099C	ARG81	1.59605	0.387304	0.00946704		1.29872	1.15566	0.0826636
YBR164C	ARL1	0.123457	0.0205656	0.017663		0.803983	0.529993	0.014827		-3.01792	-5.60363	-5.82312		-0.314763	-0.915955	-6.07563		YBR164C	ARL1	0.123457	0.0205656	0.017663		0.803983	0.529993	0.014827
YHL040C	ARN1	1.11365	0.459386	0.00731626		0.90733	0.464611	0.104039		0.155302	-1.12222	-7.09468		-0.140301	-1.1059	-3.2648		YHL040C	ARN1	1.11365	0.459386	0.00731626		0.90733	0.464611	0.104039
YHL047C	ARN2	0.780206	0.774397	0.00724818		0.653514	0.21417	0.0216521		-0.358073	-0.368855	-7.10817		-0.613711	-2.22317	-5.52935		YHL047C	ARN2	0.780206	0.774397	0.00724818		0.653514	0.21417	0.0216521
YDR127W	ARO1	1.92509	5.02308	0.458333		1.26897	3.43655	3.76923		0.944925	2.32857	-1.12553		0.343657	1.78096	1.91427		YDR127W	ARO1	1.92509	5.02308	0.458333		1.26897	3.43655	3.76923
YDR380W	ARO10	1.31173	1.7562	0.118182		1.10739	0.736517	0.24		0.391469	0.812456	-3.08092		0.147168	-0.441209	-2.05889		YDR380W	ARO10	1.31173	1.7562	0.118182		1.10739	0.736517	0.24
YGL148W	ARO2	1.66556	5.47826	0.0402477		0.709503	2.37353	1.60828		0.736009	2.45372	-4.63495		-0.49512	1.24703	0.685519		YGL148W	ARO2	1.66556	5.47826	0.0402477		0.709503	2.37353	1.60828
YDR035W	ARO3	1.34641	1.54463	0.0116585		1.24142	0.981708	0.152829		0.42912	0.627259	-6.42247		0.311989	-0.0266338	-2.71001		YDR035W	ARO3	1.34641	1.54463	0.0116585		1.24142	0.981708	0.152829
YDR421W	ARO80	0.700464	0.464286	0.271399		0.939996	0.607347	0.107239		-0.513617	-1.10692	-1.88151		-0.0892741	-0.719406	-3.2211		YDR421W	ARO80	0.700464	0.464286	0.271399		0.939996	0.607347	0.107239
YHR129C	ARP1	0.605446	0.581578	0.0123063		0.674969	0.407592	0.0462161		-0.723931	-0.781956	-6.34446		-0.567106	-1.2948	-4.43546		YHR129C	ARP1	0.605446	0.581578	0.0123063		0.674969	0.407592	0.0462161
YLR085C	ARP6	2.81738	8.41327	0.0107325		2.00076	14.0066	1.92248		1.49435	3.07267	-6.54187		1.00055	3.80804	0.942969		YLR085C	ARP6	2.81738	8.41327	0.0107325		2.00076	14.0066	1.92248
YOR141C	ARP8	0.916936	0.171296	0.0793388		3.35984	1.41985	0.0659026		-0.125106	-2.54543	-3.65583		1.74839	0.505739	-3.92352		YOR141C	ARP8	0.916936	0.171296	0.0793388		3.35984	1.41985	0.0659026
YPR199C	ARR1	0.984834	0.582854	0.00849749		0.897059	0.985534	0.079482		-0.0220481	-0.778793	-6.87875		-0.156724	-0.0210224	-3.65323		YPR199C	ARR1	0.984834	0.582854	0.00849749		0.897059	0.985534	0.079482
YPR200C	ARR2	1.15839	0.594236	0.0135833		0.977452	0.890578	0.290518		0.212116	-0.750892	-6.20203		-0.032902	-0.167186	-1.7833		YPR200C	ARR2	1.15839	0.594236	0.0135833		0.977452	0.890578	0.290518
YPR201W	ARR3	0.902089	0.694451	0.00728942		0.974569	0.691729	0.161688		-0.148658	-0.526055	-7.09998		-0.0371632	-0.531721	-2.62871		YPR201W	ARR3	0.902089	0.694451	0.00728942		0.974569	0.691729	0.161688
YDR101C	ARX1	1.05616	0.52439	0.0943396		1.40352	1.85538	0.587156		0.0788313	-0.931287	-3.40599		0.489051	0.891716	-0.768184		YDR101C	ARX1	1.05616	0.52439	0.0943396		1.40352	1.85538	0.587156
YMR116C	ASC1	0.174347	0.239067	0.168712		0.281618	0.180774	0.333333		-2.51996	-2.06451	-2.56737		-1.82819	-2.46774	-1.58496		YMR116C	ASC1	0.174347	0.239067	0.168712		0.281618	0.180774	0.333333
YOR058C	ASE1	1.32713	0.833333	0.0115627		1.32354	1.32991	0.313433		0.40831	-0.263034	-6.43438		0.404406	0.411328	-1.67377		YOR058C	ASE1	1.32713	0.833333	0.0115627		1.32354	1.32991	0.313433
YJL115W	ASF1	2.39474	0.660099	0.0746888		0.595238	1.10857	0.142857		1.25987	-0.599247	-3.74296		-0.748461	0.148704	-2.80735		YJL115W	ASF1	2.39474	0.660099	0.0746888		0.595238	1.10857	0.142857
YKL185W	ASH1	0.636392	0.559439	0.0054572		0.809577	0.64303	0.133385		-0.652013	-0.837947	-7.51762		-0.30476	-0.637041	-2.90634		YKL185W	ASH1	0.636392	0.559439	0.0054572		0.809577	0.64303	0.133385
YNL159C	ASI2	1.18963	0.876169	0.00893557		0.915676	0.968028	0.0936232		0.250509	-0.190719	-6.80622		-0.127092	-0.0468789	-3.41699		YNL159C	ASI2	1.18963	0.876169	0.00893557		0.915676	0.968028	0.0936232
YNL008C	ASI3	2.18998	0.819588	0.0263852		1.04703	1.96371	0.201005		1.13092	-0.28703	-5.24413		0.0662993	0.973579	-2.3147		YNL008C	ASI3	2.18998	0.819588	0.0263852		1.04703	1.96371	0.201005
YPR145W	ASN1	1.52697	1.28529	0.0258993		1.63791	1.22951	0.158055		0.610668	0.362089	-5.27094		0.711855	0.298081	-2.6615		YPR145W	ASN1	1.52697	1.28529	0.0258993		1.63791	1.22951	0.158055
YGR124W	ASN2	1.59593	1.0538	0.0141029		1.39185	1.54276	0.351348		0.674396	0.0756045	-6.14786		0.477	0.625513	-1.50903		YGR124W	ASN2	1.59593	1.0538	0.0141029		1.39185	1.54276	0.351348
YDR321W	ASP1	1.44207	1.58048	0.0127796		1.30876	0.762111	0.170698		0.528139	0.660363	-6.29002		0.388205	-0.391927	-2.55048		YDR321W	ASP1	1.44207	1.58048	0.0127796		1.30876	0.762111	0.170698
YBL069W	AST1	2.04384	1.29376	0.00786565		1.41107	2.43806	0.440827		1.03128	0.371574	-6.99022		0.496791	1.28573	-1.18171		YBL069W	AST1	2.04384	1.29376	0.00786565		1.41107	2.43806	0.440827
YER101C	AST2	0.869375	0.414118	0.037808		0.925505	0.564141	0.176791		-0.20195	-1.27189	-4.72517		-0.111688	-0.825873	-2.49988		YER101C	AST2	0.869375	0.414118	0.037808		0.925505	0.564141	0.176791
YDR184C	ATC1	1.48528	2.47336	0.0816414		1.04501	1.92226	0.226128		0.570737	1.30647	-3.61456		0.0635151	0.942801	-2.14479		YDR184C	ATC1	1.48528	2.47336	0.0816414		1.04501	1.92226	0.226128
YGL017W	ATE1	0.998548	0.314578	0.0343725		0.988551	0.463845	0.0489939		-0.00209694	-1.66851	-4.8626		-0.0166133	-1.10828	-4.35125		YGL017W	ATE1	0.998548	0.314578	0.0343725		0.988551	0.463845	0.0489939
YOR377W	ATF1	0.963304	0.635614	0.00657826		0.784651	0.527801	0.103705		-0.0539368	-0.653777	-7.24808		-0.349877	-0.921935	-3.26945		YOR377W	ATF1	0.963304	0.635614	0.00657826		0.784651	0.527801	0.103705
YGR177C	ATF2	1.5643	1.20188	0.0147723		1.57759	1.11733	0.13481		0.645521	0.265294	-6.08097		0.657724	0.160062	-2.891		YGR177C	ATF2	1.5643	1.20188	0.0147723		1.57759	1.11733	0.13481
YLR393W	ATP10	0.0908503	0.042963	0.037594		0.0910803	0.152311	0.0287356		-3.46037	-4.54076	-4.73335		-3.45672	-2.71491	-5.12102		YLR393W	ATP10	0.0908503	0.042963	0.037594		0.0910803	0.152311	0.0287356
YPR020W	ATP20	0.668288	0.0619921	0.00787497		0.630938	0.228327	0.010583		-0.581458	-4.01177	-6.98851		-0.664429	-2.13083	-6.56211		YPR020W	ATP20	0.668288	0.0619921	0.00787497		0.630938	0.228327	0.010583
YML116W	ATR1	1.37646	0.178138	0.01849		1.96278	1.7702	0.126136		0.460963	-2.48894	-5.75711		0.972897	0.823913	-2.98694		YML116W	ATR1	1.37646	0.178138	0.01849		1.96278	1.7702	0.126136
YAL020C	ATS1	0.278906	0.0155932	0.010476		0.877624	0.12301	0.010043		-1.84215	-6.00294	-6.57677		-0.188325	-3.02315	-6.63766		YAL020C	ATS1	0.278906	0.0155932	0.010476		0.877624	0.12301	0.010043
YNL259C	ATX1	0.900018	0.667035	0.0156041		1.62095	1.37117	0.131622		-0.151975	-0.584165	-6.00193		0.696836	0.455404	-2.92553		YNL259C	ATX1	0.900018	0.667035	0.0156041		1.62095	1.37117	0.131622
YOR011W	AUS1	1.0686	1.23682	0.00904476		0.759596	0.94854	0.176145		0.0957263	0.306633	-6.7887		-0.396696	-0.0762193	-2.50516		YOR011W	AUS1	1.0686	1.23682	0.00904476		0.759596	0.94854	0.176145
YNR007C	AUT1	0.0445745	0.0116337	0.0101381		0.915788	0.0225543	0.00913034		-4.48764	-6.42555	-6.62407		-0.126914	-5.47045	-6.77512		YNR007C	AUT1	0.0445745	0.0116337	0.0101381		0.915788	0.0225543	0.00913034
YFR021W	AUT10	0.457385	0.318182	0.0512295		0.87415	0.346197	0.129693		-1.12852	-1.65208	-4.28688		-0.194048	-1.53034	-2.94683		YFR021W	AUT10	0.457385	0.318182	0.0512295		0.87415	0.346197	0.129693
YCL038C	AUT4	2.10773	0.873684	0.0368217		1.04931	0.251583	0.0697674		1.07569	-0.194816	-4.7633		0.0694477	-1.9909	-3.8413		YCL038C	AUT4	2.10773	0.873684	0.0368217		1.04931	0.251583	0.0697674
YBL078C	AUT7	0.437797	0.00831064	0.00753434		0.80296	0.0189458	0.0115638		-1.19167	-6.91083	-7.0523		-0.3166	-5.72198	-6.43424		YBL078C	AUT7	0.437797	0.00831064	0.00753434		0.80296	0.0189458	0.0115638
YMR068W	AVO2	2.37679	1.06639	0.0380711		1.37482	1.21311	0.304		1.24901	0.0927352	-4.71516		0.459248	0.278716	-1.71786		YMR068W	AVO2	2.37679	1.06639	0.0380711		1.37482	1.21311	0.304
YJR001W	AVT1	2.07609	1.48894	0.0110837		1.63671	1.18662	0.187227		1.05387	0.574288	-6.49541		0.710796	0.246862	-2.41714		YJR001W	AVT1	2.07609	1.48894	0.0110837		1.63671	1.18662	0.187227
YEL064C	AVT2	1.96182	0.847512	0.0121139		1.89198	0.965866	0.154944		0.97219	-0.238694	-6.3672		0.919898	-0.0501048	-2.69018		YEL064C	AVT2	1.96182	0.847512	0.0121139		1.89198	0.965866	0.154944
YKL146W	AVT3	1.66169	1.18725	0.00980616		1.37787	0.748157	0.147321		0.732652	0.247622	-6.6721		0.462437	-0.418587	-2.76296		YKL146W	AVT3	1.66169	1.18725	0.00980616		1.37787	0.748157	0.147321
YNL101W	AVT4	1.64406	1.13972	0.00907618		1.24245	1.45826	0.815061		0.717265	0.188674	-6.7837		0.313187	0.544247	-0.29502		YNL101W	AVT4	1.64406	1.13972	0.00907618		1.24245	1.45826	0.815061
YER119C	AVT6	0.978792	0.259291	0.00657868		0.763576	0.451499	0.105769		-0.0309253	-1.94736	-7.24799		-0.389157	-1.14721	-3.24101		YER119C	AVT6	0.978792	0.259291	0.00657868		0.763576	0.451499	0.105769
YIL088C	AVT7	0.624268	0.0776106	0.00664894		0.706059	0.490924	0.163773		-0.679763	-3.6876	-7.23266		-0.50214	-1.02643	-2.61023		YIL088C	AVT7	0.624268	0.0776106	0.00664894		0.706059	0.490924	0.163773
YPR122W	AXL1	1.35758	0.119827	0.0169982		0.958161	0.852292	0.230273		0.44104	-3.06098	-5.87847		-0.0616599	-0.23058	-2.11859		YPR122W	AXL1	1.35758	0.119827	0.0169982		0.958161	0.852292	0.230273
YIL140W	AXL2	1.31356	3.20945	0.0158845		1.2698	1.54508	0.427083		0.393485	1.68233	-5.97624		0.344604	0.627683	-1.22741		YIL140W	AXL2	1.31356	3.20945	0.0158845		1.2698	1.54508	0.427083
YIL124W	AYR1	0.669896	0.478245	0.0085351		1.43463	1.91404	0.0652893		-0.57799	-1.06418	-6.87238		0.520675	0.93662	-3.93701		YIL124W	AYR1	0.669896	0.478245	0.0085351		1.43463	1.91404	0.0652893
YLL063C	AYT1	1.69323	1.24768	0.0153371		1.63943	1.35816	0.213995		0.759776	0.319244	-6.02683		0.713193	0.441649	-2.22435		YLL063C	AYT1	1.69323	1.24768	0.0153371		1.63943	1.35816	0.213995
YGR224W	AZR1	4.73142	2.66573	0.0266667		3.50309	2.47271	0.467818		2.24227	1.41453	-5.22882		1.80863	1.3061	-1.09598		YGR224W	AZR1	4.73142	2.66573	0.0266667		3.50309	2.47271	0.467818
YOR134W	BAG7	1.5757	0.888552	0.0172096		1.06945	1.01238	0.125		0.655992	-0.170472	-5.86064		0.096872	0.0177459	-3		YOR134W	BAG7	1.5757	0.888552	0.0172096		1.06945	1.01238	0.125
YBR068C	BAP2	2.69143	2.90798	0.036961		1.62549	5.2764	2.06633		1.42837	1.54002	-4.75785		0.700873	2.39955	1.04707		YBR068C	BAP2	2.69143	2.90798	0.036961		1.62549	5.2764	2.06633
YDR046C	BAP3	1.35841	1.34888	0.0297784		1.23342	0.765147	0.277843		0.441918	0.431767	-5.06959		0.302667	-0.386192	-1.84766		YDR046C	BAP3	1.35841	1.34888	0.0297784		1.23342	0.765147	0.277843
YKR099W	BAS1	0.661957	1.02884	0.00901032		1.46842	1.12442	0.181337		-0.595191	0.0410199	-6.79421		0.554267	0.169179	-2.46326		YKR099W	BAS1	0.661957	1.02884	0.00901032		1.46842	1.12442	0.181337
YJR148W	BAT2	2.23977	1.89815	0.0123427		1.68994	2.69883	0.555841		1.16335	0.924597	-6.3402		0.756976	1.43233	-0.847256		YJR148W	BAT2	2.23977	1.89815	0.0123427		1.68994	2.69883	0.555841
YJL020C	BBC1	1.38391	2.85489	0.0245399		0.921369	0.428932	0.0921502		0.468751	1.51343	-5.34873		-0.11815	-1.22118	-3.43987		YJL020C	BBC1	1.38391	2.85489	0.0245399		0.921369	0.428932	0.0921502
YJL095W	BCK1	0.0197111	0.0105219	0.00700072		0.186483	0.0198374	0.0105221		-5.66485	-6.57047	-7.15828		-2.42288	-5.65563	-6.57043		YJL095W	BCK1	0.0197111	0.0105219	0.00700072		0.186483	0.0198374	0.0105221
YER167W	BCK2	1.22054	0.0104047	0.00999712		1.02563	0.253643	0.0164102		0.287521	-6.58662	-6.64427		0.0365139	-1.97913	-5.92927		YER167W	BCK2	1.22054	0.0104047	0.00999712		1.02563	0.253643	0.0164102
YDR375C	BCS1	0.676073	0.230769	0.159259		0.304599	0.345917	0.346939		-0.564749	-2.11548	-2.65055		-1.71501	-1.5315	-1.52725		YDR375C	BCS1	0.676073	0.230769	0.159259		0.304599	0.345917	0.346939
YAL060W	BDH1	0.956815	0.592052	0.00788618		0.949556	0.528766	0.0585024		-0.0636887	-0.756205	-6.98646		-0.0746749	-0.9193	-4.09536		YAL060W	BDH1	0.956815	0.592052	0.00788618		0.949556	0.528766	0.0585024
YER155C	BEM2	0.117418	0.0385135	0.0252153		1.02106	3.2137	0.393543		-3.09027	-4.69849	-5.30956		0.0300732	1.68424	-1.34541		YER155C	BEM2	0.117418	0.0385135	0.0252153		1.02106	3.2137	0.393543
YPL115C	BEM3	0.791476	0.772949	0.00785995		0.726264	0.644376	0.0469815		-0.337383	-0.371555	-6.99126		-0.461433	-0.634024	-4.41176		YPL115C	BEM3	0.791476	0.772949	0.00785995		0.726264	0.644376	0.0469815
YPL161C	BEM4	1.06081	0.680556	0.0415842		1.16883	1.56988	0.411765		0.0851716	-0.555215	-4.58782		0.225067	0.650655	-1.28011		YPL161C	BEM4	1.06081	0.680556	0.0415842		1.16883	1.56988	0.411765
YJR053W	BFA1	1.33681	0.854047	0.0102623		1.83691	1.34532	0.164352		0.418796	-0.227612	-6.60651		0.877278	0.427952	-2.60514		YJR053W	BFA1	1.33681	0.854047	0.0102623		1.83691	1.34532	0.164352
YOR198C	BFR1	0.702231	0.376543	0.128302		0.881712	0.672994	0.147783		-0.509982	-1.40911	-2.96239		-0.181621	-0.571335	-2.75845		YOR198C	BFR1	0.702231	0.376543	0.128302		0.881712	0.672994	0.147783
YCL029C	BIK1	1.83795	0.571895	0.0315142		1.82478	0.994085	0.167391		0.878095	-0.806177	-4.98785		0.867722	-0.0085587	-2.5787		YCL029C	BIK1	1.83795	0.571895	0.0315142		1.82478	0.994085	0.167391
YER016W	BIM1	0.727944	0.0944413	0.0122338		0.796078	0.527023	0.0871369		-0.458102	-3.40444	-6.35298		-0.329018	-0.924063	-3.52057		YER016W	BIM1	0.727944	0.0944413	0.0122338		0.796078	0.527023	0.0871369
YNR058W	BIO3	1.07826	1.05224	0.0295983		1.41162	0.949094	0.117479		0.108705	0.0734622	-5.07834		0.497351	-0.075377	-3.08953		YNR058W	BIO3	1.07826	1.05224	0.0295983		1.41162	0.949094	0.117479
YNR057C	BIO4	1.03375	0.903834	0.00915416		1.03209	0.728597	0.102533		0.0478865	-0.14587	-6.77136		0.0455719	-0.456806	-3.28584		YNR057C	BIO4	1.03375	0.903834	0.00915416		1.03209	0.728597	0.102533
YNR056C	BIO5	1.18747	0.755906	0.0486284		1.1646	1.27284	0.254464		0.247886	-0.403722	-4.36206		0.21983	0.348056	-1.97446		YNR056C	BIO5	1.18747	0.755906	0.0486284		1.1646	1.27284	0.254464
YJL058C	BIT1	1.03366	0.993037	0.00826575		1.12641	0.798655	0.139568		0.0477649	-0.01008	-6.91864		0.171733	-0.324356	-2.84096		YJL058C	BIT1	1.03366	0.993037	0.00826575		1.12641	0.798655	0.139568
YFL007W	BLM3	0.610706	1.15162	0.0148571		0.96381	0.423129	0.0233272		-0.711451	0.20367	-6.0727		-0.0531794	-1.24083	-5.42184		YFL007W	BLM3	0.610706	1.15162	0.0148571		0.96381	0.423129	0.0233272
YER177W	BMH1	1.86827	0.0692474	0.0127097		0.731902	0.427073	0.0464231		0.901703	-3.8521	-6.29793		-0.450278	-1.22744	-4.42901		YER177W	BMH1	1.86827	0.0692474	0.0127097		0.731902	0.427073	0.0464231
YDR099W	BMH2	2.12092	1.27367	0.0204809		1.0088	0.807529	0.164032		1.08469	0.34899	-5.60958		0.0126346	-0.308414	-2.60795		YDR099W	BMH2	2.12092	1.27367	0.0204809		1.0088	0.807529	0.164032
YJR078W	BNA2	1.09683	0.617978	0.0977011		1.03017	0.760377	0.183099		0.133336	-0.694374	-3.35548		0.0428864	-0.395214	-2.44931		YJR078W	BNA2	1.09683	0.617978	0.0977011		1.03017	0.760377	0.183099
YJL060W	BNA3	0.939591	0.486604	0.0076559		1.08844	0.910928	0.218235		-0.0898952	-1.03918	-7.02921		0.122256	-0.134591	-2.19605		YJL060W	BNA3	0.939591	0.486604	0.0076559		1.08844	0.910928	0.218235
YBL098W	BNA4	1.04249	1.18804	0.00752688		0.733797	0.382718	0.0541988		0.0600372	0.248587	-7.05373		-0.446547	-1.38564	-4.20559		YBL098W	BNA4	1.04249	1.18804	0.00752688		0.733797	0.382718	0.0541988
YFR047C	BNA6	0.691591	0.289364	0.00813342		0.999788	0.121786	0.0476404		-0.53201	-1.78904	-6.94192		-0.00030622	-3.03758	-4.39167		YFR047C	BNA6	0.691591	0.289364	0.00813342		0.999788	0.121786	0.0476404
YNL271C	BNI1	1.57319	1.70044	0.025		0.904453	0.634086	0.229885		0.653695	0.765909	-5.32193		-0.144883	-0.65725	-2.12102		YNL271C	BNI1	1.57319	1.70044	0.025		0.904453	0.634086	0.229885
YNL233W	BNI4	0.688236	0.425837	0.0507812		0.977534	0.536513	0.147929		-0.539024	-1.23163	-4.29956		-0.0327814	-0.898316	-2.75702		YNL233W	BNI4	0.688236	0.425837	0.0507812		0.977534	0.536513	0.147929
YNL166C	BNI5	0.624574	0.708439	0.00770784		1.21438	3.46252	0.400346		-0.679056	-0.497284	-7.01946		0.280222	1.79182	-1.32068		YNL166C	BNI5	0.624574	0.708439	0.00770784		1.21438	3.46252	0.400346
YIL159W	BNR1	0.290269	0.187058	0.0416113		0.885923	0.520871	0.0624161		-1.78454	-2.41844	-4.58688		-0.174747	-0.941002	-4.00194		YIL159W	BNR1	0.290269	0.187058	0.0416113		0.885923	0.520871	0.0624161
YGR230W	BNS1	1.35125	0.928406	0.0495868		1.25246	1.11391	0.142857		0.434294	-0.107172	-4.3339		0.324769	0.155637	-2.80735		YGR230W	BNS1	1.35125	0.928406	0.0495868		1.25246	1.11391	0.142857
YBL085W	BOI1	1.96901	1.92615	0.00812489		1.41033	2.33349	0.5067		0.977474	0.94572	-6.94344		0.496033	1.22249	-0.980797		YBL085W	BOI1	1.96901	1.92615	0.00812489		1.41033	2.33349	0.5067
YER114C	BOI2	0.956954	1.07161	0.00926054		1.01209	0.673953	0.122908		-0.063478	0.0997826	-6.75469		0.0173382	-0.569281	-3.02435		YER114C	BOI2	0.956954	1.07161	0.00926054		1.01209	0.673953	0.122908
YPL221W	BOP1	1.14816	1.14158	0.0181441		1.14316	1.07688	0.216543		0.199322	0.191033	-5.78435		0.193024	0.106853	-2.20728		YPL221W	BOP1	1.14816	1.14158	0.0181441		1.14316	1.07688	0.216543
YLR267W	BOP2	0.709395	1.31544	0.0103294		1.26592	1.84561	0.294118		-0.495339	0.395541	-6.5971		0.340186	0.884099	-1.76553		YLR267W	BOP2	0.709395	1.31544	0.0103294		1.26592	1.84561	0.294118
YCR032W	BPH1	0.103597	0.0158901	0.0120811		0.664397	0.073304	0.0191286		-3.27094	-5.97573	-6.37111		-0.589883	-3.76996	-5.70813		YCR032W	BPH1	0.103597	0.0158901	0.0120811		0.664397	0.073304	0.0191286
YLL015W	BPT1	0.719527	0.602235	0.00790093		0.848167	0.828247	0.144089		-0.47488	-0.731602	-6.98376		-0.237579	-0.271867	-2.79497		YLL015W	BPT1	0.719527	0.602235	0.00790093		0.848167	0.828247	0.144089
YDL074C	BRE1	0.607407	0.0482686	0.0158582		0.754072	0.604129	0.0856269		-0.719264	-4.37277	-5.97863		-0.407226	-0.727072	-3.54579		YDL074C	BRE1	0.607407	0.0482686	0.0158582		0.754072	0.604129	0.0856269
YLR015W	BRE2	0.319145	0.0118263	0.00864596		0.673682	2.04779	2.59554		-1.64772	-6.40186	-6.85376		-0.569861	1.03407	1.37604		YLR015W	BRE2	0.319145	0.0118263	0.00864596		0.673682	2.04779	2.59554
YDL231C	BRE4	0.902742	0.229085	0.0154613		0.887352	0.938532	0.245195		-0.147614	-2.12605	-6.01519		-0.172421	-0.0915217	-2.028		YDL231C	BRE4	0.902742	0.229085	0.0154613		0.887352	0.938532	0.245195
YPR057W	BRR1	0.341041	0.0665281	0.015561		0.817349	1.7775	0.206897		-1.55198	-3.90989	-6.00592		-0.290976	0.829852	-2.27302		YPR057W	BRR1	0.341041	0.0665281	0.015561		0.817349	1.7775	0.206897
YBR290W	BSD2	0.433278	0.342555	0.0224172		0.996265	0.193433	0.0227472		-1.20663	-1.54559	-5.47925		-0.00539871	-2.37009	-5.45817		YBR290W	BSD2	0.433278	0.342555	0.0224172		0.996265	0.193433	0.0227472
YPR171W	BSP1	1.36921	0.484309	0.0113583		1.40598	0.85531	0.118812		0.453347	-1.046	-6.46011		0.491575	-0.225481	-3.07325		YPR171W	BSP1	1.36921	0.484309	0.0113583		1.40598	0.85531	0.118812
YGR142W	BTN2	1.6624	1.15139	0.00862174		1.47083	1.47397	0.243427		0.733271	0.203376	-6.85781		0.556633	0.559706	-2.03844		YGR142W	BTN2	1.6624	1.15139	0.00862174		1.47083	1.47397	0.243427
YDR252W	BTT1	1.57011	0.959349	0.00857318		1.15321	0.808469	0.150813		0.650866	-0.0598727	-6.86595		0.205657	-0.306735	-2.72917		YDR252W	BTT1	1.57011	0.959349	0.00857318		1.15321	0.808469	0.150813
YMR055C	BUB2	0.633833	0.506699	0.0108405		0.633345	0.576434	0.0382775		-0.657825	-0.9808	-6.52742		-0.658937	-0.794773	-4.70736		YMR055C	BUB2	0.633833	0.506699	0.0108405		0.633345	0.576434	0.0382775
YKL092C	BUD2	1.07634	0.714633	0.00622869		0.831668	0.916073	0.134726		0.10613	-0.484726	-7.32686		-0.26592	-0.126465	-2.8919		YKL092C	BUD2	1.07634	0.714633	0.00622869		0.831668	0.916073	0.134726
YOR078W	BUD21	1.30316	0.706422	0.0595611		1.53591	1.30799	0.305825		0.382009	-0.501398	-4.06949		0.619092	0.387349	-1.70922		YOR078W	BUD21	1.30316	0.706422	0.0595611		1.53591	1.30799	0.305825
YDR241W	BUD26	0.467728	0.0643275	0.0171171		1.34075	0.519818	0.108736		-1.09626	-3.95842	-5.86842		0.423036	-0.943921	-3.2011		YDR241W	BUD26	0.467728	0.0643275	0.0171171		1.34075	0.519818	0.108736
YCL012W	BUD3	2.22954	1.66384	0.0234742		2.06864	1.75951	0.247908		1.15675	0.734518	-5.41278		1.04868	0.81517	-2.01212		YCL012W	BUD3	2.22954	1.66384	0.0234742		2.06864	1.75951	0.247908
YCL014W	BUD3	1.76466	0.75851	0.0101847		2.0373	2.92328	0.492199		0.819391	-0.398759	-6.61745		1.02666	1.54759	-1.02269		YCL014W	BUD3	1.76466	0.75851	0.0101847		2.0373	2.92328	0.492199
YJR092W	BUD4	1.36949	2.18812	0.00714012		1.20695	2.26425	0.499339		0.453638	1.12969	-7.12984		0.271372	1.17903	-1.00191		YJR092W	BUD4	1.36949	2.18812	0.00714012		1.20695	2.26425	0.499339
YLR319C	BUD6	0.86226	0.602136	0.00954861		0.849366	0.346179	0.127139		-0.213805	-0.731838	-6.71049		-0.235543	-1.53041	-2.97552		YLR319C	BUD6	0.86226	0.602136	0.00954861		0.849366	0.346179	0.127139
YOR299W	BUD7	4.60003	2.43875	0.0260163		2.53952	2.3437	0.351301		2.20164	1.28614	-5.26444		1.34456	1.22879	-1.50922		YOR299W	BUD7	4.60003	2.43875	0.0260163		2.53952	2.3437	0.351301
YLR353W	BUD8	1.33759	1.50978	0.00703883		0.919034	0.731578	0.120817		0.419636	0.594339	-7.15045		-0.12181	-0.450916	-3.04911		YLR353W	BUD8	1.33759	1.50978	0.00703883		0.919034	0.731578	0.120817
YMR275C	BUL1	0.80234	0.328358	0.0469484		1.98413	1.18974	0.122581		-0.317715	-1.60666	-4.41278		0.988504	0.25064	-3.0282		YMR275C	BUL1	0.80234	0.328358	0.0469484		1.98413	1.18974	0.122581
YML111W	BUL2	1.74117	0.950188	0.00789356		3.02062	10.3271	1.53227		0.800059	-0.073715	-6.98511		1.59484	3.36837	0.615672		YML111W	BUL2	1.74117	0.950188	0.00789356		3.02062	10.3271	1.53227
YHR114W	BZZ1	1.21484	0.719652	0.00761821		0.992858	0.72685	0.061288		0.280765	-0.474629	-7.03633		-0.0103401	-0.46027	-4.02825		YHR114W	BZZ1	1.21484	0.719652	0.00761821		0.992858	0.72685	0.061288
YML102W	CAC2	1.83701	0.994872	0.0352564		2.41983	1.87039	0.404444		0.877362	-0.00741747	-4.82597		1.2749	0.903341	-1.30599		YML102W	CAC2	1.83701	0.994872	0.0352564		2.41983	1.87039	0.404444
YDR423C	CAD1	0.820997	0.59759	0.0240426		0.848849	0.74457	0.129384		-0.284551	-0.742772	-5.37826		-0.236421	-0.425521	-2.95027		YDR423C	CAD1	0.820997	0.59759	0.0240426		0.848849	0.74457	0.129384
YNL278W	CAF120	1.45089	1.20972	0.00794821		1.01005	0.799017	0.178915		0.536939	0.274672	-6.97515		0.0144319	-0.323702	-2.48265		YNL278W	CAF120	1.45089	1.20972	0.00794821		1.01005	0.799017	0.178915
YGR134W	CAF130	1.31411	0.284762	0.0198259		1.01681	1.57743	0.679241		0.394082	-1.81217	-5.65647		0.0240558	0.657575	-0.558004		YGR134W	CAF130	1.31411	0.284762	0.0198259		1.01681	1.57743	0.679241
YFL028C	CAF16	0.94862	0.56338	0.111111		0.821304	1.00064	0.26		-0.0760975	-0.827819	-3.16993		-0.284012	0.000921163	-1.94342		YFL028C	CAF16	0.94862	0.56338	0.111111		0.821304	1.00064	0.26
YOR276W	CAF20	1.58543	0.640836	0.00817187		1.33342	0.296024	0.0507419		0.664871	-0.641973	-6.93512		0.415129	-1.75621	-4.30068		YOR276W	CAF20	1.58543	0.640836	0.00817187		1.33342	0.296024	0.0507419
YKR036C	CAF4	1.46532	1.1412	0.0100078		0.962909	0.270109	0.0379651		0.551214	0.190555	-6.64272		-0.0545293	-1.88838	-4.71918		YKR036C	CAF4	1.46532	1.1412	0.0100078		0.962909	0.270109	0.0379651
YNL288W	CAF40	1.056	0.923905	0.0102253		1.11392	1.34521	0.154992		0.0786094	-0.114183	-6.61171		0.155645	0.427829	-2.68974		YNL288W	CAF40	1.056	0.923905	0.0102253		1.11392	1.34521	0.154992
YER048C	CAJ1	2.5473	0.0710342	0.0233359		2.04157	1.44354	0.235415		1.34897	-3.81534	-5.42131		1.02968	0.529611	-2.08672		YER048C	CAJ1	2.5473	0.0710342	0.0233359		2.04157	1.44354	0.235415
YEL063C	CAN1	0.974896	0.688377	0.00848643		1.15274	0.736699	0.0807495		-0.0366791	-0.538729	-6.88063		0.205064	-0.440852	-3.6304		YEL063C	CAN1	0.974896	0.688377	0.00848643		1.15274	0.736699	0.0807495
YKL007W	CAP1	1.00403	1.26302	0.00944175		0.698158	0.387124	0.0123153		0.00580024	0.336873	-6.72673		-0.518375	-1.36913	-6.34341		YKL007W	CAP1	1.00403	1.26302	0.00944175		0.698158	0.387124	0.0123153
YIL034C	CAP2	0.561167	0.278481	0.0363036		0.815119	0.736572	0.11215		-0.833497	-1.84435	-4.78374		-0.294917	-0.441102	-3.1565		YIL034C	CAP2	0.561167	0.278481	0.0363036		0.815119	0.736572	0.11215
YPL111W	CAR1	0.644244	0.401095	0.00986166		0.820035	0.388266	0.0561484		-0.634321	-1.31798	-6.66395		-0.286242	-1.36488	-4.15461		YPL111W	CAR1	0.644244	0.401095	0.00986166		0.820035	0.388266	0.0561484
YLR438W	CAR2	0.958812	1.25176	0.00847107		0.993339	1.39269	0.24157		-0.0606796	0.323962	-6.88324		-0.00964207	0.477873	-2.04949		YLR438W	CAR2	0.958812	1.25176	0.00847107		0.993339	1.39269	0.24157
YML042W	CAT2	0.712891	1.54214	0.00948072		1.56666	0.8415	0.205598		-0.488247	0.624937	-6.72079		0.647693	-0.248966	-2.2821		YML042W	CAT2	0.712891	1.54214	0.00948072		1.56666	0.8415	0.205598
YMR280C	CAT8	0.106177	0.0135797	0.00976627		0.193851	0.0197345	0.0229539		-3.23546	-6.20241	-6.67798		-2.36698	-5.66314	-5.44512		YMR280C	CAT8	0.106177	0.0135797	0.00976627		0.193851	0.0197345	0.0229539
YPL178W	CBC2	0.0554821	0.0998553	0.0759076		0.6222	0.13624	0.08		-4.17183	-3.32402	-3.71961		-0.684549	-2.87578	-3.64386		YPL178W	CBC2	0.0554821	0.0998553	0.0759076		0.6222	0.13624	0.08
YJL209W	CBP1	0.214504	0.0554951	0.0405509		0.188597	0.190992	0.0751073		-2.22092	-4.1715	-4.62412		-2.40662	-2.38842	-3.7349		YJL209W	CBP1	0.214504	0.0554951	0.0405509		0.188597	0.190992	0.0751073
YHL038C	CBP2	0.0187151	0.0158758	0.00962067		0.0239822	0.0240542	0.0151143		-5.73965	-5.97703	-6.69965		-5.38189	-5.37757	-6.04794		YHL038C	CBP2	0.0187151	0.0158758	0.00962067		0.0239822	0.0240542	0.0151143
YPL215W	CBP3	0.594194	0.630872	0.0495413		0.249824	0.568018	0.271698		-0.750995	-0.66458	-4.33522		-2.00102	-0.81599	-1.87992		YPL215W	CBP3	0.594194	0.630872	0.0495413		0.249824	0.568018	0.271698
YGR174C	CBP4	0.0613733	0.038172	0.0212435		0.096808	0.128691	0.0252728		-4.02624	-4.71134	-5.55683		-3.36873	-2.95802	-5.30627		YGR174C	CBP4	0.0613733	0.038172	0.0212435		0.096808	0.128691	0.0252728
YBR120C	CBP6	0.296862	0.0322034	0.0553571		0.254026	0.126776	0.0261438		-1.75214	-4.95664	-4.17509		-1.97695	-2.97965	-5.25739		YBR120C	CBP6	0.296862	0.0322034	0.0553571		0.254026	0.126776	0.0261438
YIL043C	CBR1	0.549178	0.318584	0.0145366		1.11764	0.750343	0.0410298		-0.864654	-1.65025	-6.10416		0.160451	-0.414378	-4.60719		YIL043C	CBR1	0.549178	0.318584	0.0145366		1.11764	0.750343	0.0410298
YLR220W	CCC1	1.0319	0.744779	0.00869107		1.47302	1.34937	0.247501		0.0453061	-0.425117	-6.84625		0.558775	0.432285	-2.01449		YLR220W	CCC1	1.0319	0.744779	0.00869107		1.47302	1.34937	0.247501
YKL011C	CCE1	0.473849	0.0802834	0.016269		0.902332	0.614754	0.0582524		-1.0775	-3.63876	-5.94173		-0.148269	-0.701919	-4.10154		YKL011C	CCE1	0.473849	0.0802834	0.016269		0.902332	0.614754	0.0582524
YKR066C	CCP1	1.21832	0.792473	0.0126394		1.18012	0.445358	0.136901		0.284889	-0.335566	-6.30593		0.238934	-1.16696	-2.8688		YKR066C	CCP1	1.21832	0.792473	0.0126394		1.18012	0.445358	0.136901
YAL021C	CCR4	0.0324886	0.0738714	0.05		0.127107	0.161846	0.0368272		-4.94392	-3.75884	-4.32193		-2.97589	-2.62731	-4.76308		YAL021C	CCR4	0.0324886	0.0738714	0.05		0.127107	0.161846	0.0368272
YLR110C	CCW12	1.46777	3.38398	0.0113043		1.05389	2.21885	0.323954		0.553627	1.75872	-6.46698		0.0757207	1.14981	-1.62614		YLR110C	CCW12	1.46777	3.38398	0.0113043		1.05389	2.21885	0.323954
YLR390W-A	CCW14	0.950869	0.339566	0.0106461		1.64276	0.53708	0.0935252		-0.0726821	-1.55824	-6.55353		0.716124	-0.89679	-3.4185		YLR390W-A	CCW14	0.950869	0.339566	0.0106461		1.64276	0.53708	0.0935252
YCR094W	CDC50	0.0618258	0.31457	0.0848896		0.42159	0.343001	0.0733173		-4.01565	-1.66855	-3.55827		-1.24609	-1.54371	-3.7697		YCR094W	CDC50	0.0618258	0.31457	0.0848896		0.42159	0.343001	0.0733173
YGL003C	CDH1	0.925926	1.39759	0.0950226		1.27424	0.836631	0.125604		-0.111031	0.482942	-3.39559		0.349638	-0.257337	-2.99305		YGL003C	CDH1	0.925926	1.39759	0.0950226		1.27424	0.836631	0.125604
YGL029W	CGR1	0.744372	0.511282	0.0314433		1.25913	0.815168	0.0667103		-0.425905	-0.967809	-4.9911		0.332432	-0.29483	-3.90595		YGL029W	CGR1	0.744372	0.511282	0.0314433		1.25913	0.815168	0.0667103
YLR098C	CHA4	1.24632	1.03883	0.0125		1.37243	1.03032	0.207576		0.317678	0.0549595	-6.32193		0.456729	0.0430886	-2.26829		YLR098C	CHA4	1.24632	1.03883	0.0125		1.37243	1.03032	0.207576
YER164W	CHD1	0.759422	0.255738	0.0808383		0.81228	0.243995	0.0769231		-0.397027	-1.96726	-3.62882		-0.299952	-2.03507	-3.70044		YER164W	CHD1	0.759422	0.255738	0.0808383		0.81228	0.243995	0.0769231
YDR254W	CHL4	1.11272	0.647625	0.00955156		0.982334	0.568986	0.0683907		0.154087	-0.62677	-6.71005		-0.025714	-0.813536	-3.87006		YDR254W	CHL4	1.11272	0.647625	0.00955156		0.982334	0.568986	0.0683907
YGR157W	CHO2	0.126861	0.118447	0.00955166		0.993648	2.80411	1.50212		-2.97868	-3.07769	-6.71003		-0.0091937	1.48754	0.586997		YGR157W	CHO2	0.126861	0.118447	0.00955166		0.993648	2.80411	1.50212
YJL099W	CHS6	1.74248	1.10435	0.104027		2.32856	2.83591	0.291139		0.801141	0.143195	-3.26497		1.21944	1.50381	-1.78022		YJL099W	CHS6	1.74248	1.10435	0.104027		2.32856	2.83591	0.291139
YHR142W	CHS7	1.09048	0.21897	0.0141547		1.34852	0.910279	0.200851		0.124959	-2.1912	-6.14258		0.431373	-0.13562	-2.3158		YHR142W	CHS7	1.09048	0.21897	0.0141547		1.34852	0.910279	0.200851
YMR198W	CIK1	2.17057	0.116009	0.0278232		2.87936	0.301489	0.440436		1.11808	-3.10769	-5.16757		1.52575	-1.72982	-1.183		YMR198W	CIK1	2.17057	0.116009	0.0278232		2.87936	0.301489	0.440436
YMR198W	CIK1	0.801956	0.0911179	0.0113766		0.678034	4.98942	0.0487805		-0.318405	-3.45612	-6.45779		-0.56057	2.31887	-4.35755		YMR198W	CIK1	0.801956	0.0911179	0.0113766		0.678034	4.98942	0.0487805
YOR349W	CIN1	1.01141	0.381453	0.00685689		1.02882	0.495733	0.0729936		0.0163731	-1.39042	-7.18823		0.0409887	-1.01237	-3.77609		YOR349W	CIN1	1.01141	0.381453	0.00685689		1.02882	0.495733	0.0729936
YMR138W	CIN4	1.06719	1.46305	0.0148518		1.11056	0.724775	0.121181		0.0938201	0.548979	-6.07321		0.151292	-0.464396	-3.04476		YMR138W	CIN4	1.06719	1.46305	0.0148518		1.11056	0.724775	0.121181
YOR028C	CIN5	0.727302	0.27487	0.00619251		0.800303	0.921126	0.164959		-0.459373	-1.86318	-7.33526		-0.321381	-0.118529	-2.59982		YOR028C	CIN5	0.727302	0.27487	0.00619251		0.800303	0.921126	0.164959
YEL061C	CIN8	0.746793	0.140334	0.0119677		1.25659	1.25477	0.206865		-0.421221	-2.83307	-6.38471		0.329518	0.327423	-2.27324		YEL061C	CIN8	0.746793	0.140334	0.0119677		1.25659	1.25477	0.206865
YDR022C	CIS1	0.159358	0.0698786	0.0292799		1.01068	0.133873	0.03125		-2.64966	-3.839	-5.09395		0.0153202	-2.90106	-5		YDR022C	CIS1	0.159358	0.0698786	0.0292799		1.01068	0.133873	0.03125
YJL158C	CIS3	1.71702	0.982567	0.0217291		1.62104	1.59051	0.215818		0.779906	-0.0253718	-5.52423		0.696923	0.669486	-2.21211		YJL158C	CIS3	1.71702	0.982567	0.0217291		1.62104	1.59051	0.215818
YNR001C	CIT1	0.324465	0.167752	0.0161074		1.43832	0.344082	0.0162532		-1.62387	-2.57559	-5.95613		0.52438	-1.53918	-5.94313		YNR001C	CIT1	0.324465	0.167752	0.0161074		1.43832	0.344082	0.0162532
YCR005C	CIT2	0.629604	0.851096	0.00997592		1.00025	0.0633362	0.0143687		-0.667484	-0.232607	-6.64733		0.000367508	-3.98083	-6.12093		YCR005C	CIT2	0.629604	0.851096	0.00997592		1.00025	0.0633362	0.0143687
YOR061W	CKA2	1.97804	1.4061	0.00950899		2.32551	9.49115	2.42341		0.984069	0.491698	-6.71649		1.21754	3.24658	1.27704		YOR061W	CKA2	1.97804	1.4061	0.00950899		2.32551	9.49115	2.42341
YOR039W	CKB2	0.873391	1.9228	0.0116167		1.319	0.790058	0.242973		-0.1953	0.943206	-6.42766		0.399449	-0.339969	-2.04113		YOR039W	CKB2	0.873391	1.9228	0.0116167		1.319	0.790058	0.242973
YLR133W	CKI1	1.68965	1.06103	0.0153473		1.11502	0.846625	0.14827		0.756721	0.0854693	-6.02587		0.157064	-0.240206	-2.7537		YLR133W	CKI1	1.68965	1.06103	0.0153473		1.11502	0.846625	0.14827
YGR108W	CLB1	1.41144	1.15104	0.0101074		1.24392	0.958235	0.14208		0.497167	0.202935	-6.62844		0.314891	-0.061549	-2.81523		YGR108W	CLB1	1.41144	1.15104	0.0101074		1.24392	0.958235	0.14208
YPR119W	CLB2	1.3925	0.519558	0.01152		1.31695	2.73224	0.372645		0.477677	-0.944643	-6.43972		0.397198	1.45008	-1.42413		YPR119W	CLB2	1.3925	0.519558	0.01152		1.31695	2.73224	0.372645
YDL155W	CLB3	1.283	1.33167	0.02003		1.44207	1.29177	0.319712		0.359526	0.413239	-5.64169		0.528142	0.369346	-1.64516		YDL155W	CLB3	1.283	1.33167	0.02003		1.44207	1.29177	0.319712
YLR210W	CLB4	1.49034	1.89581	0.062364		1.60951	1.66036	0.385294		0.57564	0.922812	-4.00314		0.686621	0.731497	-1.37597		YLR210W	CLB4	1.49034	1.89581	0.062364		1.60951	1.66036	0.385294
YGR109C	CLB6	0.529965	0.295924	0.00852395		1.20055	0.497445	0.0815362		-0.91603	-1.7567	-6.87426		0.263698	-1.00739	-3.61642		YGR109C	CLB6	0.529965	0.295924	0.00852395		1.20055	0.497445	0.0815362
YGL215W	CLG1	0.744958	0.345264	0.0124481		0.924135	0.738811	0.0266458		-0.424769	-1.53423	-6.32793		-0.113825	-0.436722	-5.22995		YGL215W	CLG1	0.744958	0.345264	0.0124481		0.924135	0.738811	0.0266458
YMR199W	CLN1	1.2954	1.22354	0.0064292		1.17443	0.700469	0.102783		0.373398	0.291059	-7.28114		0.231959	-0.513607	-3.28233		YMR199W	CLN1	1.2954	1.22354	0.0064292		1.17443	0.700469	0.102783
YPL256C	CLN2	1.32374	0.921678	0.00754025		1.03101	0.962313	0.150269		0.404623	-0.117665	-7.05117		0.0440538	-0.0554212	-2.73438		YPL256C	CLN2	1.32374	0.921678	0.00754025		1.03101	0.962313	0.150269
YAL040C	CLN3	0.828509	3.2156	35.2649		0.708946	0.631707	0.0869198		-0.271411	1.68509	5.14016		-0.496253	-0.662672	-3.52417		YAL040C	CLN3	0.828509	3.2156	35.2649		0.708946	0.631707	0.0869198
YMR012W	CLU1	2.23229	1.99475	0.00826168		1.01973	1.32296	0.298046		1.15853	0.996208	-6.91935		0.028182	0.403775	-1.7464		YMR012W	CLU1	2.23229	1.99475	0.00826168		1.01973	1.32296	0.298046
[truncated: 3,169 more rows]

## Sheet: description of tables
Ranks of mutants for each particular time point and glucose condition.
[truncated: 2 more rows]
