# Supplementary material for: A Microarray-Based Genetic Screen for Yeast Chronological Aging Factors
Source: PLoS Genet. 2010 Apr 22;6(4):e1000921. doi: 10.1371/journal.pgen.1000921 (PMC2858703; doi:10.1371/journal.pgen.1000921)
Supplement: Table S2 — Predictions of putative short-lived mutants. (0.06 MB XLS) [file pgen.1000921.s003.xls]

## Sheet: Sheet1
Table S2. Predictions of putative short-lived mutants.
		up	up	down	down
		day 9	day 21	day 9	day 21	mito or	mutant	Powers et al
ORF	Gene	rank	ratio	rank	ratio	autophagya	lifespanb	rankingc
YBL012C		200	0.00801723	200	0.0184489			3383
YOR350C	MNE1	199	0.0135227	183	0.0105578	M		4318
YOR069W	VPS5	198	0.0169706	143	0.0197595		long	4533
YDR049W		197	0.0138191	192	0.0130969			4560
YJL080C	SCP160	195	0.00895395	129	0.0420044			4064
YOR334W	MRS2	194	0.0112135	199	0.0117362	M		4430
YBL080C	PET112	193	0.0320978	149	0.033419	M		4681
YMR184W	ADD37	192	0.0263266	148	0.0345269			2017
YMR158W-A		191	0.00871319	181	0.00752146			4577
YCR003W	MRPL32	190	0.0114014	122	0.0197256	M		4187
YKL170W	MRPL38	189	0.018112	58	0.0910764	M		3948
YBR056W		188	0.0151852	121	0.0136286			4395
YHL038C	CBP2	187	0.0158758	168	0.0226767	M		3469
YER162C	RAD4	186	0.0400782	187	0.030303			2134
YER103W	SSA4	185	0.0451128	137	0.0916667			2458
YGL235W		183	0.00869865	188	0.0111948			3058
YMR159C	ATG16	182	0.00663742	175	0.007768	A	short	4671
YHR171W	ATG7	181	0.0102898	119	0.0938776	A	short	4156
YJL095W	BCK1	180	0.0105219	171	0.010208			445
YOR306C	MCH5	178	0.064095	173	0.0270401			1067
YLR414C		177	0.015121	191	0.0291356			2595
YDR518W	EUG1	176	0.030401	1	0.2			4405
YMR064W	AEP1	175	0.0148831	198	0.0140248	M		4229
YNL297C	MON2	174	0.0306435	163	0.0284519			4691
YMR157C	AIM36	172	0.0125412	145	0.0145473	M		2315
YJR004C	SAG1	171	0.0177671	84	0.0273799		short	1690
YGR112W	SHY1	170	0.037979	87	0.0454947	M		4034
YCR053W	THR4	169	0.0206022	194	0.015635			4570
YDR230W		168	0.0266121	141	0.0398671			1932
YMR193W	MRPL24	167	0.0336374	147	0.0308483	M		3979
YMR267W	PPA2	163	0.0182713	97	0.0238095	M		4663
YCL010C	SGF29	159	0.0241907	142	0.0109565		short	4449
YDR296W	MHR1	158	0.0444283	37	0.150134	M	normal	4428
YBR078W	ECM33	156	0.0111711	36	0.0387324	M		4649
YLL042C	ATG10	154	0.0110087	131	0.014476	A	short	4651
YOL095C	HMI1	153	0.0276539	174	0.0230297	M		3775
YBR217W	ATG12	150	0.0123849	127	0.0126996	A	short	4469
YPL120W	VPS30	149	0.0212557	193	0.0149096	A	short	4313
YOR305W		148	0.0911111	77	0.04154	M		3868
YML022W	APT1	147	0.0437833	75	0.55		long	4067
YMR287C	MSU1	146	0.0342466	170	0.0536076	M	short	4506
YEL012W	UBC8	145	0.0180613	95	0.0588915			4193
YBR084W	MIS1	142	0.0158067	116	0.0126122	M		963
YPR123C		140	0.0604027	69	0.072314			3780
YOR179C	SYC1	139	0.0306297	27	0.0474891			4194
YMR183C	SSO2	136	0.0750315	136	0.0678378			1224
YBR128C	ATG14	134	0.0108167	150	0.00805878	A		4701
YLR360W	VPS38	131	0.0307129	154	0.0155268			3671
YPR124W	CTR1	130	0.141487	130	0.046549			358
YOR205C	LRC5	128	0.0272505	195	0.0128185	M		3381
YBL094C		126	0.0542522	90	0.0161085			2061
YGL232W	TAN1	122	0.0209295	114	0.0216573			3405
YBR147W	RTC2	121	0.0153653	49	0.01677	M		570
YGL064C	MRH4	120	0.0599721	73	0.100707	M		4136
YOL008W	COQ10	119	0.0109647	39	0.0337302	M		3878
YPR061C	JID1	116	0.0216372	99	0.0257706			4551
YPR185W	ATG13	115	0.018711	133	0.0114652	A	short	4337
YPL262W	FUM1	114	0.0187329	107	0.0126334	M		4513
YJL062W	LAS21	113	0.022929	81	0.0293617			3602
YNL238W	KEX2	110	0.0860927	110	0.0487179			untested
YEL053C	MAK10	107	0.0211663	123	0.017955			1119
YDR477W	SNF1	106	0.0260766	106	0.168487		short	4127
YDR293C	SSD1	103	0.0200393	160	0.0159509			3890
YMR293C	HER2	102	0.09375	152	0.0328283	M		3359
YOL039W	RPP2A	101	0.0116757	85	0.00977995			3774
YHR077C	NMD2	100	0.00968733	93	0.0171013			4065
YMR245W		98	0.0350641	15	0.0741935			2128
YER050C	RSM18	93	0.0637899	52	0.0798403	M		4627
YLR202C		92	0.0245902	98	0.0317975			3656
YNL213C		89	0.0821429	153	0.0269953	M		untested
YGR250C		87	0.0175705	66	0.012509			195
YLR358C		82	0.0673575	34	0.0583153			4608
YML110C	COQ5	79	0.153979	70	0.110912	M		1835
YDR194C	MSS116	78	0.0280679	186	0.018315	M		4401
YBR041W	FAT1	77	0.0684105	108	0.0180879			4721
YPL149W	ATG5	74	0.0239431	172	0.0136529	A	short	3558
YDR071C	PAA1	72	0.0097435	91	0.00864348			4176
YER019W	ISC1	71	0.0254303	89	0.024064	M		1618
YBR171W	SEC66	70	0.014869	72	0.0116279			3946
YNL242W	ATG2	69	0.0127443	162	0.00814585	A	short	3990
YCR017C	CWH43	67	0.0254075	138	0.00851911			3410
YOR068C	VAM10	66	0.0310391	144	0.0155179			2524
YDR347W	MRP1	65	0.161525	126	0.0609391	M		4202
YFL033C	RIM15	64	0.0180031	146	0.00765442			4605
YDR108W	GSG1	59	0.0378682	65	0.025962			3629
YOL108C	INO4	57	0.039779	104	0.0302801			4057
YMR135C	DCR1	56	0.0900474	196	0.00974093		short	4415
YNL177C	MRPL22	52	0.0828402	164	0.0306513	M		4040
YNL184C		51	0.0758929	140	0.0531073			4123
YNL097C	PHO23	49	0.023359	103	0.0300546			3864
YER058W	PET117	48	0.0723327	158	0.0365854	M		4262
YOR033C	EXO1	46	0.100629	159	0.0697674			3411
YDR048C		45	0.123188	169	0.017785			3836
YBR281C	DUG2	42	0.0407234	71	0.0316456			4557
YBL045C	COR1	40	0.161194	96	0.0656499	M		448
YCR004C	YCP4	38	0.0523364	184	0.0252525	M		1954
YBR284W		36	0.0907473	64	0.0100939			2977
YPL118W	MRP51	34	0.108696	161	0.0366242	M		3969
YKL109W	HAP4	33	0.102787	56	0.0357143			4629
YLR382C	NAM2	32	0.0722689	109	0.034188	M		4085
YFL018C	LPD1	31	0.0432738	185	0.0214309	M		4687
YJL004C	SYS1	29	0.00846578	78	0.00992748			3666
YCR025C		26	0.104278	190	0.0197145			3759
YEL033W	MTC7	25	0.0228664	47	0.0501873			4614
YEL013W	VAC8	23	0.280539	111	0.275214			672
YKL023W		22	0.0120285	83	0.0130296			772
YER083C	RMD7	20	0.0527597	115	0.101968			1078
YCR032W	BPH1	19	0.0158901	80	0.0144256			4168
YLR204W	QRI5	16	0.088042	101	0.0597668	M		3022
YML095C	RAD10	15	0.0359384	28	0.00938023			1967
YHR067W	RMD12	10	0.0991254	125	0.174067	M		3916
YBR286W	APE3	9	0.0184339	46	0.020924			3609
YPL166W	ATG29	6	0.0163085	19	0.0199096	A		3350
YDR378C	LSM6	5	0.0770465	102	0.027195			4117
YGR072W	UPF3	3	0.0282869	76	0.027595			4493
YDL202W	MRPL11	1	0.188406	112	0.073741	M		2147
aAbbreviations: M=related in some way to mitochondrial function. A=function in autophagy.
bSixteen of the mutants were retested individually for CLS. S=short lifespan. L=long lifespan.
cRanking of relative CLS for each mutant from the screen of individual mutants (Powers et al. 2006).
The total number of strains tested were 4759. Lower ranking means shorter predicted CLS.
