# Supplementary material for: A Microarray-Based Genetic Screen for Yeast Chronological Aging Factors
Source: PLoS Genet. 2010 Apr 22;6(4):e1000921. doi: 10.1371/journal.pgen.1000921 (PMC2858703; doi:10.1371/journal.pgen.1000921)
Supplement: Table S3 — List of tested mutants with shortened CLS. (0.03 MB XLS) [file pgen.1000921.s004.xls]

## Sheet: short-lived
Table S3. List of tested mutants with shortened CLS.
ORF	GENE	function
YBL064C	PRX1a	Mitochondrial peroxiredoxin; regulation of cell redox homeostasis
YBL078C	ATG8	macroautophagy; membrane fusion during autophagosome formation
YBR044C	TCM62	assembly of the mitochondrial succinate dehydrogenase complex; putative chaperone
YBR103W	SIF2	Sir4p-Interacting Factor
YBR217W	ATG12	autophagy and cytoplasm-to-vacuole targeting
YCL010C	SGF29	SAGA associated Factor; histone acetylation
YCR005C	CIT2	Citrate synthase; citrate, glycoxylate and glutamate biosyntesis
YDL106C	BAS2	PHO2, cellular reponse to phosphate starvation, purine and histidine biosyntesis
YDR080W	VPS41	essential for membrane docking and fusion at the Golgi-to-endosome
YDR448W	ADA2	Transcription coactivator, component of the ADA and SAGA transcriptional adaptor/HAT
YDR477W	SNF1	AMP-activated serine/threonine protein kinase; signal transduction; nutirent response
YEL009C	GCN4	transcriptional activator; amino acid biosynthesis
YER145C	FTR1	High affinity iron permease; transport of iron; forms complex with Fet3p
YFR008W	FAR7	Protein involved in G1 cell cycle arrest in response to pheromone
YFR021W	ATG18	autophagy and the cytoplasm-to-vacuole targeting
YGL252C	RTG2	transcriptional activator of the retrograde (RTG) and TOR signaling pathways
YGR252W	GCN5	histone acetyltransferase; catalytic subunit of SAGA
YHL043W	ECM34	cell wall organisation and biogenesis
YHR013C	ARD1	Subunit of the N-terminal acetyltransferase NatA (Nat1p, Ard1p, Nat5p)
YHR171W	ATG7	autophagy
YIL033C	BCY1	regulatory subunit of the cyclic AMP-dependent protein kinase (PKA)
YIL065C	FIS1	mitochondrial fission
YIL098C	FMC1	mitochondrial matrix protein
YIL122W	POG1	putative transcriptional activator that promotes recovery from pheromone induced arrest
YIR024C	GIF1	unknown function; in mitochondrion, proposed respiration
YJR004C	SAG1	Alpha-agglutinin of alpha-cells, agglutination during conjugation with cellular fusion
YJR127C	ZMS1	RSF2, required for glycerol-based growth, respiration
YKL040C	NFU1	protein involved in iron metabolism in mitochondria
YKL041W	VPS24	late endosome to vacuole transport
YLR079W	SIC1	Inhibitor of Cdc28-Clb kinase complexes that controls G1/S phase transition
YLR182W	SWI6	Transcription cofactor that regulates transcription at the G1/S transition
YLR442C	SIR3	gene silencing at HM and telomeres.
YMR058W	FET3	Ferro-O2-oxidoreductase;high-affinity iron uptake and resistance to copper ion toxicity
YMR135C	DCR1	GID8; Protein of unknown function; negative regulation of gluconeogenesis
YMR139W	RIM11	glycogen synthase kinase 3 activity
YMR159C	ATG16	essential for macroautophagy
YMR169C	ALD3	Cytoplasmic aldehyde dehydrogenase
YNL082W	PMS1	ATP-binding protein required for mismatch repair in mitosis and meiosis
YNL167C	SKO1	Suppressor of PKA Overexpression; negative regulation of transcription
YNL242W	ATG2	Peripheral membrane protein required for vesicle formation during autophagy
YOL013C	HRD1	Ubiquitin-protein ligase required for endoplasmic reticulum-associated degradation
YOL067C	RTG1	Transcription factor involved in interorganelle communication
YOL076W	MDM20	mitochondrion inheritance, cytoskeleton biogenesis
YOR179C	SYC1	Subunit of the APT subcomplex of cleavage and polyadenylation factor
YPL031C	PHO85	Cyclin-dependent kinase, involved in respons to nutirent levels
YPL057C	SUR1	mannosyltransferase activity; sphingolipid metabolism
YPL120W	VPS30	ATG6, autophagy and cytoplasmic-to-vacuole targeting
YPL149W	ATG5	autophagy and cytoplasm-to-vacuole targeting
YBL106C	SRO77b	Protein with roles in exocytosis and cation homeostasis
YBR128C	ATG14	Autophagy-specific subunit of phosphatidylinositol 3-kinase complex I
YCR059C	YIH1	protein impacting gene expression in response to starvation
YDL149W	ATG9	Transmembrane protein involved in formation of Cvt and autophagic vesicles
YDR226W	ADK1	Adenylate kinase
YER020W	GPA2	Subunit of the heterotrimeric G protein that interacts with the receptor Gpr1p
YGL096W	TOS8	transcription factor
YGL153W	PEX14	Peroxisomal membrane peroxin
YGR141W	VPS62	vacuolar protein sorting (VPS) protein required for cytoplasm to vacuole targeting of proteins
YHR096C	HXT5	Hexose transporter with moderate affinity for glucose
YJL187C	SWE1	Protein kinase that regulates the G2/M transition by inhibition of Cdc28p kinase activity
YJL210W	PEX2	RING-finger peroxin, peroxisomal membrane protein
YKR035W-A	DID2	Class E protein of the vacuolar protein-sorting (Vps) pathway
YLL042C	ATG10	E2-like conjugating enzyme; cvt and autophagy pathways
YLR043C	TRX1	Cytoplasmic thioredoxin isoenzyme; protects cells against oxidative and reductive stress
YLR055C	SPT8	required for SAGA-mediated inhibition at some promoters
YLR207W	HRD3	plays a central role in ER-associated protein degradation
YLR236C	YLR236C	Dubious open reading frame
YMR120C	ADE17	Purine biosyntesis pathway
YNL257C	SIP3	Protein that activates transcription through interaction with DNA-bound Snf1p
YPR185W	ATG13	autophagy
aMutants printed in bold had strong CLS shortening (more that 3 days difference compared to WT).
bMutants not printed in bold had weaker effects (3 days or less difference compared to WT)
