# Supplementary material for: A Microarray-Based Genetic Screen for Yeast Chronological Aging Factors
Source: PLoS Genet. 2010 Apr 22;6(4):e1000921. doi: 10.1371/journal.pgen.1000921 (PMC2858703; doi:10.1371/journal.pgen.1000921)
Supplement: Table S4 — List of tested mutants with extended CLS. (0.03 MB XLS) [file pgen.1000921.s005.xls]

## Sheet:  long lived
Table S4. List of tested mutants with extended CLS.
ORF	GENE	function
YAL011W	SWC1a	chromatin remodeling
YAR015W	ADE1	de novo purine biosynthesis
YBR185C	MBA1	mitochondrial respiratory complex, aerobic respiration
YDL066W	IDP1	mitochondrial NADP-specific isocitrate dehydrogenase, glutamate biosynthetic process
YDR076W	RAD55	recombinational repair of ds-breaks in DNA during vegetative growth and meiosis
YDR110W	FOB1	rDNA metabolism, replication, silencing etc…
YDR512C	EMI1	early meiosis, needed for IME1 transcription induction
YER040W	GLN3	transcription factor in glutamine metabolism
YER056C	FCY2	purine-cytosine permease; purine salvage pathway
YER060W	FCY21	putative purine-cytosine permease
YGL056C	SDS23	homolog of S. pombe SDS23; APC/cyclosome regulation
YGL077C	HNM1	choline/ethanolamine transporter
YGL234W	ADE5/7	de novo purine biosynthesis
YGL253W	HXK2	glucose import, glucose metbolism
YGR061C	ADE6	formylglycinamidine-ribonucleotide (FGAM)-synthetase; de novo purine biosynthesis
YGR204W	ADE3	C1-tetrahydrofolate synthase; single carbon metabolism, de novo purine biosynthesis
YIL050W	PCL7	glycogen metabolism
YIL073C	SPO22	sporulation
YJR066W	TOR1	nutrient signaling pathway
YJR078W	BNA2	de novo NAD biosynthesis
YJR126C	VPS70	unknown funciton; vacualoar protein sorting
YKL046C	DCW1	putative mannosidase, cell wall biosynthesis
YKR099W	BAS1	regulation of expression of genes of the purine and histidine biosynthesis pathways;
YLR058C	SHM2	one-carbon metabolism
YLR104W	LCL2	putative protein; mutant is deficient in amounts of cell wall mannosylphosphate
YML022W	APT1	adenine phosphoribosyltransferase: purine biosynthesis
YML035C	AMD1	AMP deaminase; purine metabolism
YMR300C	ADE4	phosphoribosylpyrophosphate amidotransferase ; de novo purine biosynthesis
YMR313C	TGL3	triacylglycerol lipase, lipid metabolism
YNL220W	ADE12	adenylosuccinate synthase; de novo purine pathway
YNL246W	VPS75	NAP family histone chaperone, proposed role in vacuolar protein sorting
YNR070W	PDR18	mitochindrial unknown function
YOR069W	VPS5	retrograde transport endosome to Golgy
YOR128C	ADE2	de novo purine biosynthesis
YOR295W	UAF30	RNA polymerase I transcription factor
YPL056C	LCL1	putative protein; deletion mutant is fluconazole resistant
YPR037C	ERV2	flavin-linked sulfhydryl oxidase
YBR245C	ISW1b	chromatin remodeling, RNA elongation
YBR263W	SHM1	Mitochondrial serine hydroxymethyltransferase (one carbon metabolism)
YDL042C	SIR2	NAD-dependent histone deacetylase; HM, rDNA and telomeric silencing
YDL138W	RGT2	glucose sensor, glucose binding in plasma membrane; signal transduction
YDL194W	SNF3	glucose sensor, glucose binding in plasma membrane; signal transduction
YDR181C	SAS4	chromatin silencing at telomere, required for HAT activity of Sas2
YDR227W	SIR4	HM, rDNA and telomeric silencing
YDR399W	HPT1	GMP, IMP salvage pathway
YDR422C	SIP1	subunit of Snf1
YGL045W	RIM8	unknown function; involved in activation of Rim101p in response to alkaline pH
YGL085W	LCL3	previously uncharacterized, localizes to mitochondria; identified from long-lived screen
YGL208W	SIP2	subunit of Snf1 kinase; cellular response to glucose starvation
YHL002W	HSE1	late endosome to vacuole transport
YKL038W	RGT1	regulation of glucose import, glucose metabolism
YKR080W	MTD1	one-carbon metabolism
YNL141W	AAH1	adenine deaminase (adenine aminohydrolase); hypoxanthine and purine salvage pathway
YNL241C	ZWF1	glucose-6-phosphate dehydrogenase activity; pentose phosphate pathway
YOR357C	GRD19	SNX3, sorting nexin; relevant for late Golgy to pre-vacuole
YPL230W	USV1	putative transcription factor, cell wall biosynthesis
YPR062W	FCY1	cytosine deaminase, pyrimidine metabolic pathway
aMutants printed in bold had relatively strong effects, living more than 3 days longer than WT in the spot assays.
bMutants not printed in bold had weaker effects, living approximately 3 days longer that WT in the spot assays.
