# Supplementary material for: A Microarray-Based Genetic Screen for Yeast Chronological Aging Factors
Source: PLoS Genet. 2010 Apr 22;6(4):e1000921. doi: 10.1371/journal.pgen.1000921 (PMC2858703; doi:10.1371/journal.pgen.1000921)
Supplement: Table S6 — Chemical composition of various SC media recipes. (0.02 MB XLS) [file pgen.1000921.s007.xls]

## Sheet: Sheet1
Table S6. Chemical composition of various SC media recipes.
	Hopkins mixa	Ausubel (CPMB)b	Murakamic
Ingredient	[mg/L]	[mg/L]	[mg/L]
Adenine	29.6	40	40
L-Alanine	105	0	0
L-Arginine	105	20	20
L-Asparagine	105	0	0
L-Aspartic Acid	105	100	100
L-Cysteine	105	0	0
L-Glutamine	105	0	0
L-Glutamic Acid	105	100	100
L-Glycine	105	0	0
L-Histidine	62.7	20	100
Inositol	105	0	0
L-Isoleucine	105	0	0
L-Leucine	217.5	60	300
L-Lysine	105	30	30
L-Methionine	105	20	20
para-Aminobenzoic Acid	105	0	0
L-Phenylalanine	105	50	50
L-Proline	105	0	0
L-Serine	105	375	375
L-Threonine	105	200	200
L-Tryptophan	160	40	40
L-Tyrosine	105	30	30
Uracil	22.4	20	100
L-Valine	105	150	150
aBurke et al. (2000)
bAusubel (2000)
cMurakami et al. (2008)
